# Supplementary material for: Loss of the transcription factor RBPJ induces disease-promoting properties in brain pericytes
Source: Nat Commun. 2019 Jun 27;10:2817. doi: 10.1038/s41467-019-10643-w (PMC6597568; doi:10.1038/s41467-019-10643-w)
Supplement: Supplementary file 4 — Supplementary Data 1 [file 41467_2019_10643_MOESM4_ESM.xlsx]

## Sheet: UP>0.5
Differentially expressed genes -upregulated>log2(0.5)- in Rbpj-mutant mural cells at P7 with respect to controls
ensembl	name	log2FoldChange	Fold change	baseMean	lfcSE	stat	pvalue	padj
ENSMUSG00000046999	1110032F04Rik	0.972224	1.96186	53.3805	0.240982	-4.03443	5.47345e-05	0.00281235
ENSMUSG00000000686	Abhd15	1.02822	2.03951	51.5017	0.27969	-3.6763	0.000236643	0.00933057
ENSMUSG00000054693	Adam10	0.503855	1.418	1228.44	0.158432	-3.18026	0.00147144	0.0376587
ENSMUSG00000011256	Adam19	0.539301	1.45327	682.812	0.12496	-4.31577	1.59045e-05	0.00100031
ENSMUSG00000022893	Adamts1	0.790639	1.72984	329.137	0.158532	-4.98726	6.12429e-07	5.87289e-05
ENSMUSG00000022894	Adamts5	0.919659	1.89167	186.032	0.191699	-4.79741	1.60727e-06	0.000137192
ENSMUSG00000031994	Adamts8	0.929876	1.90511	998.011	0.146885	-6.33066	2.44112e-10	4.80036e-08
ENSMUSG00000002885	Adgre5	0.523384	1.43732	1696.41	0.149733	-3.49546	0.000473249	0.0158444
ENSMUSG00000074207	Adh1	1.26389	2.40143	18.6657	0.358484	-3.52566	0.000422426	0.0144789
ENSMUSG00000030790	Adm	1.44148	2.71599	113.009	0.304608	-4.73224	2.2206e-06	0.000180612
ENSMUSG00000018500	Adora2b	0.629796	1.54735	139.3	0.193456	-3.2555	0.00113191	0.0309039
ENSMUSG00000028393	Alad	0.539763	1.45373	294.681	0.120125	-4.49336	7.01089e-06	0.000501908
ENSMUSG00000053279	Aldh1a1	0.627694	1.54509	1157.23	0.194682	-3.22421	0.00126323	0.0332614
ENSMUSG00000036777	Anln	0.591498	1.50681	405.023	0.131131	-4.51074	6.4602e-06	0.000466787
ENSMUSG00000029338	Antxr2	0.512064	1.42609	503.633	0.127429	-4.01844	5.85848e-05	0.00293585
ENSMUSG00000024659	Anxa1	0.736011	1.66556	306.83	0.204688	-3.59578	0.000323424	0.0117534
ENSMUSG00000029484	Anxa3	1.00593	2.00824	308.28	0.158484	-6.34723	2.19232e-10	4.42307e-08
ENSMUSG00000037010	Apln	2.30827	4.95288	250.779	0.240123	-9.61286	7.05602e-22	6.44795e-19
ENSMUSG00000019564	Arid3a	0.755698	1.68845	131.629	0.160509	-4.70813	2.50006e-06	0.000198155
ENSMUSG00000026628	Atf3	1.71004	3.27169	42.107	0.380743	-4.49131	7.07863e-06	0.00050213
ENSMUSG00000039529	Atp8b1	0.618023	1.53477	190.098	0.198732	-3.10983	0.00187196	0.0448088
ENSMUSG00000021070	Bdkrb2	1.21519	2.32172	44.6835	0.346336	-3.50871	0.000450286	0.0152401
ENSMUSG00000031375	Bgn	0.649417	1.56853	6217.8	0.166287	-3.90539	9.40728e-05	0.00445088
ENSMUSG00000032076	Cadm1	0.644787	1.56351	1123.78	0.126326	-5.10415	3.32286e-07	3.35199e-05
ENSMUSG00000074570	Cass4	4.50278	22.671	112.352	0.287579	-15.6575	2.95155e-55	2.29261e-51
ENSMUSG00000045954	Cavin2	0.682685	1.60512	65.0121	0.201169	-3.39358	0.000689855	0.0212637
ENSMUSG00000035385	Ccl2	1.71423	3.28121	398.278	0.398403	-4.30275	1.6869e-05	0.00105245
ENSMUSG00000032218	Ccnb2	0.573804	1.48844	264.322	0.146133	-3.92659	8.61598e-05	0.0041058
ENSMUSG00000070348	Ccnd1	0.869094	1.82652	1151.97	0.122079	-7.11911	1.08624e-12	3.62884e-10
ENSMUSG00000016494	Cd34	2.01355	4.03774	1020.63	0.176707	-11.3949	4.43503e-30	9.84261e-27
ENSMUSG00000017652	Cd40	0.830726	1.77858	99.6791	0.26862	-3.09257	0.00198429	0.0467769
ENSMUSG00000005087	Cd44	0.537748	1.4517	369.967	0.15947	-3.3721	0.000745963	0.0227226
ENSMUSG00000015396	Cd83	1.55553	2.93942	62.7089	0.223473	-6.96071	3.38563e-12	1.03129e-09
ENSMUSG00000006398	Cdc20	0.602564	1.51841	370.28	0.142532	-4.22758	2.3622e-05	0.001406
ENSMUSG00000028873	Cdca8	0.564768	1.47915	175.047	0.148608	-3.80039	0.000144467	0.00621417
ENSMUSG00000022945	Chaf1b	0.779055	1.71601	162.684	0.174543	-4.46341	8.06661e-06	0.000552047
ENSMUSG00000037347	Chst7	1.02418	2.0338	221.615	0.152612	-6.71102	1.9327e-11	4.92206e-09
ENSMUSG00000033082	Clec1a	1.69858	3.24582	112.514	0.308095	-5.51319	3.52397e-08	4.56207e-06
ENSMUSG00000042489	Clspn	0.605462	1.52147	133.293	0.168831	-3.58621	0.000335523	0.0119824
ENSMUSG00000042190	Cmklr1	0.867733	1.82479	286.155	0.190861	-4.54641	5.45682e-06	0.000397989
ENSMUSG00000026043	Col3a1	0.658952	1.57894	32449.1	0.136412	-4.83059	1.36126e-06	0.000120841
ENSMUSG00000020241	Col6a2	0.94092	1.91975	3841.01	0.119274	-7.88873	3.05289e-15	1.43717e-12
ENSMUSG00000025650	Col7a1	0.712914	1.63911	1565.76	0.197297	-3.6134	0.000302212	0.0111783
ENSMUSG00000036103	Colec12	0.688046	1.6111	4570.66	0.125681	-5.47453	4.38682e-08	5.54058e-06
ENSMUSG00000034807	Colgalt1	0.513539	1.42755	767.562	0.124602	-4.12142	3.76539e-05	0.00206697
ENSMUSG00000018672	Copz2	0.764006	1.6982	310.912	0.14717	-5.1913	2.08826e-07	2.19197e-05
ENSMUSG00000003617	Cp	0.515341	1.42933	2887.91	0.140175	-3.67642	0.000236534	0.00933057
ENSMUSG00000027230	Creb3l1	0.71353	1.63981	280.394	0.175471	-4.06636	4.77524e-05	0.00252324
ENSMUSG00000042109	Csdc2	0.755327	1.68801	1185.67	0.12344	-6.11898	9.41747e-10	1.6077e-07
ENSMUSG00000028111	Ctsk	0.87358	1.8322	934.549	0.138684	-6.29905	2.99468e-10	5.81529e-08
ENSMUSG00000037813	D630003M21Rik	0.975656	1.96654	376.831	0.13092	-7.45233	9.17045e-14	3.56157e-11
ENSMUSG00000055639	Dach1	0.749206	1.68087	132.169	0.205948	-3.63783	0.000274941	0.0103169
ENSMUSG00000019891	Dcbld1	0.546461	1.4605	230.392	0.138062	-3.95809	7.55502e-05	0.00369079
ENSMUSG00000036862	Dchs1	0.529545	1.44347	2202.79	0.113042	-4.68448	2.80676e-06	0.00021911
ENSMUSG00000017999	Ddx27	0.539989	1.45396	229.894	0.131962	-4.092	4.27677e-05	0.00229102
ENSMUSG00000005481	Ddx39	0.560097	1.47437	334.014	0.130268	-4.29958	1.71122e-05	0.00106335
ENSMUSG00000022021	Diaph3	0.671234	1.59243	128.445	0.173599	-3.86657	0.000110375	0.00497008
ENSMUSG00000019960	Dusp6	1.09452	2.13542	1453.32	0.162071	-6.75331	1.44506e-11	4.00874e-09
ENSMUSG00000020185	E2f7	0.729466	1.65802	103.179	0.172605	-4.22621	2.3766e-05	0.00140918
ENSMUSG00000046179	E2f8	0.711957	1.63802	113.918	0.161195	-4.41675	1.00196e-05	0.000668046
ENSMUSG00000057530	Ece1	0.734432	1.66374	2341.87	0.148728	-4.9381	7.88864e-07	7.33833e-05
ENSMUSG00000073599	Ecscr	0.726808	1.65497	203.038	0.207525	-3.50226	0.000461329	0.015525
ENSMUSG00000021367	Edn1	1.22585	2.33892	9.55781	0.399205	-3.07072	0.00213544	0.0490015
ENSMUSG00000027293	Ehd4	0.678864	1.60088	300.091	0.207066	-3.27849	0.00104365	0.0293716
ENSMUSG00000029163	Emilin1	0.504651	1.41878	1691.18	0.148153	-3.40628	0.000658554	0.0207518
ENSMUSG00000032624	Eml4	0.709108	1.63479	1106.19	0.109986	-6.44729	1.13868e-10	2.42321e-08
ENSMUSG00000026814	Eng	0.974332	1.96473	1628.66	0.143858	-6.77289	1.26235e-11	3.56556e-09
ENSMUSG00000019989	Enpp3	0.786926	1.72539	75.1347	0.194267	-4.05074	5.10551e-05	0.00267051
ENSMUSG00000024044	Epb41l3	0.613355	1.52981	913.819	0.122471	-5.00818	5.49477e-07	5.30194e-05
ENSMUSG00000032537	Ephb1	1.33887	2.52954	535.988	0.115746	-11.5673	6.03542e-31	1.8752e-27
ENSMUSG00000058290	Espl1	0.579862	1.49471	144.092	0.168721	-3.43682	0.000588593	0.0189705
ENSMUSG00000017724	Etv4	0.603539	1.51944	294.639	0.146934	-4.10755	3.99884e-05	0.00217972
ENSMUSG00000050147	F2rl3	1.2729	2.41646	20.4691	0.361203	-3.52405	0.000424999	0.0144789
ENSMUSG00000024691	Fam111a	0.588823	1.50402	227.696	0.172381	-3.41582	0.000635913	0.0202852
ENSMUSG00000042106	Fam212a	0.705176	1.63034	134.76	0.2107	-3.34682	0.00081745	0.024563
ENSMUSG00000039187	Fanci	1.04311	2.06067	121.401	0.183591	-5.68172	1.33347e-08	1.88322e-06
ENSMUSG00000024598	Fbn2	0.824683	1.77115	3216.89	0.150692	-5.47264	4.43382e-08	5.55479e-06
ENSMUSG00000032643	Fhl3	0.752169	1.68432	198.186	0.166296	-4.52307	6.09477e-06	0.000442441
ENSMUSG00000003355	Fkbp11	1.11786	2.17024	33.9794	0.313105	-3.57022	0.000356675	0.0125645
ENSMUSG00000016087	Fli1	0.938566	1.91662	136.332	0.177205	-5.29649	1.18049e-07	1.31935e-05
ENSMUSG00000026193	Fn1	0.55269	1.46682	6051.62	0.143954	-3.83936	0.000123355	0.0054441
ENSMUSG00000036390	Gadd45a	1.32471	2.50482	108.686	0.203713	-6.50279	7.8843e-11	1.72511e-08
ENSMUSG00000020766	Galk1	0.540465	1.45444	520.373	0.135001	-4.00342	6.2434e-05	0.0031087
ENSMUSG00000034872	Gipc3	1.40853	2.65466	10.2071	0.37728	-3.73338	0.000188929	0.00772373
ENSMUSG00000028480	Glipr2	0.62182	1.53882	551.833	0.176159	-3.52989	0.000415735	0.0142886
ENSMUSG00000058064	Gm10036	1.24329	2.36738	12.8636	0.380734	-3.2655	0.00109271	0.030259
ENSMUSG00000070713	Gm10282	1.1984	2.29485	30.0288	0.325444	-3.68236	0.000231084	0.00919955
ENSMUSG00000073876	Gm13305	1.21892	2.32772	10.6439	0.351532	-3.46744	0.000525436	0.0173305
ENSMUSG00000090015	Gm15446	2.03123	4.08753	18.2857	0.367903	-5.5211	3.3688e-08	4.4351e-06
ENSMUSG00000029314	Gpat3	1.26273	2.3995	23.5844	0.334372	-3.77643	0.000159092	0.00673433
ENSMUSG00000053801	Grwd1	0.558943	1.47319	167.853	0.173567	-3.22032	0.00128046	0.033488
ENSMUSG00000025068	Gsto1	0.709018	1.63469	213.441	0.154965	-4.57534	4.75437e-06	0.000350044
ENSMUSG00000030074	Gxylt2	0.823733	1.76998	725.329	0.167545	-4.91648	8.81131e-07	8.14257e-05
ENSMUSG00000037375	Hhat	0.600276	1.51601	85.8886	0.190572	-3.14987	0.00163341	0.0406002
ENSMUSG00000049539	Hist1h1a	0.545793	1.45982	1759.45	0.144674	-3.77258	0.000161565	0.00682043
ENSMUSG00000069309	Hist1h2an	0.553181	1.46732	196.09	0.176367	-3.13654	0.00170954	0.0417879
ENSMUSG00000069307	Hist1h2bq	0.500354	1.41456	952.865	0.125496	-3.98703	6.69057e-05	0.0033207
ENSMUSG00000074403	Hist2h3b	0.606476	1.52254	243.037	0.156523	-3.87468	0.000106765	0.00486506
ENSMUSG00000066842	Hmcn1	0.73162	1.6605	474.463	0.218037	-3.35549	0.000792256	0.0239449
ENSMUSG00000005413	Hmox1	0.74674	1.678	330.352	0.204427	-3.65284	0.000259358	0.00994847
ENSMUSG00000028763	Hspg2	0.512645	1.42666	6669.57	0.127083	-4.03392	5.4853e-05	0.00281235
ENSMUSG00000053560	Ier2	0.565019	1.47941	168.836	0.158821	-3.55758	0.000374293	0.0130081
ENSMUSG00000045932	Ifit2	0.566898	1.48134	362.059	0.126193	-4.4923	7.04569e-06	0.000502086
ENSMUSG00000001627	Ifrd1	0.637239	1.55535	320.595	0.174841	-3.64468	0.00026772	0.0101406
ENSMUSG00000023046	Igfbp6	1.01428	2.01989	46.6949	0.261694	-3.87581	0.00010627	0.00486506
ENSMUSG00000028068	Iqgap3	0.793009	1.73268	201.032	0.183029	-4.33269	1.47297e-05	0.000945559
ENSMUSG00000001507	Itga3	0.891988	1.85573	324.837	0.166167	-5.36804	7.95988e-08	9.43945e-06
ENSMUSG00000000555	Itga5	0.531031	1.44496	325.722	0.129392	-4.10405	4.05987e-05	0.0022008
ENSMUSG00000026768	Itga8	1.97022	3.91827	1587.56	0.107151	-18.3872	1.6621e-75	2.58208e-71
ENSMUSG00000025780	Itih5	0.713961	1.6403	9420.28	0.135247	-5.27896	1.29921e-07	1.43143e-05
ENSMUSG00000042644	Itpr3	0.592646	1.50801	279.456	0.171088	-3.46398	0.000532253	0.0174633
ENSMUSG00000048534	Jaml	1.2268	2.34048	39.482	0.335968	-3.65156	0.000260655	0.00995659
ENSMUSG00000003779	Kif20a	0.556864	1.47107	388.682	0.131973	-4.21953	2.44811e-05	0.00144606
ENSMUSG00000055148	Klf2	1.14974	2.21874	146.949	0.214969	-5.34842	8.87232e-08	1.03633e-05
ENSMUSG00000029414	Kntc1	0.570757	1.4853	183.487	0.175647	-3.24945	0.00115629	0.031343
ENSMUSG00000032796	Lama1	0.926361	1.90048	3707.76	0.0917241	-10.0994	5.5567e-24	7.19361e-21
ENSMUSG00000048058	Ldlrad3	0.599009	1.51468	455.794	0.11255	-5.32216	1.0254e-07	1.17997e-05
ENSMUSG00000068220	Lgals1	0.902947	1.86988	3329.89	0.133887	-6.74408	1.53996e-11	4.1247e-09
ENSMUSG00000057604	Lmcd1	0.820198	1.76565	112.887	0.207969	-3.94385	8.0184e-05	0.0038685
ENSMUSG00000034205	Loxl2	0.746817	1.67809	1561.19	0.130876	-5.70628	1.15472e-08	1.64574e-06
ENSMUSG00000015133	Lrrk1	0.586937	1.50205	782.004	0.130889	-4.48425	7.31719e-06	0.000509743
ENSMUSG00000029554	Mad1l1	0.503844	1.41799	265.664	0.145465	-3.46368	0.000532837	0.0174633
ENSMUSG00000042622	Maff	1.90606	3.74784	62.555	0.282973	-6.73585	1.62975e-11	4.29121e-09
ENSMUSG00000028862	Map3k6	0.772162	1.70783	137.904	0.203989	-3.78531	0.000153516	0.00653388
ENSMUSG00000034761	Map4k5	0.61953	1.53638	821.853	0.115345	-5.37111	7.8254e-08	9.35135e-06
ENSMUSG00000020583	Matn3	1.20616	2.30723	10.0021	0.390768	-3.08665	0.00202428	0.0475752
ENSMUSG00000002870	Mcm2	0.612183	1.52857	486.35	0.139611	-4.38492	1.1603e-05	0.00076378
ENSMUSG00000041859	Mcm3	0.684704	1.60737	462.578	0.117874	-5.80877	6.29347e-09	9.5852e-07
ENSMUSG00000005410	Mcm5	0.63205	1.54977	543.576	0.136662	-4.62491	3.74767e-06	0.000281256
ENSMUSG00000057751	Megf6	1.39506	2.62999	735.016	0.11837	-11.7855	4.63458e-32	1.79996e-28
ENSMUSG00000001493	Meox1	1.45298	2.73773	71.6838	0.32459	-4.47635	7.59287e-06	0.000524305
ENSMUSG00000036718	Micall2	1.05016	2.07076	126.478	0.20277	-5.17908	2.22986e-07	2.32489e-05
ENSMUSG00000026303	Mlph	1.60716	3.04653	39.3778	0.302325	-5.31601	1.06065e-07	1.21156e-05
ENSMUSG00000023903	Mmp25	2.00725	4.02014	160.179	0.186849	-10.7426	6.42155e-27	1.24699e-23
ENSMUSG00000032092	Mpzl2	0.75798	1.69112	56.8491	0.233916	-3.24039	0.00119367	0.0320272
ENSMUSG00000062937	Mtap	0.523399	1.43734	397.959	0.159516	-3.28116	0.00103381	0.0292003
ENSMUSG00000020814	Mxra7	0.541852	1.45584	308.762	0.139693	-3.87887	0.000104943	0.00486506
ENSMUSG00000024048	Myl12a	0.601814	1.51762	2520.56	0.137349	-4.38163	1.17795e-05	0.000772127
ENSMUSG00000004891	Nes	0.850603	1.80326	1833.31	0.104278	-8.15705	3.43295e-16	1.7777e-13
ENSMUSG00000035187	Nkx6-1	0.958217	1.94291	67.6748	0.231498	-4.1392	3.4852e-05	0.00192678
ENSMUSG00000032271	Nnmt	1.67533	3.19391	51.939	0.262107	-6.39176	1.63982e-10	3.39662e-08
ENSMUSG00000059791	Nrm	0.803884	1.74579	115.376	0.194064	-4.14237	3.43735e-05	0.00191618
ENSMUSG00000026211	Obsl1	0.51776	1.43173	597.579	0.136234	-3.80053	0.000144387	0.00621417
ENSMUSG00000011179	Odc1	1.03646	2.05119	1550.41	0.110079	-9.41559	4.70455e-21	3.65426e-18
ENSMUSG00000040586	Ofd1	0.509058	1.42312	128.522	0.153909	-3.30753	0.000941243	0.0272802
ENSMUSG00000018906	P4ha2	0.857927	1.81243	211.956	0.17262	-4.97004	6.69386e-07	6.37971e-05
ENSMUSG00000021493	Pdlim7	0.553287	1.46743	613.391	0.142185	-3.89133	9.96954e-05	0.00467566
ENSMUSG00000032788	Pdxk	0.757277	1.6903	769.114	0.138205	-5.47936	4.26864e-08	5.43552e-06
ENSMUSG00000042275	Pelo	0.589855	1.5051	122.416	0.168362	-3.5035	0.000459185	0.0155075
ENSMUSG00000028796	Phc2	0.524849	1.43878	1692.74	0.130025	-4.03651	5.42525e-05	0.00280004
ENSMUSG00000028698	Pik3r3	0.707883	1.6334	590.804	0.126323	-5.60373	2.09785e-08	2.88408e-06
ENSMUSG00000021822	Plau	1.24793	2.375	279.012	0.174374	-7.15662	8.26922e-13	2.85472e-10
ENSMUSG00000010660	Plcd1	0.768225	1.70317	299.188	0.140639	-5.4624	4.69729e-08	5.83779e-06
ENSMUSG00000019461	Plscr3	0.530618	1.44455	378.505	0.130867	-4.05463	5.02133e-05	0.00263535
ENSMUSG00000038400	Pmepa1	0.780044	1.71718	532.569	0.116326	-6.70568	2.00477e-11	5.02323e-09
ENSMUSG00000115338	Pnp	0.595018	1.51049	126.098	0.181439	-3.27944	0.00104013	0.0293255
ENSMUSG00000038644	Pold1	0.513042	1.42706	234.038	0.143491	-3.57543	0.000349656	0.0124016
ENSMUSG00000021411	Pxdc1	0.610521	1.52681	211.869	0.158734	-3.8462	0.000119966	0.00530959
ENSMUSG00000029528	Pxn	0.52543	1.43936	631.118	0.10923	-4.81032	1.50686e-06	0.000130777
ENSMUSG00000010067	Rassf1	0.536469	1.45042	246.556	0.169838	-3.15871	0.00158472	0.0397074
ENSMUSG00000025921	Rdh10	0.943206	1.9228	804.728	0.149843	-6.29461	3.08167e-10	5.91034e-08
ENSMUSG00000020846	Rflnb	1.66385	3.1686	354.768	0.145016	-11.4735	1.79157e-30	4.63866e-27
ENSMUSG00000026482	Rgl1	1.09284	2.13293	1887.91	0.102411	-10.6711	1.39007e-26	2.39942e-23
ENSMUSG00000041845	Rhod	0.69919	1.62359	260.963	0.16495	-4.2388	2.24721e-05	0.00135312
ENSMUSG00000046768	Rhoj	0.742606	1.6732	1026.73	0.161123	-4.60894	4.04732e-06	0.000302284
ENSMUSG00000017144	Rnd3	0.707427	1.63289	1426.46	0.106341	-6.65244	2.88266e-11	6.88955e-09
ENSMUSG00000035305	Ror1	0.584222	1.49923	440.779	0.164052	-3.56121	0.000369151	0.0128582
ENSMUSG00000021464	Ror2	1.05627	2.07955	425.792	0.159429	-6.62534	3.46441e-11	8.15449e-09
ENSMUSG00000022952	Runx1	0.816533	1.76117	125.141	0.244935	-3.33368	0.000857067	0.0254094
ENSMUSG00000012017	Scarf2	0.749456	1.68116	735.198	0.155328	-4.82497	1.40021e-06	0.000123592
ENSMUSG00000032511	Scn5a	1.87377	3.66489	76.965	0.266598	-7.02844	2.0886e-12	6.6217e-10
ENSMUSG00000016763	Scube1	1.25609	2.38848	770.299	0.133224	-9.42843	4.16274e-21	3.40358e-18
ENSMUSG00000021703	Serinc5	0.613041	1.52948	1754.63	0.125772	-4.87422	1.09238e-06	9.86638e-05
ENSMUSG00000037411	Serpine1	2.8811	7.36712	383.68	0.223841	-12.8712	6.536e-38	3.38456e-34
ENSMUSG00000016262	Sertad4	0.795967	1.73624	104.656	0.19603	-4.06043	4.89826e-05	0.00257948
ENSMUSG00000036206	Sh3bp4	0.633065	1.55086	828.414	0.117845	-5.37199	7.7871e-08	9.35135e-06
ENSMUSG00000036432	Siah2	0.524254	1.43819	217.87	0.154187	-3.40011	0.000673596	0.0210549
ENSMUSG00000030583	Sipa1l3	0.550461	1.46455	655.852	0.133495	-4.12347	3.73213e-05	0.00205598
ENSMUSG00000001918	Slc1a5	1.28051	2.42925	913.054	0.130599	-9.80496	1.0719e-22	1.11013e-19
ENSMUSG00000063796	Slc22a8	0.508881	1.42295	815.865	0.154869	-3.28588	0.00101665	0.0289262
ENSMUSG00000023942	Slc29a1	0.787734	1.72636	955.638	0.113135	-6.96279	3.33593e-12	1.03129e-09
ENSMUSG00000022464	Slc38a4	0.660796	1.58095	189.26	0.203921	-3.24044	0.00119344	0.0320272
ENSMUSG00000027074	Slc43a3	0.501274	1.41546	250.558	0.159442	-3.14393	0.00166697	0.0411146
ENSMUSG00000021609	Slc6a3	1.20733	2.3091	11.3477	0.367723	-3.28327	0.0010261	0.0290884
ENSMUSG00000041313	Slc7a1	0.503311	1.41746	881.67	0.112149	-4.48786	7.19415e-06	0.000505706
ENSMUSG00000040010	Slc7a5	1.03587	2.05035	1836.73	0.111147	-9.31983	1.16526e-20	8.62012e-18
ENSMUSG00000063975	Slco1a5	2.01594	4.04444	21.4101	0.348172	-5.79006	7.03593e-09	1.0612e-06
ENSMUSG00000030737	Slco2b1	0.931679	1.90749	245.092	0.182696	-5.09963	3.40327e-07	3.38909e-05
ENSMUSG00000028007	Snx7	0.578138	1.49292	253.299	0.132758	-4.35483	1.3317e-05	0.000861997
ENSMUSG00000074476	Spc24	0.713718	1.64002	103.479	0.19782	-3.60792	0.000308664	0.0113898
ENSMUSG00000037379	Spon2	0.747416	1.67878	154.565	0.212079	-3.52422	0.000424724	0.0144789
ENSMUSG00000037211	Spry1	0.981629	1.97469	1359.09	0.150244	-6.53356	6.42229e-11	1.4464e-08
ENSMUSG00000024427	Spry4	0.826073	1.77285	1663.49	0.133591	-6.18358	6.26628e-10	1.11893e-07
ENSMUSG00000039911	Spsb1	0.825635	1.77231	284.588	0.183971	-4.48786	7.19412e-06	0.000505706
ENSMUSG00000038451	Spsb2	0.780209	1.71738	100.071	0.213272	-3.65828	0.000253911	0.00981915
ENSMUSG00000006442	Srm	0.563339	1.47768	313.516	0.142434	-3.95508	7.65079e-05	0.00371422
ENSMUSG00000056091	St3gal5	0.636977	1.55507	199.426	0.163715	-3.89078	9.9924e-05	0.00467566
ENSMUSG00000030283	St8sia1	1.55532	2.93898	845.648	0.150185	-10.356	3.9289e-25	6.10355e-22
ENSMUSG00000021457	Syk	0.854904	1.80864	64.7599	0.228759	-3.73713	0.000186129	0.00762934
ENSMUSG00000049303	Syt12	0.580992	1.49588	787.191	0.107339	-5.41271	6.20796e-08	7.59375e-06
ENSMUSG00000037313	Tacc3	0.606617	1.52268	342.961	0.15598	-3.88908	0.000100625	0.00469434
ENSMUSG00000032085	Tagln	0.78925	1.72818	1295.83	0.155265	-5.08324	3.71041e-07	3.67141e-05
ENSMUSG00000050410	Tcf19	0.57415	1.4888	167.961	0.183201	-3.13399	0.00172444	0.0420553
ENSMUSG00000022797	Tfrc	0.782749	1.72041	598.031	0.166826	-4.69202	2.70515e-06	0.000212245
ENSMUSG00000021253	Tgfb3	0.836549	1.78577	415.358	0.15962	-5.24087	1.59824e-07	1.73626e-05
ENSMUSG00000035493	Tgfbi	1.91646	3.77496	1115.99	0.196473	-9.75432	1.76774e-22	1.71636e-19
ENSMUSG00000074743	Thbd	0.764485	1.69876	785.207	0.142819	-5.35284	8.65834e-08	1.019e-05
ENSMUSG00000040152	Thbs1	1.55735	2.94313	1034.67	0.207161	-7.51761	5.57872e-14	2.28067e-11
ENSMUSG00000025574	Tk1	0.791918	1.73138	205.222	0.161108	-4.91545	8.85802e-07	8.14257e-05
ENSMUSG00000038217	Tlcd2	1.02475	2.0346	59.0822	0.268063	-3.82277	0.00013196	0.00574229
ENSMUSG00000054675	Tmem119	0.593227	1.50862	488.132	0.166389	-3.56531	0.000363433	0.0127448
ENSMUSG00000050777	Tmem37	0.77385	1.70983	133.263	0.251424	-3.07786	0.0020849	0.0484737
ENSMUSG00000049775	Tmsb4x	0.524936	1.43887	5161.68	0.135854	-3.86396	0.000111564	0.00499466
ENSMUSG00000026321	Tnfrsf11a	1.13123	2.19045	45.8648	0.264102	-4.28329	1.84153e-05	0.00113525
ENSMUSG00000023905	Tnfrsf12a	1.71232	3.27687	55.0913	0.284111	-6.02695	1.67086e-09	2.7323e-07
ENSMUSG00000059323	Tonsl	0.668975	1.58994	60.7136	0.214874	-3.11333	0.00184988	0.0443661
ENSMUSG00000035274	Tpbg	0.687255	1.61022	424.854	0.153531	-4.47633	7.59372e-06	0.000524305
ENSMUSG00000058126	Tpm3-rs7	0.922097	1.89487	25.4799	0.291254	-3.16596	0.00154574	0.039173
ENSMUSG00000032501	Trib1	0.634063	1.55193	193.626	0.203583	-3.11452	0.00184246	0.0443271
ENSMUSG00000041000	Trim62	0.795769	1.736	639.405	0.12064	-6.59625	4.21699e-11	9.77776e-09
ENSMUSG00000021569	Trip13	0.653083	1.57253	99.5352	0.192023	-3.40106	0.00067125	0.0210549
ENSMUSG00000060950	Trmt61a	0.628736	1.54621	99.9142	0.19885	-3.16185	0.00156768	0.0394076
ENSMUSG00000030351	Tspan11	1.078	2.11111	97.9302	0.196424	-5.48814	4.06194e-08	5.21507e-06
ENSMUSG00000030352	Tspan9	0.991992	1.98893	1913.61	0.100937	-9.82786	8.54175e-23	9.47829e-20
ENSMUSG00000034156	Tspoap1	0.64845	1.56748	939.829	0.197319	-3.2863	0.00101512	0.0289262
ENSMUSG00000030276	Ttll3	0.904661	1.8721	45.7245	0.244153	-3.7053	0.000211144	0.00849771
ENSMUSG00000001473	Tubb6	1.04152	2.0584	1099.35	0.115895	-8.98677	2.54603e-19	1.64802e-16
ENSMUSG00000079685	Ulbp1	1.13459	2.19556	238.328	0.182164	-6.2284	4.71233e-10	8.82e-08
ENSMUSG00000036908	Unc93b1	0.672026	1.59331	378.355	0.160368	-4.19053	2.78307e-05	0.00160725
ENSMUSG00000029591	Ung	0.71333	1.63958	73.5601	0.201517	-3.53981	0.000400415	0.013854
ENSMUSG00000007029	Vars	0.54143	1.45541	687.345	0.107457	-5.03855	4.69064e-07	4.55432e-05
ENSMUSG00000026728	Vim	0.582792	1.49774	6300.93	0.0936827	-6.22091	4.94266e-10	9.08818e-08
ENSMUSG00000073643	Wdfy1	0.547978	1.46204	509.994	0.161318	-3.39688	0.000681595	0.0211349
ENSMUSG00000029860	Zyx	1.07009	2.09956	975.491	0.111477	-9.59915	8.06044e-22	6.95661e-19

## Sheet: DOWN<0.5
Differentially expressed genes -downregulated>log2(-0.5)- in Rbpj-mutant mural cells at P7 with respect to controls
ensembl	name	log2FoldChange	Fold change	baseMean	lfcSE	stat	pvalue	padj
ENSMUSG00000020486	Sept4	-0.62439	0.648694	1599.66	0.165762	3.76678	0.000165364	0.00696185
ENSMUSG00000069893	9930111J21Rik1	-1.01957	0.493264	25.3326	0.318667	3.19948	0.00137675	0.035587
ENSMUSG00000045838	A430105I19Rik	-0.770106	0.586375	68.4864	0.220953	3.48538	0.000491445	0.0163482
ENSMUSG00000030249	Abcc9	-1.32997	0.397777	6899.09	0.178005	7.47151	7.92807e-14	3.15801e-11
ENSMUSG00000015405	Ace2	-2.35772	0.1951	263.774	0.276891	8.51496	1.66649e-17	9.5885e-15
ENSMUSG00000049538	Adamts16	-0.962076	0.513318	217.953	0.181548	5.2993	1.16249e-07	1.30864e-05
ENSMUSG00000058145	Adamts17	-0.912213	0.531369	316.917	0.165332	5.51745	3.43951e-08	4.49015e-06
ENSMUSG00000020709	Adap2	-0.823638	0.565015	704.331	0.214795	3.83453	0.000125806	0.00552088
ENSMUSG00000050541	Adra1b	-0.969383	0.510724	74.7026	0.253312	3.82683	0.000129802	0.00566426
ENSMUSG00000025083	Afap1l2	-0.660827	0.632516	766.476	0.138061	4.78647	1.69737e-06	0.000143308
ENSMUSG00000049115	Agtr1a	-1.18817	0.438858	21.6864	0.333595	3.56172	0.000368435	0.0128582
ENSMUSG00000046312	AI464131	-0.77522	0.584299	623.212	0.208085	3.7255	0.000194932	0.0079274
ENSMUSG00000022178	Ajuba	-1.03278	0.488767	844.456	0.158074	6.53352	6.42431e-11	1.4464e-08
ENSMUSG00000024782	Ak3	-0.511773	0.70136	1604.06	0.127347	4.01874	5.85112e-05	0.00293585
ENSMUSG00000028527	Ak4	-0.651777	0.636496	146.633	0.207317	3.14386	0.00166734	0.0411146
ENSMUSG00000028766	Alpl	-0.661453	0.632241	160.906	0.183509	3.60448	0.000312776	0.011487
ENSMUSG00000031075	Ano1	-1.37474	0.385622	594.454	0.222033	6.19162	5.9549e-10	1.07569e-07
ENSMUSG00000039062	Anpep	-0.535859	0.689748	1105.79	0.160725	3.33401	0.000856043	0.0254094
ENSMUSG00000019326	Aoc3	-0.802847	0.573217	142.602	0.221892	3.61818	0.00029668	0.0109998
ENSMUSG00000029207	Apbb2	-0.549159	0.683418	1798.39	0.136531	4.02223	5.7649e-05	0.00291719
ENSMUSG00000079508	Apoo	-0.806762	0.571663	108.075	0.236485	3.41148	0.000646124	0.0204848
ENSMUSG00000021592	Arsk	-0.555275	0.680527	143.205	0.1634	3.39825	0.000678182	0.021108
ENSMUSG00000034842	Art3	-2.1153	0.230798	783.273	0.231024	9.15616	5.37749e-20	3.63215e-17
ENSMUSG00000021388	Aspn	-1.58592	0.333111	338.986	0.196279	8.07996	6.47887e-16	3.24675e-13
ENSMUSG00000041329	Atp1b2	-0.581412	0.668309	1451.39	0.144426	4.02567	5.68138e-05	0.00288432
ENSMUSG00000020788	Atp2a3	-2.19005	0.219145	1851.89	0.214962	10.188	2.24219e-24	3.16659e-21
ENSMUSG00000078349	AW011738	-0.670344	0.628357	88.9747	0.192165	3.48839	0.000485944	0.0161999
ENSMUSG00000074892	B3galt5	-1.56292	0.338466	117.038	0.198491	7.87399	3.43506e-15	1.56952e-12
ENSMUSG00000002980	Bcam	-0.519369	0.697677	844.51	0.160354	3.23889	0.00119994	0.0321398
ENSMUSG00000028121	Bcar3	-0.545899	0.684965	324.999	0.135505	4.02862	5.61061e-05	0.00286713
ENSMUSG00000000202	Btbd17	-0.704872	0.613497	189.131	0.224745	3.13633	0.00171079	0.0417879
ENSMUSG00000062098	Btbd3	-0.713048	0.61003	829.665	0.146858	4.85536	1.20168e-06	0.000107288
ENSMUSG00000038521	C1s1	-1.36216	0.389001	159.433	0.214772	6.34235	2.26292e-10	4.50698e-08
ENSMUSG00000054793	Cadm4	-0.514133	0.700214	1738.23	0.115142	4.46519	7.99962e-06	0.000549885
ENSMUSG00000000805	Car4	-1.2275	0.427057	126.031	0.273018	4.49604	6.92314e-06	0.000497921
ENSMUSG00000027861	Casq2	-1.72994	0.301465	163.808	0.259374	6.66967	2.56378e-11	6.22318e-09
ENSMUSG00000000058	Cav2	-0.950763	0.517359	201.275	0.1371	6.93479	4.06817e-12	1.21537e-09
ENSMUSG00000006362	Cbfa2t3	-1.52718	0.346955	119.334	0.226424	6.74478	1.53262e-11	4.1247e-09
ENSMUSG00000070306	Ccdc153	-1.1214	0.459648	20.4358	0.344402	3.25608	0.00112962	0.0308955
ENSMUSG00000026676	Ccdc3	-1.44818	0.366484	432.4	0.174063	8.31986	8.80656e-17	4.71758e-14
ENSMUSG00000043953	Ccrl2	-0.892942	0.538515	165.361	0.200457	4.45453	8.4076e-06	0.000570359
ENSMUSG00000056481	Cd248	-0.732542	0.601843	2850.37	0.167354	4.37719	1.2022e-05	0.000784716
ENSMUSG00000000305	Cdh4	-0.521934	0.696438	317.179	0.138803	3.76026	0.000169735	0.00710737
ENSMUSG00000060002	Chpt1	-0.534285	0.690501	240.713	0.128102	4.17079	3.03541e-05	0.00171473
ENSMUSG00000021097	Clmn	-0.553314	0.681453	192.647	0.163369	3.3869	0.000706865	0.0216591
ENSMUSG00000022037	Clu	-0.634972	0.643953	3040.25	0.195574	3.24671	0.00116746	0.031487
ENSMUSG00000034903	Cobll1	-0.613551	0.653586	590.038	0.141895	4.32397	1.53249e-05	0.000971723
ENSMUSG00000068794	Col28a1	-1.41117	0.376006	192.847	0.279425	5.05027	4.41182e-07	4.31054e-05
ENSMUSG00000009876	Cox4i2	-1.63425	0.322138	286.963	0.267368	6.11235	9.81754e-10	1.65778e-07
ENSMUSG00000054446	Cpa1	-1.73496	0.300417	58.4022	0.268692	6.45706	1.06754e-10	2.30337e-08
ENSMUSG00000037852	Cpe	-0.631875	0.645337	9922.49	0.192512	3.28226	0.0010298	0.02914
ENSMUSG00000074698	Csnk2a1	-0.512102	0.7012	1037.34	0.143464	3.56956	0.000357583	0.012568
ENSMUSG00000032911	Cspg4	-1.18635	0.439412	4030.73	0.186199	6.37142	1.87288e-10	3.82832e-08
ENSMUSG00000047409	Ctdspl	-0.527462	0.693774	740.291	0.163158	3.23282	0.00122574	0.032606
ENSMUSG00000045382	Cxcr4	-1.02067	0.492889	178.443	0.171913	5.93711	2.90082e-09	4.55194e-07
ENSMUSG00000039519	Cyp7b1	-0.529727	0.692686	169.589	0.168793	3.13832	0.0016992	0.0417015
ENSMUSG00000052821	Cysltr1	-1.15218	0.449945	32.8049	0.320394	3.59613	0.000322988	0.0117534
ENSMUSG00000040260	Daam2	-0.810532	0.570171	1672.16	0.143547	5.64647	1.63772e-08	2.29207e-06
ENSMUSG00000034675	Dbn1	-0.550787	0.682648	3175.72	0.139889	3.93732	8.23965e-05	0.00396294
ENSMUSG00000059824	Dbp	-0.681141	0.623672	331.56	0.193278	3.52416	0.000424829	0.0144789
ENSMUSG00000046818	Ddit4l	-1.31416	0.40216	197.52	0.192249	6.83569	8.1609e-12	2.34777e-09
ENSMUSG00000036095	Dgkb	-0.539042	0.688228	243.289	0.139057	3.87641	0.00010601	0.00486506
ENSMUSG00000028031	Dkk2	-1.33247	0.397089	109.636	0.212063	6.28337	3.31314e-10	6.27679e-08
ENSMUSG00000027314	Dll4	-0.71984	0.607165	44.2388	0.234174	3.07395	0.00211245	0.0488519
ENSMUSG00000056598	Drc3	-1.24937	0.420632	48.9444	0.296372	4.21555	2.49167e-05	0.00145949
ENSMUSG00000031616	Ednra	-1.41932	0.373889	1098.29	0.186433	7.61304	2.67728e-14	1.15532e-11
ENSMUSG00000022122	Ednrb	-0.679292	0.624472	2004.67	0.204612	3.31989	0.000900514	0.0264952
ENSMUSG00000040659	Efhd2	-1.12158	0.459591	1398.2	0.134025	8.36841	5.84016e-17	3.24024e-14
ENSMUSG00000022505	Emp2	-0.59964	0.659918	715.371	0.128617	4.66223	3.12794e-06	0.000240557
ENSMUSG00000028024	Enpep	-0.849241	0.555077	626.801	0.176599	4.80887	1.51789e-06	0.000131002
ENSMUSG00000048120	Entpd1	-0.867554	0.548075	83.4576	0.207373	4.18355	2.86993e-05	0.00164518
ENSMUSG00000001946	Esam	-1.10705	0.464243	729.534	0.180743	6.12498	9.06931e-10	1.56546e-07
ENSMUSG00000048376	F2r	-0.574002	0.671751	1804.4	0.146947	3.9062	9.376e-05	0.00445088
ENSMUSG00000027533	Fabp5	-0.507162	0.703605	1729.11	0.107511	4.71731	2.38987e-06	0.000190393
ENSMUSG00000021750	Fam107a	-1.16444	0.446136	919.117	0.32508	3.58203	0.000340936	0.01212
ENSMUSG00000026655	Fam107b	-0.65511	0.635027	933.648	0.168985	3.87674	0.000105865	0.00486506
ENSMUSG00000019909	Fam162b	-1.35668	0.390479	22.1933	0.316879	4.2814	1.85725e-05	0.00114041
ENSMUSG00000050549	Fam241a	-0.89304	0.538478	36.0977	0.26213	3.40686	0.000657137	0.0207493
ENSMUSG00000051314	Ffar2	-1.73323	0.300778	23.5698	0.368816	4.69944	2.60879e-06	0.000205724
ENSMUSG00000051435	Fhad1	-1.32504	0.399137	27.9441	0.305912	4.33145	1.48131e-05	0.000947002
ENSMUSG00000028259	Fhl5	-1.21616	0.430427	51.1794	0.281496	4.32035	1.55785e-05	0.00098379
ENSMUSG00000055373	Fut9	-0.511739	0.701376	512.643	0.149435	3.42448	0.000615969	0.0197708
ENSMUSG00000019359	Gdpd2	-0.855558	0.552651	77.5638	0.242904	3.52221	0.000427963	0.0145479
ENSMUSG00000022103	Gfra2	-0.597691	0.660811	238.438	0.167333	3.57187	0.00035444	0.0125146
ENSMUSG00000047867	Gimap6	-0.826675	0.563827	90.0816	0.242452	3.40965	0.000650475	0.0205807
ENSMUSG00000050234	Gja4	-1.27017	0.414611	1056.27	0.220331	5.76481	8.17504e-09	1.19811e-06
ENSMUSG00000034520	Gjc1	-0.991233	0.503048	1340.43	0.18968	5.22582	1.73384e-07	1.85761e-05
ENSMUSG00000087006	Gm13889	-1.08612	0.471028	414.869	0.194779	5.57614	2.45915e-08	3.32199e-06
ENSMUSG00000073010	Gm5127	-1.31725	0.401299	8.48775	0.398622	3.30451	0.000951426	0.027524
ENSMUSG00000051043	Gprc5c	-0.568522	0.674307	1036.99	0.16234	3.50204	0.000461702	0.015525
ENSMUSG00000003974	Grm3	-0.542392	0.686631	1901.04	0.114303	4.74521	2.08291e-06	0.000172117
ENSMUSG00000033910	Gucy1a1	-1.0779	0.473718	2829.48	0.151441	7.11764	1.09788e-12	3.62884e-10
ENSMUSG00000028005	Gucy1b1	-0.695816	0.61736	1463.85	0.133101	5.22772	1.71615e-07	1.85142e-05
ENSMUSG00000021613	Hapln1	-0.939893	0.521272	253.827	0.242943	3.86878	0.00010938	0.00495401
ENSMUSG00000019789	Hey2	-1.34156	0.394593	212.601	0.169834	7.89926	2.80575e-15	1.3621e-12
ENSMUSG00000032744	Heyl	-0.986606	0.504664	2229.59	0.165921	5.94624	2.7438e-09	4.34948e-07
ENSMUSG00000020928	Higd1b	-1.18234	0.440636	828.718	0.238767	4.95184	7.35134e-07	6.9214e-05
ENSMUSG00000038239	Hrc	-0.89112	0.539196	36.689	0.274121	3.25082	0.00115072	0.0312525
ENSMUSG00000070407	Hs3st3b1	-0.9471	0.518674	42.5321	0.283549	3.34017	0.000837278	0.0250137
ENSMUSG00000059970	Hspa2	-0.837135	0.559754	354.365	0.130384	6.42055	1.35781e-10	2.85048e-08
ENSMUSG00000049511	Htr1b	-0.821274	0.565942	48.1801	0.238196	3.4479	0.000564965	0.018323
ENSMUSG00000021379	Id4	-0.572882	0.672272	395.715	0.1294	4.42721	9.54607e-06	0.000644775
ENSMUSG00000039997	Ifi203	-1.38747	0.382234	65.1803	0.270609	5.12721	2.9407e-07	3.00551e-05
ENSMUSG00000025491	Ifitm1	-1.25825	0.41805	316.676	0.224666	5.60054	2.13684e-08	2.91192e-06
ENSMUSG00000022790	Igsf11	-0.582434	0.667836	228.873	0.174502	3.3377	0.000844752	0.0251885
ENSMUSG00000054072	Iigp1	-1.37276	0.386151	67.5553	0.29008	4.73235	2.21931e-06	0.000180612
ENSMUSG00000069874	Irgm2	-0.873453	0.545839	61.934	0.265181	3.2938	0.000988444	0.028279
ENSMUSG00000027009	Itga4	-1.01608	0.494458	1248.25	0.192609	5.27534	1.3251e-07	1.44967e-05
ENSMUSG00000025348	Itga7	-0.680843	0.623801	603.874	0.118774	5.73225	9.91097e-09	1.42562e-06
ENSMUSG00000055675	Kbtbd11	-0.623193	0.649232	525.435	0.135601	4.59578	4.31142e-06	0.000320468
ENSMUSG00000030247	Kcnj8	-1.32251	0.39984	2844.06	0.18288	7.23154	4.77548e-13	1.68607e-10
ENSMUSG00000028631	Kcnq4	-0.907718	0.533028	120.389	0.190828	4.75674	1.96743e-06	0.000164323
ENSMUSG00000019966	Kitl	-0.947763	0.518436	284.398	0.128015	7.40351	1.32632e-13	5.02547e-11
ENSMUSG00000042155	Klhl23	-0.637847	0.642671	1265.47	0.118002	5.4054	6.46651e-08	7.84822e-06
ENSMUSG00000002699	Lcp2	-0.868503	0.547715	81.8754	0.208594	4.1636	3.13267e-05	0.0017569
ENSMUSG00000025239	Limd1	-0.524614	0.695145	1019.04	0.100598	5.21498	1.83838e-07	1.95611e-05
ENSMUSG00000053846	Lipg	-1.05782	0.480359	43.3901	0.267371	3.95636	7.61009e-05	0.00370604
ENSMUSG00000030226	Lmo3	-0.585026	0.666637	205.592	0.151281	3.86716	0.000110109	0.00497008
ENSMUSG00000049939	Lrrc4	-0.674512	0.626544	309.824	0.155936	4.32557	1.52141e-05	0.000968649
ENSMUSG00000048706	Lurap1l	-1.33468	0.396481	202.997	0.226376	5.89583	3.72793e-09	5.79134e-07
ENSMUSG00000063297	Luzp2	-0.697522	0.61663	1265.93	0.189876	3.67357	0.000239183	0.00940687
ENSMUSG00000007480	Mc5r	-1.03733	0.487228	64.1515	0.288617	3.59415	0.000325456	0.0117854
ENSMUSG00000054619	Mettl7a1	-0.840228	0.558555	81.6461	0.196412	4.27788	1.88683e-05	0.00114949
ENSMUSG00000030218	Mgp	-1.11745	0.460907	1187.46	0.201438	5.54737	2.89994e-08	3.85047e-06
ENSMUSG00000017737	Mmp9	-2.47508	0.179857	132.389	0.35743	6.92466	4.37013e-12	1.28094e-09
ENSMUSG00000090272	Mndal	-1.25422	0.419221	57.4452	0.261795	4.79084	1.66085e-06	0.000140991
ENSMUSG00000064356	mt-Atp8	-1.15907	0.4478	49.7307	0.308587	3.75607	0.0001726	0.00715878
ENSMUSG00000018830	Myh11	-0.735869	0.600456	376.192	0.174454	4.21812	2.46349e-05	0.00144964
ENSMUSG00000044951	Mylk4	-1.29382	0.40787	21.2553	0.341092	3.79317	0.000148737	0.00636539
ENSMUSG00000027977	Ndst3	-0.787596	0.579308	158.154	0.155108	5.07772	3.81987e-07	3.7558e-05
ENSMUSG00000040280	Ndufa4l2	-0.81011	0.570338	958.353	0.171278	4.72979	2.24754e-06	0.000181852
ENSMUSG00000069670	Nkain2	-0.504088	0.705106	175.517	0.162485	3.10236	0.00191984	0.0456734
ENSMUSG00000037171	Nodal	-1.74422	0.298495	70.5878	0.394834	4.41761	9.97983e-06	0.000668046
ENSMUSG00000038146	Notch3	-1.34916	0.39252	5105.73	0.178685	7.55049	4.33627e-14	1.82065e-11
ENSMUSG00000078202	Nrarp	-0.698431	0.616242	601.161	0.115264	6.05939	1.36637e-09	2.25815e-07
ENSMUSG00000001520	Nrip2	-1.20504	0.433758	47.6707	0.264673	4.55294	5.2902e-06	0.000387657
ENSMUSG00000020902	Ntn1	-1.78066	0.29105	1068.42	0.180334	9.87423	5.38472e-23	6.43473e-20
ENSMUSG00000020591	Ntsr2	-0.87864	0.54388	265.992	0.240348	3.6557	0.000256477	0.00986231
ENSMUSG00000029561	Oasl2	-0.596208	0.66149	153.252	0.172728	3.45172	0.000557032	0.0181415
ENSMUSG00000040652	Oaz2	-0.638902	0.642201	1971.19	0.158622	4.02783	5.62941e-05	0.00286731
ENSMUSG00000046618	Olfml2a	-1.08646	0.470915	437.222	0.188374	5.76759	8.04124e-09	1.18972e-06
ENSMUSG00000048387	Osr1	-0.644864	0.639553	204.945	0.199748	3.22838	0.00124493	0.0330033
ENSMUSG00000020092	Pald1	-0.506667	0.703847	1828.35	0.15832	3.20027	0.00137299	0.035549
ENSMUSG00000037892	Pcdh18	-0.644616	0.639663	3136.71	0.13435	4.79804	1.60223e-06	0.000137192
ENSMUSG00000059173	Pde1a	-0.530965	0.692092	347.998	0.111466	4.76347	1.9029e-06	0.000159792
ENSMUSG00000041741	Pde3a	-0.603439	0.658183	837.917	0.147927	4.0793	4.5172e-05	0.0024115
ENSMUSG00000019990	Pde7b	-0.558157	0.679169	254.743	0.153635	3.633	0.00028014	0.0104867
ENSMUSG00000041119	Pde9a	-0.569914	0.673657	105.041	0.185408	3.07384	0.0021132	0.0488519
ENSMUSG00000024620	Pdgfrb	-0.608446	0.655903	30373.5	0.143691	4.23442	2.29145e-05	0.00137443
ENSMUSG00000019851	Perp	-1.05001	0.482964	137.959	0.256208	4.09829	4.16219e-05	0.00224513
ENSMUSG00000062070	Pgk1	-0.738243	0.599469	1208.91	0.237026	3.11461	0.00184188	0.0443271
ENSMUSG00000041482	Piezo2	-0.680977	0.623743	76.4803	0.208531	3.26559	0.00109235	0.030259
ENSMUSG00000039936	Pik3cd	-1.06676	0.477392	481.87	0.163735	6.51513	7.26263e-11	1.61179e-08
ENSMUSG00000040430	Pitpnc1	-0.588976	0.664815	1041.73	0.138041	4.26666	1.98419e-05	0.00119939
ENSMUSG00000024998	Plce1	-0.51582	0.699395	1024.84	0.0914847	5.63832	1.71716e-08	2.38179e-06
ENSMUSG00000052609	Plekhg3	-0.837735	0.559521	420.362	0.144123	5.81264	6.14957e-09	9.45876e-07
ENSMUSG00000017417	Plxdc1	-1.31542	0.401809	348.7	0.179917	7.31125	2.64674e-13	9.56212e-11
ENSMUSG00000056854	Pou3f4	-0.803975	0.572769	121.372	0.194121	4.14162	3.44855e-05	0.00191618
ENSMUSG00000067279	Ppp1r3c	-0.564139	0.676359	488.967	0.159665	3.53328	0.000410442	0.0141379
ENSMUSG00000050423	Ppp1r3g	-0.955102	0.515805	70.1166	0.292255	3.26804	0.00108294	0.0301134
ENSMUSG00000032827	Ppp1r9a	-1.23303	0.425424	1838.96	0.183475	6.72042	1.81204e-11	4.69167e-09
ENSMUSG00000010175	Prox1	-0.566959	0.675038	158.883	0.158729	3.57186	0.000354452	0.0125146
ENSMUSG00000034117	Ptgdr2	-1.0599	0.479667	74.0523	0.227422	4.66048	3.1548e-06	0.000241428
ENSMUSG00000032492	Pth1r	-0.776577	0.58375	607.851	0.175591	4.42265	9.74966e-06	0.000655675
ENSMUSG00000059895	Ptp4a3	-0.702515	0.6145	401.026	0.148221	4.73966	2.14081e-06	0.000175966
ENSMUSG00000020732	Rab37	-1.30786	0.403918	35.1261	0.279315	4.6824	2.8353e-06	0.000220232
ENSMUSG00000051615	Rap2a	-0.523054	0.695897	1205.24	0.111994	4.67039	3.00624e-06	0.000232348
ENSMUSG00000029641	Rasl11a	-0.975703	0.508492	146.332	0.205475	4.74853	2.04896e-06	0.000170217
ENSMUSG00000041696	Rasl12	-1.64203	0.320404	404.668	0.19239	8.53491	1.40269e-17	8.38109e-15
ENSMUSG00000022105	Rb1	-0.512865	0.700829	389.563	0.10492	4.88816	1.01783e-06	9.30115e-05
ENSMUSG00000039191	Rbpj	-1.02891	0.490079	400.767	0.145693	7.06221	1.63875e-12	5.30375e-10
ENSMUSG00000032387	Rbpms2	-0.663934	0.631155	85.5899	0.207359	3.20185	0.00136548	0.0354135
ENSMUSG00000030222	Rerg	-0.701583	0.614897	109.174	0.206807	3.39246	0.000692691	0.0213088
ENSMUSG00000037962	Rflna	-0.723446	0.605649	427.202	0.181673	3.98213	6.83007e-05	0.00337915
ENSMUSG00000059810	Rgs3	-0.876961	0.544513	461.991	0.161218	5.43961	5.33985e-08	6.58369e-06
ENSMUSG00000026678	Rgs5	-1.75601	0.296067	51911.2	0.196277	8.94659	3.66649e-19	2.27836e-16
ENSMUSG00000048251	Rit1	-0.605291	0.657339	258.746	0.165176	3.66452	0.000247803	0.00969677
ENSMUSG00000047496	Rnf152	-0.971286	0.510051	169.902	0.20163	4.81717	1.45612e-06	0.000127083
ENSMUSG00000021720	Rnf180	-0.522084	0.696365	234.159	0.162032	3.22211	0.00127252	0.0333929
ENSMUSG00000044164	Rnf182	-0.672593	0.627378	68.9277	0.21261	3.1635	0.00155883	0.0393086
ENSMUSG00000036192	Rorb	-0.554813	0.680745	512.537	0.132793	4.17805	2.94025e-05	0.00166704
ENSMUSG00000060938	Rpl26	-0.774036	0.584779	853.82	0.129574	5.97371	2.31925e-09	3.75308e-07
ENSMUSG00000031880	Rrad	-0.776641	0.583724	177.102	0.216006	3.59546	0.000323813	0.0117534
ENSMUSG00000045092	S1pr1	-0.501131	0.706553	1378	0.153894	3.25634	0.00112858	0.0308955
ENSMUSG00000025743	Sdc3	-0.604315	0.657784	4218.51	0.122354	4.93905	7.85039e-07	7.33833e-05
ENSMUSG00000026121	Sema4c	-0.536324	0.689526	380.128	0.171726	3.12314	0.00178932	0.0432635
ENSMUSG00000032009	Sesn3	-0.56984	0.673691	1739.16	0.0955773	5.96209	2.49036e-09	3.98843e-07
ENSMUSG00000027996	Sfrp2	-1.97529	0.254319	269.781	0.212331	9.30286	1.36723e-20	9.65452e-18
ENSMUSG00000061171	Slc38a11	-0.691571	0.619179	621.926	0.208049	3.32408	0.000887121	0.0262004
ENSMUSG00000020733	Slc9a3r1	-0.687276	0.621025	1405.76	0.140777	4.88203	1.05001e-06	9.53909e-05
ENSMUSG00000078350	Smim1	-0.838497	0.559226	82.6786	0.20764	4.03822	5.3859e-05	0.002789
ENSMUSG00000019872	Smpdl3a	-0.552997	0.681603	346.099	0.140814	3.92715	8.59573e-05	0.0041058
ENSMUSG00000021113	Snapc1	-0.559598	0.678491	129.502	0.166569	3.35955	0.000780709	0.0236881
ENSMUSG00000038145	Snrk	-0.736892	0.60003	1171.05	0.100017	7.36766	1.73653e-13	6.42311e-11
ENSMUSG00000031626	Sorbs2	-0.622661	0.649472	1104.74	0.167272	3.72246	0.000197292	0.00800243
ENSMUSG00000074637	Sox2	-0.542847	0.686415	406.252	0.171197	3.17088	0.00151976	0.0386406
ENSMUSG00000000567	Sox9	-0.580211	0.668866	318.784	0.181906	3.18962	0.00142461	0.0366413
ENSMUSG00000038560	Sp6	-1.7835	0.290478	45.2051	0.266645	6.68866	2.25217e-11	5.55357e-09
ENSMUSG00000012428	Steap4	-1.34701	0.393107	143.91	0.285541	4.71737	2.38908e-06	0.000190393
ENSMUSG00000024339	Tap2	-0.718335	0.607799	207.132	0.170808	4.2055	2.605e-05	0.00151003
ENSMUSG00000000093	Tbx2	-1.02427	0.491658	865.737	0.16624	6.1614	7.21066e-10	1.27293e-07
ENSMUSG00000034881	Tbxa2r	-0.940544	0.521036	725.865	0.163628	5.74807	9.02687e-09	1.31058e-06
ENSMUSG00000002603	Tgfb1	-0.845539	0.556503	191.11	0.233246	3.62509	0.000288858	0.0107354
ENSMUSG00000046688	Tifa	-0.930575	0.524649	127.689	0.187771	4.95591	7.19934e-07	6.81962e-05
ENSMUSG00000043164	Tmem212	-1.16391	0.446301	15.2507	0.374802	3.1054	0.00190019	0.0453447
ENSMUSG00000060044	Tmem26	-0.771041	0.585994	101.286	0.214753	3.59036	0.000330227	0.0119027
ENSMUSG00000028132	Tmem56	-0.584196	0.667021	197.597	0.184068	3.17381	0.00150453	0.0383792
ENSMUSG00000027716	Trpc3	-0.619254	0.651008	518.885	0.168911	3.66616	0.000246222	0.00965924
ENSMUSG00000031997	Trpc6	-0.647446	0.638409	239.328	0.168814	3.83526	0.000125431	0.00552003
ENSMUSG00000037031	Tspan15	-1.12173	0.459543	469.638	0.184822	6.06923	1.28529e-09	2.14698e-07
ENSMUSG00000021994	Wnt5a	-0.565732	0.675612	1024.32	0.184222	3.07093	0.00213391	0.0490015
ENSMUSG00000002617	Zfp40	-0.540136	0.687706	145.463	0.166112	3.25164	0.00114739	0.0312525
ENSMUSG00000068130	Zfp442	-1.0498	0.483034	41.2767	0.270947	3.87457	0.000106813	0.00486506
ENSMUSG00000068551	Zfp467	-0.829644	0.562668	110.314	0.189807	4.37099	1.23682e-05	0.000803934
ENSMUSG00000056824	Zfp663	-1.51837	0.349081	31.0357	0.32826	4.6255	3.7369e-06	0.000281256
ENSMUSG00000059839	Zfp874b	-0.586933	0.665757	96.9805	0.179098	3.27716	0.00104857	0.0294035
