# Supplementary material for: Loss of the transcription factor RBPJ induces disease-promoting properties in brain pericytes
Source: Nat Commun. 2019 Jun 27;10:2817. doi: 10.1038/s41467-019-10643-w (PMC6597568; doi:10.1038/s41467-019-10643-w)
Supplement: Supplementary file 5 — Supplementary Data 2 [file 41467_2019_10643_MOESM5_ESM.xlsx]

## Sheet: UP>0.5
Differentially expressed genes -upregulated>log2(0.5)- in Rbpj-mutant mural cells at P10 with respect to controls
ensembl	name	log2FoldChange	Fold change	baseMean	lfcSE	stat	pvalue	padj
ENSMUSG00000059248	Sept9	0.580776	1.49565	3794.08	0.103999	-5.58445	2.3444e-08	5.8793e-07
ENSMUSG00000046999	1110032F04Rik	0.99195	1.98887	53.3805	0.237192	-4.18205	2.88887e-05	0.000320894
ENSMUSG00000078784	1810022K09Rik	0.660884	1.58105	79.2131	0.220291	-3.00005	0.00269931	0.0147816
ENSMUSG00000047635	2810006K23Rik	0.527291	1.44122	94.2585	0.189015	-2.78969	0.00527593	0.0255416
ENSMUSG00000053553	3110082I17Rik	0.615703	1.5323	68.5051	0.209193	-2.94323	0.00324807	0.017162
ENSMUSG00000030111	A2m	0.655212	1.57485	251.042	0.215075	-3.04644	0.00231572	0.0130402
ENSMUSG00000036678	Aaas	0.877092	1.83667	162.628	0.156401	-5.60795	2.04733e-08	5.22852e-07
ENSMUSG00000018697	Aatf	0.598889	1.51455	130.479	0.171213	-3.49791	0.000468916	0.00341852
ENSMUSG00000028970	Abcb1b	1.02912	2.04078	18.0746	0.329992	-3.11862	0.00181698	0.0105961
ENSMUSG00000020865	Abcc3	1.58241	2.9947	13.7236	0.36492	-4.33632	1.44888e-05	0.000177283
ENSMUSG00000058355	Abce1	0.784462	1.72245	947.347	0.0936888	-8.37306	5.61392e-17	5.86023e-15
ENSMUSG00000000686	Abhd15	1.81381	3.5157	51.5017	0.252077	-7.19549	6.2239e-13	3.95253e-11
ENSMUSG00000025085	Ablim1	0.529862	1.44379	1242.56	0.154158	-3.43714	0.000587897	0.00412566
ENSMUSG00000078453	Abracl	0.809899	1.75309	108.959	0.174286	-4.64695	3.36879e-06	5.01923e-05
ENSMUSG00000025287	Acot9	0.772813	1.7086	253.42	0.146675	-5.26889	1.37249e-07	2.86183e-06
ENSMUSG00000035783	Acta2	1.16798	2.24698	3446.49	0.14359	-8.13417	4.14763e-16	3.98125e-14
ENSMUSG00000029580	Actb	0.658283	1.5782	47373.6	0.0942537	-6.98417	2.86552e-12	1.65034e-10
ENSMUSG00000062825	Actg1	0.684297	1.60692	7917	0.169895	-4.02775	5.63126e-05	0.000573146
ENSMUSG00000059430	Actg2	2.11975	4.34619	128.305	0.237288	-8.93324	4.13728e-19	5.08094e-17
ENSMUSG00000027671	Actl6a	0.621148	1.5381	323.551	0.127005	-4.89074	1.00457e-06	1.6776e-05
ENSMUSG00000015143	Actn1	1.4466	2.72565	810.695	0.13615	-10.625	2.27898e-26	5.43764e-24
ENSMUSG00000054808	Actn4	0.626621	1.54394	1230.05	0.144057	-4.34981	1.36253e-05	0.000168196
ENSMUSG00000054693	Adam10	1.32178	2.49974	1228.44	0.158596	-8.33427	7.79771e-17	8.03934e-15
ENSMUSG00000011256	Adam19	1.28191	2.4316	682.812	0.125275	-10.2328	1.41399e-24	2.84536e-22
ENSMUSG00000022893	Adamts1	0.886722	1.84897	329.137	0.156674	-5.65965	1.51678e-08	4.02116e-07
ENSMUSG00000059901	Adamts14	1.73614	3.33143	152.236	0.173234	-10.022	1.2205e-23	2.31646e-21
ENSMUSG00000006403	Adamts4	0.794121	1.73402	284.822	0.171985	-4.61739	3.886e-06	5.68337e-05
ENSMUSG00000022894	Adamts5	1.80696	3.49904	186.032	0.189832	-9.51873	1.7531e-21	2.66185e-19
ENSMUSG00000031994	Adamts8	2.22083	4.66163	998.011	0.144519	-15.367	2.72415e-53	2.84367e-50
ENSMUSG00000036040	Adamtsl2	1.08825	2.12616	46.9933	0.260772	-4.17319	3.00365e-05	0.000332451
ENSMUSG00000004730	Adgre1	0.934325	1.911	36.6893	0.340402	-2.74477	0.00605532	0.0285211
ENSMUSG00000032915	Adgre4	1.46474	2.76014	7.42509	0.402455	-3.63952	0.000273147	0.00218911
ENSMUSG00000039167	Adgrl4	0.974094	1.96441	57.8005	0.21988	-4.43013	9.41783e-06	0.000122088
ENSMUSG00000030790	Adm	1.94711	3.85601	113.009	0.303369	-6.41829	1.37818e-10	5.78351e-09
ENSMUSG00000025236	Adpgk	0.607231	1.52333	223.411	0.151943	-3.99645	6.43001e-05	0.000642309
ENSMUSG00000022407	Adsl	0.602683	1.51854	293.763	0.147832	-4.07682	4.56565e-05	0.000477492
ENSMUSG00000030609	Aen	0.567273	1.48172	324.541	0.121159	-4.68207	2.83996e-06	4.29259e-05
ENSMUSG00000020288	Ahsa2	0.623758	1.54088	225.014	0.167403	-3.72609	0.000194471	0.00164792
ENSMUSG00000029610	Aimp2	0.524751	1.43869	137.285	0.170971	-3.06924	0.00214603	0.0122164
ENSMUSG00000028792	Ak2	0.648155	1.56716	278.257	0.1256	-5.16047	2.46331e-07	4.83457e-06
ENSMUSG00000029762	Akr1b8	1.12806	2.18564	64.7981	0.249952	-4.51309	6.38888e-06	8.77525e-05
ENSMUSG00000028393	Alad	0.912747	1.88263	294.681	0.113221	-8.06165	7.52735e-16	6.98454e-14
ENSMUSG00000025270	Alas2	2.28689	4.88002	999.012	0.327661	-6.97943	2.96377e-12	1.70106e-10
ENSMUSG00000025007	Aldh18a1	0.501413	1.4156	457.655	0.135346	-3.70467	0.00021167	0.00177031
ENSMUSG00000013584	Aldh1a2	0.552417	1.46654	1930.92	0.164706	-3.35395	0.000796665	0.0053075
ENSMUSG00000015134	Aldh1a3	1.54526	2.91857	30.9552	0.310364	-4.97887	6.39575e-07	1.11855e-05
ENSMUSG00000041718	Alg13	0.696981	1.62111	91.8918	0.17957	-3.88139	0.000103859	0.000958904
ENSMUSG00000035704	Alg8	0.99926	1.99897	71.2094	0.197988	-5.04708	4.48615e-07	8.16206e-06
ENSMUSG00000060063	Alox5ap	1.04096	2.05759	10.4616	0.394713	-2.63726	0.00835798	0.0369592
ENSMUSG00000025134	Alyref	0.55751	1.47173	589.16	0.0940812	-5.92583	3.10717e-09	9.41851e-08
ENSMUSG00000042225	Ammecr1	0.93504	1.91194	112.393	0.167559	-5.58038	2.39998e-08	5.9917e-07
ENSMUSG00000036977	Anapc10	0.605448	1.52145	90.5365	0.191434	-3.16269	0.00156318	0.00933436
ENSMUSG00000014498	Ankrd52	0.571906	1.48649	631.802	0.136417	-4.19234	2.76095e-05	0.000308295
ENSMUSG00000036777	Anln	1.20999	2.31336	405.023	0.128094	-9.44608	3.51759e-21	5.19918e-19
ENSMUSG00000055489	Ano5	0.935317	1.91231	19.9373	0.319276	-2.92949	0.00339516	0.0178153
ENSMUSG00000028333	Anp32b	0.628282	1.54572	89.8832	0.241716	-2.59926	0.00934251	0.0402413
ENSMUSG00000029338	Antxr2	0.627183	1.54455	503.633	0.126367	-4.9632	6.93416e-07	1.20514e-05
ENSMUSG00000024659	Anxa1	2.13083	4.37968	306.83	0.200913	-10.6057	2.80252e-26	6.59264e-24
ENSMUSG00000032231	Anxa2	0.710913	1.63684	1687.13	0.124564	-5.70722	1.14839e-08	3.12894e-07
ENSMUSG00000029484	Anxa3	1.96312	3.89905	308.28	0.156513	-12.5429	4.3498e-36	1.86283e-33
ENSMUSG00000027712	Anxa5	0.720442	1.64769	2033.37	0.105465	-6.83109	8.42725e-12	4.45418e-10
ENSMUSG00000019979	Apaf1	0.574599	1.48926	388.677	0.166633	-3.44828	0.000564161	0.00397243
ENSMUSG00000030051	Aplf	0.606079	1.52212	70.1737	0.210798	-2.87516	0.00403823	0.0205005
ENSMUSG00000037010	Apln	1.18063	2.26675	250.779	0.225402	-5.23788	1.62434e-07	3.32065e-06
ENSMUSG00000031996	Aplp2	0.664271	1.58477	4637.1	0.104291	-6.36941	1.89756e-10	7.63688e-09
ENSMUSG00000009585	Apobec3	1.25196	2.38164	49.6425	0.243883	-5.13343	2.84509e-07	5.4682e-06
ENSMUSG00000091694	Apol11b	2.06348	4.17994	20.7436	0.366601	-5.62868	1.81589e-08	4.68765e-07
ENSMUSG00000004655	Aqp1	1.25602	2.38836	346.37	0.314809	-3.9898	6.61295e-05	0.000657047
ENSMUSG00000024451	Arap3	0.693691	1.61742	233.73	0.146117	-4.74752	2.05929e-06	3.21141e-05
ENSMUSG00000032096	Arcn1	0.525693	1.43963	1759.21	0.0929879	-5.65335	1.57348e-08	4.14516e-07
ENSMUSG00000021877	Arf4	0.549232	1.46331	1115.73	0.116877	-4.69923	2.61142e-06	3.98318e-05
ENSMUSG00000030766	Arhgap17	0.546982	1.46103	148.648	0.1751	-3.12382	0.00178519	0.0104435
ENSMUSG00000039031	Arhgap18	0.794417	1.73438	239.921	0.145901	-5.44491	5.18301e-08	1.19402e-06
ENSMUSG00000025154	Arhgap19	0.660803	1.58096	149.268	0.184095	-3.58946	0.00033136	0.00255747
ENSMUSG00000063506	Arhgap22	1.26915	2.4102	34.6318	0.26998	-4.70091	2.59002e-06	3.95415e-05
ENSMUSG00000024043	Arhgap28	0.718045	1.64495	300.11	0.205346	-3.49676	0.000470947	0.00342884
ENSMUSG00000048865	Arhgap30	1.35547	2.5588	15.2843	0.348158	-3.89326	9.89068e-05	0.000919789
ENSMUSG00000004562	Arhgef40	0.506418	1.42052	1466.04	0.0850957	-5.95116	2.66252e-09	8.2571e-08
ENSMUSG00000033542	Arhgef5	0.7306	1.65933	250.769	0.162894	-4.48512	7.28718e-06	9.84713e-05
ENSMUSG00000019564	Arid3a	1.22936	2.34463	131.629	0.1607	-7.65002	2.00953e-14	1.57573e-12
ENSMUSG00000029622	Arpc1b	0.875895	1.83515	596.815	0.160606	-5.45369	4.93343e-08	1.14327e-06
ENSMUSG00000005470	Asf1b	1.01502	2.02094	73.3467	0.20718	-4.89925	9.62035e-07	1.61324e-05
ENSMUSG00000033952	Aspm	0.61801	1.53476	244.491	0.159276	-3.88013	0.000104403	0.000963388
ENSMUSG00000076441	Ass1	1.21883	2.32757	70.4532	0.212811	-5.72726	1.02066e-08	2.82235e-07
ENSMUSG00000026628	Atf3	1.49662	2.8218	42.107	0.380857	-3.92961	8.50852e-05	0.000812983
ENSMUSG00000026192	Atic	0.563144	1.47749	376.417	0.115771	-4.86429	1.14867e-06	1.89763e-05
ENSMUSG00000025324	Atp10a	0.782055	1.71958	96.456	0.197636	-3.95704	7.58834e-05	0.000734727
ENSMUSG00000039529	Atp8b1	1.31984	2.49638	190.098	0.192976	-6.8394	7.95254e-12	4.23004e-10
ENSMUSG00000032409	Atr	0.542934	1.45693	335.439	0.192483	-2.82068	0.00479217	0.0235889
ENSMUSG00000027496	Aurka	0.861921	1.81746	155.522	0.193313	-4.45868	8.24661e-06	0.000109057
ENSMUSG00000020897	Aurkb	0.683767	1.60633	252.651	0.168543	-4.05693	4.9721e-05	0.000514523
ENSMUSG00000003604	Aven	0.83587	1.78493	81.7775	0.200524	-4.16843	3.06707e-05	0.000338798
ENSMUSG00000039242	B3galnt2	0.549727	1.46381	127.204	0.201458	-2.72875	0.00635749	0.0296932
ENSMUSG00000057789	Bak1	0.506547	1.42065	388.921	0.119477	-4.23971	2.23813e-05	0.000256036
ENSMUSG00000034266	Batf	1.04655	2.06559	10.1386	0.371242	-2.81906	0.00481649	0.0236882
ENSMUSG00000035021	Baz1a	1.52982	2.88751	131.7	0.238129	-6.42435	1.32438e-10	5.58101e-09
ENSMUSG00000034773	BC030867	1.19846	2.29495	32.6655	0.294423	-4.07055	4.69021e-05	0.00048777
ENSMUSG00000041406	BC055324	0.788689	1.7275	67.3223	0.246471	-3.19993	0.00137463	0.00840682
ENSMUSG00000030983	Bccip	0.617372	1.53408	198.487	0.146606	-4.21111	2.54116e-05	0.000286967
ENSMUSG00000053175	Bcl3	1.90408	3.74269	26.3426	0.377228	-5.04754	4.47537e-07	8.15598e-06
ENSMUSG00000000317	Bcl6b	0.969937	1.95876	41.7802	0.247313	-3.92191	8.78515e-05	0.000834639
ENSMUSG00000031375	Bgn	1.39755	2.63455	6217.8	0.166213	-8.40823	4.16237e-17	4.37232e-15
ENSMUSG00000030103	Bhlhe40	0.857963	1.81248	338.581	0.140501	-6.10644	1.01877e-09	3.46549e-08
ENSMUSG00000098112	Bin2	1.34295	2.5367	19.3108	0.329225	-4.07914	4.52025e-05	0.000473931
ENSMUSG00000032000	Birc3	1.20327	2.30261	119.146	0.189242	-6.35837	2.03907e-10	8.10868e-09
ENSMUSG00000017716	Birc5	1.17051	2.25092	140.736	0.18283	-6.40221	1.53143e-10	6.36265e-09
ENSMUSG00000022557	Bop1	0.822936	1.769	340.833	0.135682	-6.06518	1.31804e-09	4.35057e-08
ENSMUSG00000022070	Bora	1.12484	2.18077	77.4659	0.211605	-5.31576	1.06215e-07	2.26564e-06
ENSMUSG00000038871	Bpgm	1.38228	2.6068	873.2	0.132953	-10.3968	2.56527e-25	5.42344e-23
ENSMUSG00000017146	Brca1	0.738867	1.66886	130.313	0.163178	-4.52797	5.95518e-06	8.23372e-05
ENSMUSG00000034329	Brip1	0.762172	1.69604	95.6866	0.190112	-4.00907	6.09585e-05	0.000614071
ENSMUSG00000022247	Brix1	0.636079	1.5541	127.242	0.160571	-3.96135	7.45257e-05	0.000725366
ENSMUSG00000021660	Btf3	0.522425	1.43637	1126.46	0.156146	-3.34575	0.000820617	0.00542595
ENSMUSG00000027379	Bub1	0.970718	1.95982	193.569	0.143083	-6.7843	1.16648e-11	5.9038e-10
ENSMUSG00000040084	Bub1b	0.928105	1.90277	341.33	0.144336	-6.43018	1.27449e-10	5.40268e-09
ENSMUSG00000071317	Bves	0.881554	1.84236	14.5768	0.343813	-2.56405	0.0103459	0.0435368
ENSMUSG00000023988	Bysl	0.53742	1.45137	253.789	0.117033	-4.59202	4.38971e-06	6.32043e-05
ENSMUSG00000036887	C1qa	0.904416	1.87179	61.8119	0.2979	-3.03597	0.00239762	0.013405
ENSMUSG00000036905	C1qb	1.17535	2.25848	47.8401	0.296369	-3.96583	7.31419e-05	0.00071649
ENSMUSG00000018446	C1qbp	0.618874	1.53568	220.147	0.127205	-4.86517	1.14356e-06	1.89107e-05
ENSMUSG00000036896	C1qc	0.932001	1.90792	68.198	0.294751	-3.16199	0.00156694	0.00934349
ENSMUSG00000024164	C3	2.09771	4.2803	12.1757	0.380543	-5.51242	3.53932e-08	8.50557e-07
ENSMUSG00000033031	C330027C09Rik	0.95406	1.93732	148.353	0.180745	-5.27848	1.3026e-07	2.72632e-06
ENSMUSG00000040552	C3ar1	2.00589	4.01635	11.7615	0.399723	-5.01819	5.21616e-07	9.33766e-06
ENSMUSG00000013629	Cad	0.872928	1.83138	631.327	0.122997	-7.09713	1.27373e-12	7.69643e-11
ENSMUSG00000059588	Calcrl	0.63314	1.55094	330.158	0.14374	-4.40476	1.05901e-05	0.000135226
ENSMUSG00000027184	Caprin1	0.562302	1.47662	2712.23	0.0954989	-5.88804	3.90793e-09	1.16087e-07
ENSMUSG00000070372	Capza1	0.614055	1.53056	588.616	0.157853	-3.89004	0.000100226	0.000929855
ENSMUSG00000041849	Card6	0.634067	1.55193	77.856	0.210469	-3.01263	0.00258994	0.0142575
ENSMUSG00000032185	Carm1	0.583031	1.49799	386.283	0.112254	-5.19386	2.05982e-07	4.12508e-06
ENSMUSG00000024726	Carnmt1	0.659082	1.57908	97.8553	0.254419	-2.59054	0.00958259	0.0410764
ENSMUSG00000010755	Cars	0.738457	1.66839	257.208	0.146441	-5.04269	4.59038e-07	8.32448e-06
ENSMUSG00000025887	Casp12	0.877793	1.83756	70.7499	0.250304	-3.50691	0.000453336	0.00332672
ENSMUSG00000031628	Casp3	0.527588	1.44152	469.745	0.118269	-4.46092	8.16086e-06	0.000108349
ENSMUSG00000033538	Casp4	2.6656	6.34492	8.25891	0.399723	-6.66862	2.58224e-11	1.23578e-09
ENSMUSG00000026029	Casp8	0.594196	1.50963	142.788	0.179508	-3.31013	0.000932524	0.00605053
ENSMUSG00000074570	Cass4	3.03841	8.21587	112.352	0.246161	-12.3432	5.29931e-35	2.21273e-32
ENSMUSG00000045954	Cavin2	1.06413	2.09091	65.0121	0.21453	-4.96028	7.03931e-07	1.22088e-05
ENSMUSG00000022637	Cblb	0.554743	1.46891	443.221	0.13311	-4.16755	3.07893e-05	0.000339883
ENSMUSG00000024732	Ccdc86	0.960959	1.9466	159.704	0.163893	-5.86335	4.53618e-09	1.33152e-07
ENSMUSG00000020676	Ccl11	4.16921	17.9911	72.5512	0.267208	-15.6029	6.95761e-55	9.25232e-52
ENSMUSG00000035352	Ccl12	2.52574	5.75869	7.94085	0.396267	-6.37384	1.84351e-10	7.50983e-09
ENSMUSG00000035385	Ccl2	4.03585	16.4026	398.278	0.39764	-10.1495	3.33026e-24	6.62167e-22
ENSMUSG00000035373	Ccl7	4.30805	19.8085	30.7206	0.350648	-12.286	1.07769e-34	4.39012e-32
ENSMUSG00000019122	Ccl9	1.12607	2.18264	7.6858	0.388578	-2.89794	0.00375625	0.0193155
ENSMUSG00000027715	Ccna2	0.83444	1.78316	783.943	0.116828	-7.14246	9.16754e-13	5.69205e-11
ENSMUSG00000041431	Ccnb1	0.813867	1.75792	311.212	0.19679	-4.13572	3.53849e-05	0.000383516
ENSMUSG00000032218	Ccnb2	0.945617	1.92601	264.322	0.138906	-6.80758	9.92548e-12	5.12136e-10
ENSMUSG00000070348	Ccnd1	1.18027	2.2662	1151.97	0.118994	-9.91877	3.44986e-23	6.12973e-21
ENSMUSG00000002068	Ccne1	0.934207	1.91084	77.8347	0.206957	-4.51401	6.36142e-06	8.75193e-05
ENSMUSG00000028212	Ccne2	1.01064	2.01481	87.65	0.190524	-5.30452	1.12971e-07	2.39751e-06
ENSMUSG00000072082	Ccnf	0.647034	1.56595	161.938	0.184791	-3.50144	0.000462758	0.00338249
ENSMUSG00000020326	Ccng1	0.69793	1.62218	516.758	0.101271	-6.89168	5.51386e-12	3.02936e-10
ENSMUSG00000025804	Ccr1	1.11077	2.15961	8.5258	0.392875	-2.82729	0.00469439	0.0231627
ENSMUSG00000049103	Ccr2	2.00906	4.0252	22.1558	0.389148	-5.16271	2.43399e-07	4.78265e-06
ENSMUSG00000034024	Cct2	0.559286	1.47354	1491.22	0.0808702	-6.91585	4.65061e-12	2.58915e-10
ENSMUSG00000001416	Cct3	0.545506	1.45953	1430.5	0.075796	-7.19703	6.1538e-13	3.92293e-11
ENSMUSG00000007739	Cct4	0.576553	1.49128	1118.88	0.0949732	-6.07069	1.27359e-09	4.22054e-08
ENSMUSG00000022234	Cct5	0.619556	1.5364	1534.88	0.0759095	-8.16177	3.30156e-16	3.22472e-14
ENSMUSG00000025613	Cct8	0.598842	1.5145	1178.66	0.075572	-7.92413	2.29741e-15	2.01506e-13
ENSMUSG00000046186	Cd109	1.18606	2.27531	85.6273	0.227973	-5.20265	1.96467e-07	3.96303e-06
ENSMUSG00000035914	Cd276	0.708831	1.63448	257.31	0.174967	-4.05123	5.09499e-05	0.000526285
ENSMUSG00000034652	Cd300a	0.971818	1.96131	13.0702	0.357629	-2.7174	0.0065798	0.0305665
ENSMUSG00000016494	Cd34	3.53179	11.5658	1020.63	0.172949	-20.421	1.0876e-92	4.54128e-89
ENSMUSG00000002944	Cd36	1.434	2.70195	18.6282	0.374589	-3.8282	0.000129084	0.00115974
ENSMUSG00000017652	Cd40	0.701252	1.62592	99.6791	0.264395	-2.65229	0.00799472	0.035674
ENSMUSG00000005087	Cd44	1.99567	3.98802	369.967	0.154256	-12.9374	2.76971e-38	1.36058e-35
ENSMUSG00000000682	Cd52	2.1181	4.3412	11.3393	0.403837	-5.24492	1.56348e-07	3.21989e-06
ENSMUSG00000040747	Cd53	1.50665	2.8415	19.2069	0.336619	-4.47584	7.61102e-06	0.000101614
ENSMUSG00000018774	Cd68	1.88454	3.69234	20.7608	0.353697	-5.32811	9.9239e-08	2.13594e-06
ENSMUSG00000015396	Cd83	1.52014	2.86819	62.7089	0.223709	-6.79515	1.08201e-11	5.52408e-10
ENSMUSG00000038147	Cd84	1.11623	2.1678	14.6211	0.353536	-3.15733	0.00159219	0.0094771
ENSMUSG00000027435	Cd93	0.559648	1.47391	403.229	0.15008	-3.729	0.000192242	0.00163234
ENSMUSG00000038416	Cdc16	0.554	1.46815	585.912	0.137312	-4.03459	5.46966e-05	0.0005608
ENSMUSG00000006398	Cdc20	0.779439	1.71646	370.28	0.135397	-5.75671	8.57677e-09	2.40978e-07
ENSMUSG00000027330	Cdc25b	0.528973	1.4429	193.776	0.157827	-3.3516	0.000803461	0.00534425
ENSMUSG00000000028	Cdc45	0.691538	1.615	114.713	0.183373	-3.7712	0.000162465	0.00141034
ENSMUSG00000017499	Cdc6	0.81692	1.76164	95.7827	0.212893	-3.83724	0.000124427	0.00112213
ENSMUSG00000048922	Cdca2	0.791762	1.73119	136.501	0.173215	-4.57097	4.85482e-06	6.86581e-05
ENSMUSG00000023505	Cdca3	0.544491	1.45851	238.663	0.14976	-3.63576	0.000277162	0.00221491
ENSMUSG00000024791	Cdca5	0.740469	1.67072	80.4278	0.198988	-3.72118	0.000198294	0.00167522
ENSMUSG00000028873	Cdca8	0.817207	1.76199	175.047	0.143769	-5.68418	1.3144e-08	3.54655e-07
ENSMUSG00000019942	Cdk1	0.71384	1.64016	436.98	0.126765	-5.63121	1.78954e-08	4.62677e-07
ENSMUSG00000025358	Cdk2	0.52538	1.43931	237.957	0.158414	-3.3165	0.000911541	0.00594763
ENSMUSG00000023067	Cdkn1a	0.758775	1.69205	135.735	0.178813	-4.24339	2.20167e-05	0.000252655
ENSMUSG00000073802	Cdkn2b	3.03078	8.17254	39.7894	0.328844	-9.21647	3.07035e-20	4.16919e-18
ENSMUSG00000037628	Cdkn3	0.918705	1.89042	27.8148	0.271126	-3.38848	0.000702823	0.00478929
ENSMUSG00000030878	Cdr2	1.06362	2.09017	192.597	0.169569	-6.27251	3.55278e-10	1.33947e-08
ENSMUSG00000050910	Cdr2l	0.665203	1.58579	644.921	0.12019	-5.53457	3.11991e-08	7.57395e-07
ENSMUSG00000056501	Cebpb	0.744418	1.6753	73.2389	0.229704	-3.24077	0.00119206	0.00743857
ENSMUSG00000045328	Cenpe	0.981338	1.9743	238.098	0.17085	-5.74385	9.2549e-09	2.5892e-07
ENSMUSG00000026605	Cenpf	0.670013	1.59109	384.534	0.12224	-5.48115	4.22576e-08	9.99698e-07
ENSMUSG00000045273	Cenph	0.740232	1.67044	32.5736	0.260297	-2.8438	0.00445797	0.0222281
ENSMUSG00000031262	Cenpi	0.786665	1.72508	78.7499	0.184159	-4.27165	1.94029e-05	0.000226937
ENSMUSG00000031756	Cenpn	0.922102	1.89487	84.2492	0.184023	-5.01081	5.42014e-07	9.67171e-06
ENSMUSG00000031629	Cenpu	1.05331	2.07529	40.9588	0.243165	-4.33166	1.47986e-05	0.000180678
ENSMUSG00000024542	Cep192	0.81021	1.75347	329.261	0.152146	-5.32521	1.00838e-07	2.16757e-06
ENSMUSG00000024989	Cep55	0.911141	1.88053	106.628	0.176689	-5.15675	2.51278e-07	4.89713e-06
ENSMUSG00000037443	Cep85	0.510232	1.42428	127.365	0.17126	-2.97928	0.00288928	0.0156272
ENSMUSG00000027035	Cers6	1.10859	2.15635	391.924	0.126317	-8.77622	1.69063e-18	1.97461e-16
ENSMUSG00000044948	Cfap43	0.561824	1.47613	202.908	0.175112	-3.20838	0.00133486	0.00819063
ENSMUSG00000050370	Ch25h	2.18776	4.55596	40.4235	0.262413	-8.33709	7.61431e-17	7.89902e-15
ENSMUSG00000002835	Chaf1a	0.739286	1.66935	162.013	0.179744	-4.113	3.90548e-05	0.000417067
ENSMUSG00000022945	Chaf1b	0.703754	1.62874	162.684	0.165919	-4.24155	2.21977e-05	0.00025411
ENSMUSG00000032113	Chek1	0.714056	1.64041	55.9792	0.233358	-3.05992	0.00221398	0.0125562
ENSMUSG00000029521	Chek2	0.652573	1.57197	83.0821	0.200304	-3.25791	0.00112235	0.00705247
ENSMUSG00000041189	Chrnb1	0.688435	1.61153	34.4998	0.251783	-2.73424	0.00625245	0.0292955
ENSMUSG00000037347	Chst7	1.05108	2.07209	221.615	0.142447	-7.37878	1.59753e-13	1.08906e-11
ENSMUSG00000019214	Chtf18	1.1097	2.15801	74.1611	0.209098	-5.30707	1.11399e-07	2.36715e-06
ENSMUSG00000037725	Ckap2	0.949032	1.93058	202.998	0.151756	-6.25367	4.00914e-10	1.48472e-08
ENSMUSG00000048327	Ckap2l	0.823095	1.7692	262.656	0.157138	-5.23802	1.62308e-07	3.32065e-06
ENSMUSG00000046841	Ckap4	0.981342	1.9743	1082.77	0.138394	-7.09094	1.33204e-12	8.0028e-11
ENSMUSG00000028044	Cks1b	0.94373	1.92349	133.234	0.197711	-4.77328	1.81254e-06	2.8722e-05
ENSMUSG00000062248	Cks2	0.805515	1.74777	120.641	0.246074	-3.27346	0.00106238	0.00674162
ENSMUSG00000033082	Clec1a	2.05407	4.15276	112.514	0.292086	-7.03243	2.02965e-12	1.21069e-10
ENSMUSG00000037242	Clic4	0.501109	1.4153	2596.34	0.0994435	-5.03913	4.67659e-07	8.45328e-06
ENSMUSG00000032245	Cln6	0.622662	1.53971	97.6417	0.217493	-2.8629	0.00419781	0.021169
ENSMUSG00000042489	Clspn	0.528319	1.44225	133.293	0.165772	-3.18702	0.00143749	0.0087305
ENSMUSG00000042190	Cmklr1	1.67768	3.19912	286.155	0.186408	-9.00003	2.25651e-19	2.85517e-17
ENSMUSG00000031875	Cmtm3	0.623543	1.54065	481.894	0.159069	-3.91995	8.85676e-05	0.000840487
ENSMUSG00000004665	Cnn2	0.689149	1.61233	2326.7	0.123569	-5.57702	2.44679e-08	6.09945e-07
ENSMUSG00000053931	Cnn3	0.566997	1.48144	2492.08	0.105196	-5.3899	7.0495e-08	1.57407e-06
ENSMUSG00000001435	Col18a1	0.857465	1.81185	5044.06	0.175865	-4.87569	1.08428e-06	1.79659e-05
ENSMUSG00000031502	Col4a1	0.646551	1.56542	57168.6	0.168373	-3.84	0.000123036	0.00111198
ENSMUSG00000031503	Col4a2	0.661137	1.58133	26902.4	0.161342	-4.09774	4.17212e-05	0.000441309
ENSMUSG00000026837	Col5a1	0.804126	1.74609	3667.56	0.174235	-4.61517	3.92766e-06	5.72924e-05
ENSMUSG00000004098	Col5a3	0.67452	1.59607	288.566	0.209688	-3.21678	0.0012964	0.00800164
ENSMUSG00000001119	Col6a1	0.869244	1.82671	4572.55	0.126092	-6.89371	5.43548e-12	3.00607e-10
ENSMUSG00000020241	Col6a2	1.2192	2.32817	3841.01	0.119056	-10.2406	1.30474e-24	2.65753e-22
ENSMUSG00000048126	Col6a3	0.754301	1.68681	3006.57	0.162845	-4.63203	3.62099e-06	5.34149e-05
ENSMUSG00000025650	Col7a1	1.43249	2.69911	1565.76	0.197452	-7.25487	4.02036e-13	2.64362e-11
ENSMUSG00000068196	Col8a1	1.7944	3.46872	507.348	0.149518	-12.0013	3.49831e-33	1.32793e-30
ENSMUSG00000036103	Colec12	0.618559	1.53534	4570.66	0.125481	-4.92952	8.24307e-07	1.40199e-05
ENSMUSG00000034807	Colgalt1	0.917754	1.88917	767.562	0.123598	-7.42534	1.12491e-13	7.86118e-12
ENSMUSG00000030754	Copb1	0.571687	1.48626	933.503	0.0970645	-5.88977	3.8674e-09	1.1514e-07
ENSMUSG00000019494	Cops6	0.543262	1.45726	344.513	0.126114	-4.30769	1.64969e-05	0.000197796
ENSMUSG00000018672	Copz2	0.922847	1.89585	310.912	0.142051	-6.49661	8.21504e-11	3.69832e-09
ENSMUSG00000030707	Coro1a	0.637584	1.55572	205.922	0.210765	-3.0251	0.00248552	0.0137742
ENSMUSG00000004530	Coro1c	0.582323	1.49726	1383.2	0.0885893	-6.57328	4.92186e-11	2.25219e-09
ENSMUSG00000041729	Coro2b	0.527516	1.44145	792.831	0.132542	-3.97999	6.89183e-05	0.000678299
ENSMUSG00000031827	Cotl1	0.712713	1.63888	1186.14	0.114381	-6.23102	4.63401e-10	1.68255e-08
ENSMUSG00000051811	Cox6b2	0.675209	1.59683	39.5182	0.257712	-2.62001	0.0087926	0.0384636
ENSMUSG00000003617	Cp	1.46585	2.76226	2887.91	0.139756	-10.4886	9.74481e-26	2.14155e-23
ENSMUSG00000052560	Cpne8	0.935429	1.91246	151.714	0.17764	-5.26587	1.3953e-07	2.90215e-06
ENSMUSG00000027230	Creb3l1	0.710105	1.63592	280.394	0.175435	-4.04768	5.1727e-05	0.000533299
ENSMUSG00000038648	Creb3l2	1.10322	2.14834	783.044	0.129128	-8.54368	1.30019e-17	1.40102e-15
ENSMUSG00000053007	Creb5	0.741128	1.67148	96.6908	0.232643	-3.1857	0.00144406	0.00875772
ENSMUSG00000063889	Crem	0.529495	1.44342	74.4141	0.20158	-2.62672	0.00862118	0.0378924
ENSMUSG00000027357	Crls1	0.549545	1.46362	112.5	0.184929	-2.97165	0.00296206	0.0159354
ENSMUSG00000029352	Crybb3	1.40785	2.65342	10.3174	0.390217	-3.60788	0.000308715	0.00241197
ENSMUSG00000002718	Cse1l	0.751649	1.68372	583.041	0.123721	-6.07537	1.23704e-09	4.11575e-08
ENSMUSG00000014599	Csf1	0.846169	1.79772	820.018	0.127288	-6.64768	2.97745e-11	1.40877e-09
ENSMUSG00000024621	Csf1r	0.5872	1.50233	282.333	0.205153	-2.86226	0.0042063	0.0212019
ENSMUSG00000071713	Csf2rb	1.50481	2.83788	15.5321	0.398047	-3.78049	0.000156519	0.00136368
ENSMUSG00000028859	Csf3r	1.1124	2.16205	11.2032	0.39809	-2.79435	0.00520045	0.0252567
ENSMUSG00000026421	Csrp1	0.562481	1.47681	2228.11	0.117747	-4.77702	1.77913e-06	2.82462e-05
ENSMUSG00000020186	Csrp2	0.627453	1.54484	249.551	0.162888	-3.85206	0.000117127	0.001064
ENSMUSG00000027176	Cstf3	0.6925	1.61608	135.836	0.190623	-3.63282	0.000280338	0.00223387
ENSMUSG00000019997	Ctgf	1.48371	2.79667	1231.57	0.307637	-4.82292	1.41471e-06	2.28737e-05
ENSMUSG00000028633	Ctps	0.801425	1.74282	402.879	0.122655	-6.53397	6.40499e-11	2.90696e-09
ENSMUSG00000030560	Ctsc	0.583759	1.49875	352.051	0.202956	-2.87629	0.00402383	0.0204522
ENSMUSG00000028111	Ctsk	0.757941	1.69108	934.549	0.138247	-5.48251	4.19329e-08	9.96449e-07
ENSMUSG00000038642	Ctss	1.80865	3.50314	77.5834	0.310507	-5.82482	5.71727e-09	1.65781e-07
ENSMUSG00000031095	Cul4b	0.532215	1.44615	338.623	0.143476	-3.70944	0.000207716	0.00174161
ENSMUSG00000052336	Cx3cr1	0.882753	1.84389	119.354	0.242959	-3.63335	0.00027977	0.00223042
ENSMUSG00000034855	Cxcl10	2.93144	7.62871	24.1127	0.387582	-7.56341	3.9264e-14	2.98085e-12
ENSMUSG00000015340	Cybb	2.34841	5.09264	28.592	0.375154	-6.25987	3.853e-10	1.43966e-08
ENSMUSG00000028195	Cyr61	1.38725	2.6158	428.481	0.35161	-3.94543	7.96557e-05	0.000767249
ENSMUSG00000018008	Cyth4	0.948364	1.92968	36.5751	0.302649	-3.13355	0.00172706	0.0101747
ENSMUSG00000037813	D630003M21Rik	0.8478	1.79975	376.831	0.124463	-6.81164	9.6494e-12	5.03638e-10
ENSMUSG00000055639	Dach1	1.02096	2.02927	132.169	0.202406	-5.04413	4.55594e-07	8.27101e-06
ENSMUSG00000002297	Dbf4	0.563233	1.47758	140.504	0.157973	-3.56537	0.000363341	0.00277355
ENSMUSG00000019891	Dcbld1	0.606729	1.5228	230.392	0.13545	-4.47937	7.48641e-06	0.000100609
ENSMUSG00000102692	Dchs2	0.991219	1.98786	210.738	0.174627	-5.67621	1.37716e-08	3.70391e-07
ENSMUSG00000042462	Dctpp1	0.680105	1.60226	86.8289	0.200318	-3.39513	0.000685953	0.00469733
ENSMUSG00000030641	Ddias	0.971836	1.96134	55.3309	0.243903	-3.98452	6.7618e-05	0.000668653
ENSMUSG00000053289	Ddx10	0.508303	1.42238	190.11	0.164583	-3.08842	0.00201222	0.0115691
ENSMUSG00000035842	Ddx11	0.862097	1.81768	55.8221	0.228832	-3.76739	0.000164966	0.00142686
ENSMUSG00000001674	Ddx18	0.594343	1.50978	248.284	0.136574	-4.35179	1.35028e-05	0.00016693
ENSMUSG00000020075	Ddx21	0.971158	1.96041	663.409	0.124078	-7.82699	4.99678e-15	4.17281e-13
ENSMUSG00000005481	Ddx39	0.972451	1.96217	334.014	0.124147	-7.83304	4.76226e-15	3.99695e-13
ENSMUSG00000029504	Ddx51	0.537457	1.45141	105.383	0.19223	-2.7959	0.00517553	0.0251723
ENSMUSG00000040296	Ddx58	0.679711	1.60182	215.702	0.163939	-4.14613	3.38145e-05	0.000369372
ENSMUSG00000037921	Ddx60	1.60253	3.03675	7.09059	0.397617	-4.03034	5.5697e-05	0.000568266
ENSMUSG00000002257	Def6	0.828206	1.77548	81.4475	0.216366	-3.82779	0.000129298	0.00116104
ENSMUSG00000023106	Denr	0.501119	1.41531	215.304	0.130313	-3.84551	0.000120301	0.00109022
ENSMUSG00000028175	Depdc1a	0.875441	1.83457	62.0099	0.293145	-2.98637	0.00282307	0.0153391
ENSMUSG00000021697	Depdc1b	0.74563	1.67671	50.1958	0.267656	-2.78578	0.00533994	0.0257885
ENSMUSG00000026208	Des	0.990643	1.98707	862.481	0.165638	-5.98078	2.22078e-09	7.01162e-08
ENSMUSG00000021185	Dglucy	0.687099	1.61004	79.3907	0.196472	-3.49719	0.000470179	0.00342474
ENSMUSG00000021707	Dhfr	0.751765	1.68385	166.017	0.163952	-4.58528	4.53378e-06	6.49427e-05
ENSMUSG00000040620	Dhx33	0.630979	1.54862	360.713	0.126122	-5.00291	5.64708e-07	1.00322e-05
ENSMUSG00000042699	Dhx9	0.549465	1.46354	1404.03	0.108297	-5.07367	3.90208e-07	7.24139e-06
ENSMUSG00000022021	Diaph3	1.14378	2.20958	128.445	0.168143	-6.80239	1.02897e-11	5.27173e-10
ENSMUSG00000021692	Dimt1	0.759675	1.69311	80.063	0.208114	-3.65029	0.000261945	0.00211484
ENSMUSG00000033166	Dis3	0.855336	1.80918	300.173	0.134256	-6.37093	1.87891e-10	7.61596e-09
ENSMUSG00000031403	Dkc1	0.911217	1.88063	182.1	0.154588	-5.89449	3.75846e-09	1.12096e-07
ENSMUSG00000037544	Dlgap5	0.800204	1.74135	125.156	0.181191	-4.41636	1.00375e-05	0.000129158
ENSMUSG00000036875	Dna2	0.893887	1.85818	40.766	0.24762	-3.60991	0.0003063	0.00239954
ENSMUSG00000028035	Dnajb4	0.706726	1.6321	337.098	0.130619	-5.41061	6.28097e-08	1.42147e-06
ENSMUSG00000027006	Dnajc10	0.669195	1.59018	1109.55	0.128771	-5.19677	2.02782e-07	4.07564e-06
ENSMUSG00000029014	Dnajc2	0.773716	1.70967	184.187	0.13935	-5.55233	2.81886e-08	6.93381e-07
ENSMUSG00000027478	Dnmt3b	1.22471	2.33708	30.5902	0.291947	-4.19496	2.72925e-05	0.000305317
ENSMUSG00000020143	Dock2	1.0446	2.06279	32.4515	0.326357	-3.20078	0.00137055	0.00838497
ENSMUSG00000044447	Dock5	0.964423	1.95128	245.757	0.149581	-6.4475	1.1371e-10	4.9458e-09
ENSMUSG00000068335	Dok1	0.891508	1.85511	103.17	0.199161	-4.47631	7.59446e-06	0.000101474
ENSMUSG00000022960	Donson	0.715179	1.64169	87.8169	0.186318	-3.83848	0.000123799	0.00111767
ENSMUSG00000001229	Dpp9	0.559016	1.47326	403.851	0.139132	-4.01789	5.87227e-05	0.000595861
ENSMUSG00000022422	Dscc1	1.25898	2.39326	22.9545	0.293942	-4.28309	1.84313e-05	0.000216332
ENSMUSG00000049502	Dtx3l	0.73817	1.66806	129.03	0.216325	-3.41232	0.000644117	0.00445652
ENSMUSG00000026281	Dtymk	0.513585	1.42759	239.397	0.129942	-3.95242	7.73641e-05	0.000747331
ENSMUSG00000026659	Dusp12	0.916785	1.8879	80.9183	0.20691	-4.43083	9.38711e-06	0.000121821
ENSMUSG00000030203	Dusp16	0.589674	1.50491	295.472	0.129923	-4.53864	5.66181e-06	7.86064e-05
ENSMUSG00000026564	Dusp27	0.75688	1.68983	40.9081	0.286121	-2.64532	0.00816144	0.0362726
ENSMUSG00000019960	Dusp6	1.71421	3.28117	1453.32	0.161309	-10.6268	2.23549e-26	5.41119e-24
ENSMUSG00000009013	Dynll1	0.612191	1.52858	1096.81	0.107971	-5.66997	1.42822e-08	3.82519e-07
ENSMUSG00000092074	Dynlt1a	0.698247	1.62253	42.8859	0.226754	-3.07932	0.00207474	0.0118835
ENSMUSG00000095677	Dynlt1f	0.596961	1.51253	61.6178	0.222436	-2.68374	0.00728034	0.0331596
ENSMUSG00000018983	E2f2	1.18042	2.26644	82.7846	0.207614	-5.68567	1.30302e-08	3.52724e-07
ENSMUSG00000020185	E2f7	0.901679	1.86824	103.179	0.167791	-5.37383	7.70805e-08	1.70743e-06
ENSMUSG00000046179	E2f8	0.915687	1.88647	113.918	0.157728	-5.80548	6.41805e-09	1.83867e-07
ENSMUSG00000073599	Ecscr	1.0847	2.12093	203.038	0.201727	-5.37707	7.57085e-08	1.67926e-06
ENSMUSG00000027699	Ect2	0.851428	1.80429	207.732	0.166888	-5.10178	3.36469e-07	6.32849e-06
ENSMUSG00000021367	Edn1	1.61338	3.05967	9.55781	0.393932	-4.09557	4.21134e-05	0.000444894
ENSMUSG00000037742	Eef1a1	0.565008	1.4794	13328.5	0.0975694	-5.79084	7.00365e-09	1.99276e-07
ENSMUSG00000115219	Eef1akmt4	1.25914	2.39353	21.0921	0.323474	-3.89255	9.91976e-05	0.00092198
ENSMUSG00000025967	Eef1b2	0.648926	1.568	877.456	0.10383	-6.24989	4.10754e-10	1.51779e-08
ENSMUSG00000055762	Eef1d	0.697108	1.62125	693.177	0.0991732	-7.02919	2.07729e-12	1.23469e-10
ENSMUSG00000071644	Eef1g	0.898092	1.8636	1467.38	0.236758	-3.79329	0.000148665	0.00129894
ENSMUSG00000020929	Eftud2	0.644632	1.56334	760.637	0.117621	-5.4806	4.23891e-08	1.00139e-06
ENSMUSG00000038418	Egr1	1.11331	2.16342	427.354	0.242398	-4.59292	4.37077e-06	6.29858e-05
ENSMUSG00000037868	Egr2	1.28099	2.43005	15.1838	0.361294	-3.54555	0.000391794	0.00295696
ENSMUSG00000027293	Ehd4	0.81608	1.76062	300.091	0.202368	-4.03266	5.5149e-05	0.00056478
ENSMUSG00000057561	Eif1a	1.00983	2.01367	247.708	0.159768	-6.32058	2.60576e-10	1.01924e-08
ENSMUSG00000024079	Eif2ak2	0.728003	1.65634	195.726	0.161688	-4.50252	6.7153e-06	9.15584e-05
ENSMUSG00000021116	Eif2s1	0.789119	1.72802	522.192	0.107973	-7.30847	2.70196e-13	1.81237e-11
ENSMUSG00000074656	Eif2s2	0.625865	1.54314	599.584	0.0945122	-6.62206	3.54233e-11	1.65726e-09
ENSMUSG00000035150	Eif2s3x	0.612168	1.52855	1510.84	0.235284	-2.60183	0.00927278	0.0400194
ENSMUSG00000056076	Eif3b	0.629064	1.54656	802.824	0.110723	-5.68142	1.33581e-08	3.59849e-07
ENSMUSG00000070319	Eif3g	0.522988	1.43693	489.647	0.0992152	-5.27125	1.35501e-07	2.82893e-06
ENSMUSG00000022312	Eif3h	0.582211	1.49714	670.702	0.0898651	-6.47872	9.25065e-11	4.05523e-09
ENSMUSG00000026254	Eif4e2	0.527521	1.44145	446.032	0.104818	-5.03273	4.83546e-07	8.73101e-06
ENSMUSG00000031490	Eif4ebp1	0.958365	1.94311	100.404	0.185501	-5.16635	2.38705e-07	4.7126e-06
ENSMUSG00000078812	Eif5a	0.633784	1.55163	1794.1	0.108963	-5.81651	6.00906e-09	1.73339e-07
ENSMUSG00000026083	Eif5b	0.557372	1.47159	407.041	0.144444	-3.85873	0.000113977	0.00104024
ENSMUSG00000020549	Elac2	0.509442	1.4235	249.498	0.137616	-3.7019	0.00021399	0.00178614
ENSMUSG00000031103	Elf4	1.28759	2.4412	58.3765	0.251556	-5.11851	3.07962e-07	5.83834e-06
ENSMUSG00000039055	Eme1	0.817887	1.76282	32.5756	0.288093	-2.83897	0.00452591	0.0225043
ENSMUSG00000029163	Emilin1	1.01822	2.02542	1691.18	0.148068	-6.87672	6.12477e-12	3.33212e-10
ENSMUSG00000024053	Emilin2	0.666268	1.58696	64.3863	0.246982	-2.69764	0.00698328	0.032069
ENSMUSG00000032624	Eml4	0.974181	1.96453	1106.19	0.111204	-8.76028	1.94763e-18	2.25898e-16
ENSMUSG00000030208	Emp1	0.658085	1.57799	509.367	0.188648	-3.48843	0.000485874	0.00350846
ENSMUSG00000026814	Eng	0.932605	1.90872	1628.66	0.143621	-6.49353	8.3847e-11	3.74704e-09
ENSMUSG00000037370	Enpp1	0.723708	1.65142	1588.69	0.180221	-4.01567	5.92779e-05	0.000601129
ENSMUSG00000019989	Enpp3	1.13812	2.20094	75.1347	0.198576	-5.7314	9.96076e-09	2.76362e-07
ENSMUSG00000028906	Epb41	1.26539	2.40392	952.775	0.130891	-9.66749	4.14426e-22	6.65552e-20
ENSMUSG00000024044	Epb41l3	1.00628	2.00872	913.819	0.122714	-8.20021	2.39969e-16	2.37158e-14
ENSMUSG00000023216	Epb42	1.42787	2.69049	13.436	0.39056	-3.65595	0.000256233	0.00207671
ENSMUSG00000032537	Ephb1	0.755055	1.6877	535.988	0.114655	-6.58546	4.5348e-11	2.09227e-09
ENSMUSG00000051220	Ercc6l	1.09764	2.14004	105.752	0.193453	-5.67392	1.39565e-08	3.74762e-07
ENSMUSG00000031527	Eri1	0.605273	1.52127	273.249	0.123355	-4.90676	9.25946e-07	1.55742e-05
ENSMUSG00000030929	Eri2	0.555697	1.46988	124.965	0.198959	-2.79302	0.00522185	0.0253239
ENSMUSG00000025198	Erlin1	1.21092	2.31485	158.85	0.192252	-6.2986	3.00344e-10	1.15584e-08
ENSMUSG00000028967	Errfi1	1.61554	3.06427	921.665	0.223584	-7.22567	4.98655e-13	3.20798e-11
ENSMUSG00000058290	Espl1	0.602409	1.51825	144.092	0.161294	-3.73485	0.000187827	0.00160137
ENSMUSG00000024360	Etf1	0.623536	1.54065	941.667	0.105246	-5.92457	3.13116e-09	9.47402e-08
ENSMUSG00000017724	Etv4	0.681271	1.60355	294.639	0.138393	-4.92274	8.534e-07	1.44559e-05
ENSMUSG00000030199	Etv6	0.58724	1.50237	386.273	0.125896	-4.66448	3.09396e-06	4.64289e-05
ENSMUSG00000039748	Exo1	0.657885	1.57777	85.0644	0.214781	-3.06305	0.00219094	0.0124466
ENSMUSG00000034321	Exosc1	0.571441	1.48601	101.565	0.16231	-3.52067	0.000430461	0.00319253
ENSMUSG00000039356	Exosc2	0.600138	1.51586	157.844	0.146641	-4.09256	4.26632e-05	0.000449565
ENSMUSG00000027752	Exosc8	0.80639	1.74883	120.401	0.165983	-4.85826	1.18421e-06	1.95441e-05
ENSMUSG00000029687	Ezh2	0.633216	1.55102	192.874	0.165831	-3.81844	0.0001343	0.00119631
ENSMUSG00000050147	F2rl3	2.31055	4.96072	20.4691	0.333215	-6.93411	4.08777e-12	2.29107e-10
ENSMUSG00000028128	F3	0.6837	1.60625	285.61	0.186946	-3.65721	0.000254975	0.00207029
ENSMUSG00000031077	Fadd	0.55243	1.46655	83.7059	0.20468	-2.699	0.00695487	0.0319824
ENSMUSG00000024691	Fam111a	1.26716	2.40688	227.696	0.171014	-7.40969	1.26598e-13	8.70137e-12
ENSMUSG00000036022	Fam122b	1.01454	2.02026	40.1951	0.276507	-3.66913	0.000243375	0.00199062
ENSMUSG00000027955	Fam198b	1.39869	2.63662	54.606	0.231207	-6.04951	1.45285e-09	4.74209e-08
ENSMUSG00000038827	Fam206a	0.703987	1.629	136.094	0.160587	-4.38385	1.16602e-05	0.000146933
ENSMUSG00000025854	Fam20c	0.582391	1.49733	822.33	0.115273	-5.05226	4.36612e-07	7.99594e-06
ENSMUSG00000042106	Fam212a	0.534209	1.44815	134.76	0.202379	-2.63965	0.00829913	0.0367476
ENSMUSG00000044468	Fam46c	1.90841	3.75396	735.898	0.231255	-8.25242	1.55222e-16	1.55241e-14
ENSMUSG00000069808	Fam57a	0.648249	1.56726	103.037	0.225718	-2.87194	0.00407957	0.0206726
ENSMUSG00000027654	Fam83d	0.759572	1.69299	123.271	0.153519	-4.94775	7.5075e-07	1.29402e-05
ENSMUSG00000032815	Fanca	0.868672	1.82598	67.431	0.230488	-3.76884	0.00016401	0.00142153
ENSMUSG00000039187	Fanci	0.827191	1.77423	121.401	0.173188	-4.77627	1.78579e-06	2.8325e-05
ENSMUSG00000025962	Fastkd2	0.559085	1.47333	100.855	0.212375	-2.63254	0.00847498	0.037384
ENSMUSG00000046865	Fbl	0.759871	1.69334	140.847	0.294317	-2.58181	0.00982833	0.0418864
ENSMUSG00000006219	Fblim1	0.848263	1.80033	334.531	0.208054	-4.07713	4.55958e-05	0.000477156
ENSMUSG00000027204	Fbn1	1.25786	2.39141	1555.4	0.151003	-8.33008	8.07906e-17	8.27831e-15
ENSMUSG00000024598	Fbn2	1.85397	3.61495	3216.89	0.151441	-12.2422	1.84927e-34	7.18292e-32
ENSMUSG00000019773	Fbxo5	0.672493	1.59382	91.9665	0.176983	-3.79976	0.000144838	0.00127387
ENSMUSG00000058715	Fcer1g	1.98047	3.94622	13.831	0.370671	-5.34293	9.14553e-08	1.98891e-06
ENSMUSG00000021243	Fcf1	0.554305	1.46846	96.2275	0.182877	-3.03102	0.00243729	0.0135588
ENSMUSG00000015947	Fcgr1	1.79787	3.47706	9.56914	0.392153	-4.58461	4.54835e-06	6.50399e-05
ENSMUSG00000026656	Fcgr2b	1.23736	2.35767	13.1194	0.372269	-3.32384	0.000887881	0.00581089
ENSMUSG00000024588	Fech	0.868923	1.8263	675.016	0.114409	-7.5949	3.0803e-14	2.37084e-12
ENSMUSG00000024742	Fen1	0.564236	1.4786	221.201	0.126568	-4.45797	8.2738e-06	0.00010924
ENSMUSG00000000127	Fer	0.518662	1.43263	347.724	0.125113	-4.14555	3.38996e-05	0.000369611
ENSMUSG00000024965	Fermt3	0.925232	1.89899	25.0909	0.315472	-2.93285	0.00335871	0.0176462
ENSMUSG00000028874	Fgr	1.38597	2.61347	6.6854	0.40292	-3.43982	0.000582111	0.00408677
ENSMUSG00000041842	Fhdc1	0.690902	1.61429	44.5123	0.252102	-2.74057	0.00613335	0.0288561
ENSMUSG00000023092	Fhl1	0.545998	1.46003	384.695	0.147126	-3.7111	0.00020636	0.00173459
ENSMUSG00000032643	Fhl3	1.09949	2.14279	198.186	0.159846	-6.87845	6.05077e-12	3.30261e-10
ENSMUSG00000014778	Fhod1	0.519286	1.43325	107.615	0.192675	-2.69514	0.00703594	0.0322842
ENSMUSG00000035455	Fignl1	0.951174	1.93345	109.446	0.177935	-5.34564	9.00997e-08	1.96455e-06
ENSMUSG00000034898	Filip1	0.732281	1.66126	148.258	0.186209	-3.93257	8.40435e-05	0.000805332
ENSMUSG00000043336	Filip1l	0.659629	1.57968	520.966	0.161989	-4.07206	4.65986e-05	0.000485521
ENSMUSG00000032966	Fkbp1a	0.536526	1.45048	497.775	0.117496	-4.56632	4.96363e-06	6.98421e-05
ENSMUSG00000016087	Fli1	1.34826	2.54604	136.332	0.172634	-7.80992	5.72249e-15	4.75507e-13
ENSMUSG00000031328	Flna	0.929597	1.90474	8889.45	0.10887	-8.5386	1.35863e-17	1.4546e-15
ENSMUSG00000025278	Flnb	0.803274	1.74506	817.805	0.242495	-3.31253	0.000924552	0.00600851
ENSMUSG00000068699	Flnc	1.02317	2.03238	761.111	0.142384	-7.18597	6.67294e-13	4.22165e-11
ENSMUSG00000047414	Flrt2	0.57623	1.49095	2674.75	0.131872	-4.36961	1.24471e-05	0.000155492
ENSMUSG00000029648	Flt1	0.955045	1.93864	619.628	0.128428	-7.43641	1.03461e-13	7.31815e-12
ENSMUSG00000055805	Fmnl1	0.578054	1.49283	108.789	0.200817	-2.87851	0.00399555	0.0203394
ENSMUSG00000026193	Fn1	1.45069	2.73339	6051.62	0.143764	-10.0908	6.06664e-24	1.1782e-21
ENSMUSG00000021250	Fos	1.3013	2.46452	110.286	0.302087	-4.30771	1.64954e-05	0.000197796
ENSMUSG00000029135	Fosl2	0.893026	1.85707	257.421	0.249866	-3.57402	0.000351543	0.00269829
ENSMUSG00000001517	Foxm1	0.602327	1.51816	262.92	0.139069	-4.33115	1.4833e-05	0.000180965
ENSMUSG00000027004	Frzb	0.775487	1.71177	76.8266	0.226012	-3.43118	0.000600964	0.00419594
ENSMUSG00000029581	Fscn1	0.585036	1.50008	1898.98	0.109933	-5.32177	1.02764e-07	2.20047e-06
ENSMUSG00000022816	Fstl1	0.52706	1.44099	10964.1	0.13799	-3.81956	0.000133691	0.00119202
ENSMUSG00000020325	Fstl3	1.06234	2.08832	37.6552	0.298326	-3.56101	0.000369429	0.00281225
ENSMUSG00000024661	Fth1	0.767933	1.70283	840.716	0.163859	-4.68655	2.77845e-06	4.21486e-05
ENSMUSG00000050708	Ftl1	1.16586	2.24368	919.328	0.301139	-3.87151	0.000108161	0.00099368
ENSMUSG00000062382	Ftl1-ps1	0.801524	1.74294	557.004	0.207915	-3.85506	0.000115703	0.00105255
ENSMUSG00000020706	Ftsj3	0.628973	1.54646	396.791	0.141035	-4.45969	8.20776e-06	0.000108796
ENSMUSG00000028034	Fubp1	0.689337	1.61254	859.597	0.171844	-4.01141	6.03564e-05	0.00061016
ENSMUSG00000030795	Fus	0.918373	1.88998	289.942	0.211455	-4.34311	1.40481e-05	0.00017265
ENSMUSG00000049307	Fut4	0.845032	1.7963	22.4819	0.315793	-2.6759	0.00745288	0.0337888
ENSMUSG00000022148	Fyb	1.22155	2.33197	21.0545	0.332789	-3.67065	0.000241932	0.00198076
ENSMUSG00000018583	G3bp1	0.508876	1.42294	1354.87	0.091002	-5.59192	2.24574e-08	5.66592e-07
ENSMUSG00000036390	Gadd45a	0.953703	1.93684	108.686	0.193152	-4.93758	7.90995e-07	1.35143e-05
ENSMUSG00000039774	Galnt12	1.12405	2.17958	23.8909	0.33443	-3.36109	0.000776361	0.00520128
ENSMUSG00000029777	Gars	0.622649	1.5397	842.099	0.0982025	-6.34045	2.29089e-10	9.02414e-09
ENSMUSG00000022962	Gart	0.667487	1.5883	486.248	0.105134	-6.34892	2.16837e-10	8.56322e-09
ENSMUSG00000028270	Gbp2	1.26124	2.39701	97.6817	0.23547	-5.35626	8.49644e-08	1.8672e-06
ENSMUSG00000028268	Gbp3	1.07116	2.10112	91.6352	0.249357	-4.29568	1.74159e-05	0.000206885
ENSMUSG00000105504	Gbp5	1.02414	2.03375	7.60254	0.39993	-2.5608	0.0104431	0.0438576
ENSMUSG00000029708	Gcc1	0.505224	1.41934	345.772	0.129748	-3.8939	9.86451e-05	0.000918378
ENSMUSG00000037275	Gemin5	0.592235	1.50758	308.051	0.125455	-4.72072	2.35013e-06	3.60771e-05
ENSMUSG00000055760	Gemin6	0.788521	1.7273	54.5895	0.246217	-3.20255	0.00136219	0.00833991
ENSMUSG00000051235	Gen1	0.743899	1.6747	55.7857	0.219358	-3.39125	0.000695738	0.00475265
ENSMUSG00000020932	Gfap	0.5807	1.49557	5010.73	0.225686	-2.57305	0.0100808	0.0426576
ENSMUSG00000020363	Gfpt2	0.825363	1.77198	74.1084	0.202563	-4.07459	4.60945e-05	0.000480869
ENSMUSG00000031821	Gins2	0.759207	1.69256	92.3911	0.184987	-4.1041	4.05892e-05	0.000430973
ENSMUSG00000034872	Gipc3	0.940305	1.91893	10.2071	0.369031	-2.54804	0.0108331	0.0451319
ENSMUSG00000028480	Glipr2	1.01007	2.01401	551.833	0.175424	-5.75787	8.518e-09	2.39912e-07
ENSMUSG00000031068	Glrx3	0.606039	1.52207	549.784	0.198148	-3.05852	0.00222434	0.0125961
ENSMUSG00000022491	Glycam1	2.54699	5.84412	10.5605	0.400646	-6.3572	2.05468e-10	8.15136e-09
ENSMUSG00000070713	Gm10282	0.77727	1.71388	30.0288	0.277644	-2.79952	0.00511787	0.0249427
ENSMUSG00000068240	Gm11808	0.614968	1.53152	47.9461	0.238304	-2.58061	0.0098627	0.0419686
ENSMUSG00000078193	Gm2000	0.863887	1.81994	18.6413	0.321236	-2.68926	0.00716111	0.0327326
ENSMUSG00000091900	Gm4353	1.27227	2.41541	5.30084	0.402992	-3.15705	0.00159374	0.0094796
ENSMUSG00000070284	Gmppb	0.618971	1.53578	155.149	0.14652	-4.22448	2.39492e-05	0.000272479
ENSMUSG00000042354	Gnl3	0.99701	1.99586	205.2	0.180244	-5.53144	3.17618e-08	7.68821e-07
ENSMUSG00000037722	Gnpnat1	0.795993	1.73627	117.216	0.175064	-4.54686	5.44517e-06	7.59142e-05
ENSMUSG00000021556	Golm1	0.566915	1.48135	298.962	0.143132	-3.96079	7.47021e-05	0.000726644
ENSMUSG00000029314	Gpat3	1.78868	3.45498	23.5844	0.334426	-5.34849	8.869e-08	1.93888e-06
ENSMUSG00000028069	Gpatch4	0.709516	1.63526	45.7828	0.251991	-2.81565	0.00486792	0.0239066
ENSMUSG00000031119	Gpc4	0.700766	1.62537	262.956	0.184063	-3.8072	0.00014055	0.00124205
ENSMUSG00000029816	Gpnmb	2.77245	6.83267	23.0654	0.373834	-7.41627	1.20469e-13	8.31432e-12
ENSMUSG00000040133	Gpr176	1.70588	3.26228	59.8205	0.263231	-6.48055	9.13874e-11	4.02732e-09
ENSMUSG00000063856	Gpx1	0.820432	1.76593	773.301	0.142243	-5.76782	8.03022e-09	2.26555e-07
ENSMUSG00000053801	Grwd1	0.946811	1.92761	167.853	0.169843	-5.57462	2.48067e-08	6.1655e-07
ENSMUSG00000039934	Gsap	0.594908	1.51038	73.8011	0.215745	-2.75746	0.00582522	0.027593
ENSMUSG00000022575	Gsdmd	0.938682	1.91678	57.7466	0.226037	-4.15279	3.28448e-05	0.000360193
ENSMUSG00000062203	Gspt1	0.638483	1.55669	903.848	0.100566	-6.34889	2.16875e-10	8.56322e-09
ENSMUSG00000031584	Gsr	0.588864	1.50406	359.157	0.181803	-3.23902	0.0011994	0.00747477
ENSMUSG00000028018	Gstcd	0.501884	1.41606	101.205	0.179773	-2.79176	0.00524214	0.0254001
ENSMUSG00000025068	Gsto1	1.62386	3.08199	213.441	0.146408	-11.0913	1.38238e-28	3.84808e-26
ENSMUSG00000007610	Gtpbp3	0.524606	1.43854	138.996	0.171417	-3.06041	0.00221031	0.0125524
ENSMUSG00000022385	Gtse1	0.914209	1.88454	158.927	0.182753	-5.00243	5.6613e-07	1.00322e-05
ENSMUSG00000036197	Gxylt1	0.558737	1.47298	174.717	0.159832	-3.49578	0.000472677	0.00343629
ENSMUSG00000030074	Gxylt2	1.29717	2.45747	725.329	0.167091	-7.76329	8.27532e-15	6.67702e-13
ENSMUSG00000051839	Gypa	2.01654	4.04611	24.695	0.335877	-6.00379	1.92763e-09	6.14415e-08
ENSMUSG00000036594	H2-Aa	2.51498	5.7159	14.3484	0.387506	-6.49018	8.57342e-11	3.81849e-09
ENSMUSG00000073421	H2-Ab1	1.77994	3.43413	24.3625	0.356095	-4.9985	5.77784e-07	1.0201e-05
ENSMUSG00000073411	H2-D1	0.525048	1.43898	292.548	0.178081	-2.94837	0.00319455	0.0169436
ENSMUSG00000037649	H2-DMa	0.807912	1.75068	25.2103	0.305261	-2.64663	0.00812983	0.0361417
ENSMUSG00000060586	H2-Eb1	1.29852	2.45976	19.6417	0.363051	-3.57668	0.000347985	0.00267467
ENSMUSG00000035929	H2-Q4	1.11295	2.16287	58.654	0.225573	-4.93388	8.06136e-07	1.37365e-05
ENSMUSG00000049932	H2afx	0.573449	1.48808	540.588	0.120644	-4.75325	2.00171e-06	3.13332e-05
ENSMUSG00000022367	Has2	0.957839	1.9424	16.5505	0.375123	-2.5534	0.0106678	0.0445881
ENSMUSG00000050107	Haspin	0.833184	1.78161	49.752	0.239018	-3.48586	0.000490557	0.00353616
ENSMUSG00000027018	Hat1	0.719756	1.6469	217.466	0.128552	-5.59895	2.15657e-08	5.4657e-07
ENSMUSG00000041840	Haus1	0.523698	1.43764	87.1725	0.181095	-2.89184	0.00382989	0.0196409
ENSMUSG00000079555	Haus3	0.574677	1.48934	80.1739	0.20565	-2.79444	0.00519904	0.0252567
ENSMUSG00000038047	Haus6	0.612277	1.52867	189.704	0.175853	-3.48176	0.000498124	0.00358452
ENSMUSG00000020399	Havcr2	1.45723	2.7458	7.29383	0.39778	-3.6634	0.000248885	0.00202775
ENSMUSG00000069919	Hba-a1	1.8343	3.56597	6091.21	0.296902	-6.17812	6.48675e-10	2.28088e-08
ENSMUSG00000069917	Hba-a2	1.92287	3.79176	4527.73	0.286321	-6.71577	1.8707e-11	9.05634e-10
ENSMUSG00000052305	Hbb-bs	1.91575	3.77309	19154.4	0.298595	-6.41587	1.40023e-10	5.86133e-09
ENSMUSG00000073940	Hbb-bt	1.8469	3.59727	4162.77	0.304733	-6.06072	1.35517e-09	4.44678e-08
ENSMUSG00000003283	Hck	1.93627	3.82716	15.5198	0.345219	-5.60882	2.03706e-08	5.21152e-07
ENSMUSG00000022831	Hcls1	1.27433	2.41886	17.0012	0.353886	-3.60096	0.000317041	0.00246519
ENSMUSG00000022475	Hdac7	0.818716	1.76384	282.713	0.163051	-5.02123	5.13418e-07	9.21065e-06
ENSMUSG00000034088	Hdlbp	0.691936	1.61545	2425.35	0.1088	-6.35974	2.02102e-10	8.07536e-09
ENSMUSG00000031657	Heatr3	0.853758	1.8072	353.507	0.157131	-5.43341	5.52877e-08	1.26669e-06
ENSMUSG00000035181	Heatr5a	0.867311	1.82426	527.027	0.153501	-5.65021	1.60248e-08	4.20827e-07
ENSMUSG00000025001	Hells	0.938068	1.91596	138.018	0.204434	-4.58861	4.46215e-06	6.40816e-05
ENSMUSG00000027580	Helz2	0.737382	1.66715	74.5548	0.260022	-2.83585	0.00457044	0.0226649
ENSMUSG00000037375	Hhat	0.715671	1.64225	85.8886	0.186691	-3.83345	0.000126357	0.00113585
ENSMUSG00000021109	Hif1a	0.507373	1.42146	1305.8	0.0855873	-5.92814	3.06394e-09	9.30435e-08
ENSMUSG00000042606	Hirip3	0.532119	1.44605	92.1199	0.188062	-2.82948	0.00466233	0.0230453
ENSMUSG00000058773	Hist1h1b	0.501696	1.41588	1803.32	0.0897034	-5.59284	2.23392e-08	5.64461e-07
ENSMUSG00000094248	Hist1h2ao	0.672165	1.59346	609.875	0.138625	-4.84881	1.24204e-06	2.03178e-05
ENSMUSG00000114279	Hist1h2bm	0.658206	1.57812	639.575	0.175556	-3.74926	0.000177356	0.00152298
ENSMUSG00000095217	Hist1h2bn	0.539423	1.45339	1148.61	0.118021	-4.57056	4.86428e-06	6.86756e-05
ENSMUSG00000069267	Hist1h3b	0.589908	1.50515	279.389	0.152186	-3.87622	0.000106093	0.000976292
ENSMUSG00000069266	Hist1h4b	0.810916	1.75433	86.1065	0.206503	-3.9269	8.60481e-05	0.000820306
ENSMUSG00000060678	Hist1h4c	0.678619	1.60061	183.959	0.20147	-3.36834	0.000756227	0.00508679
ENSMUSG00000069274	Hist1h4f	0.579088	1.4939	335.177	0.152173	-3.80546	0.00014154	0.00124947
ENSMUSG00000067455	Hist1h4j	0.664013	1.58448	638.745	0.171012	-3.88285	0.000103238	0.000954219
ENSMUSG00000105827	Hist2h2bb	0.671677	1.59292	1126.5	0.149007	-4.5077	6.55328e-06	8.95687e-05
ENSMUSG00000066842	Hmcn1	2.09192	4.26314	474.463	0.219217	-9.54268	1.39183e-21	2.13269e-19
ENSMUSG00000054717	Hmgb2	0.539494	1.45346	131.251	0.18232	-2.95904	0.00308597	0.0164881
ENSMUSG00000040681	Hmgn1	0.527103	1.44103	1096.93	0.116365	-4.52974	5.90564e-06	8.17877e-05
ENSMUSG00000020330	Hmmr	0.938397	1.9164	148.445	0.150461	-6.23681	4.46594e-10	1.63217e-08
ENSMUSG00000005413	Hmox1	3.12891	8.74773	330.352	0.19306	-16.207	4.50326e-59	8.35705e-56
ENSMUSG00000046434	Hnrnpa1	0.513132	1.42714	1236.65	0.115576	-4.43977	9.00569e-06	0.000117418
ENSMUSG00000020358	Hnrnpab	0.524081	1.43802	1803.51	0.100249	-5.22781	1.71528e-07	3.49373e-06
ENSMUSG00000007850	Hnrnph1	0.505319	1.41944	1013.36	0.112655	-4.48555	7.27254e-06	9.8353e-05
ENSMUSG00000059208	Hnrnpm	0.557347	1.47156	698.907	0.127649	-4.36626	1.26394e-05	0.000157423
ENSMUSG00000039630	Hnrnpu	0.512163	1.42619	2987.2	0.108299	-4.72914	2.25471e-06	3.47721e-05
ENSMUSG00000031722	Hp	1.66598	3.1733	10.5329	0.402227	-4.1419	3.44445e-05	0.000374296
ENSMUSG00000071379	Hpcal1	0.682927	1.60539	129.707	0.204304	-3.3427	0.000829667	0.00547315
ENSMUSG00000038005	Hpf1	0.685489	1.60825	167.473	0.149425	-4.58751	4.48573e-06	6.43649e-05
ENSMUSG00000025630	Hprt	0.571501	1.48607	305.086	0.131045	-4.36112	1.29398e-05	0.000160804
ENSMUSG00000109865	Hspa14	0.521824	1.43577	351.82	0.12252	-4.25908	2.05269e-05	0.000238248
ENSMUSG00000090877	Hspa1b	0.887242	1.84964	35.9248	0.257199	-3.44963	0.000561346	0.00395762
ENSMUSG00000026864	Hspa5	0.683011	1.60549	3381.09	0.147176	-4.64078	3.47101e-06	5.15772e-05
ENSMUSG00000004951	Hspb1	0.785897	1.72416	133.634	0.250418	-3.13834	0.00169906	0.010031
ENSMUSG00000025980	Hspd1	0.570929	1.48548	972.465	0.114707	-4.97727	6.44884e-07	1.12666e-05
ENSMUSG00000073676	Hspe1	0.527793	1.44172	263.188	0.12265	-4.30324	1.68321e-05	0.000200951
ENSMUSG00000028763	Hspg2	1.02738	2.03832	6669.57	0.127	-8.08959	5.9864e-16	5.61712e-14
ENSMUSG00000039745	Htatip2	0.975628	1.9665	18.0952	0.333667	-2.92396	0.00345611	0.0180557
ENSMUSG00000064267	Hvcn1	0.792465	1.73203	42.8454	0.266679	-2.9716	0.00296249	0.0159354
ENSMUSG00000032115	Hyou1	0.530748	1.44468	1325.11	0.117275	-4.52566	6.02064e-06	8.31047e-05
ENSMUSG00000037851	Iars	0.721574	1.64898	475.912	0.142079	-5.07868	3.8007e-07	7.08474e-06
ENSMUSG00000037405	Icam1	2.17103	4.50344	201.352	0.225027	-9.64787	5.01866e-22	7.90771e-20
ENSMUSG00000053560	Ier2	1.24078	2.36327	168.836	0.150145	-8.26388	1.41007e-16	1.43604e-14
ENSMUSG00000003541	Ier3	1.50759	2.84335	191.392	0.202429	-7.44753	9.51025e-14	6.8762e-12
ENSMUSG00000089762	Ier5l	0.844226	1.7953	148.199	0.197544	-4.2736	1.92339e-05	0.000225277
ENSMUSG00000078920	Ifi47	1.49827	2.82504	38.0058	0.252369	-5.93682	2.90595e-09	8.95484e-08
ENSMUSG00000034459	Ifit1	0.913072	1.88305	33.0596	0.361866	-2.52323	0.0116282	0.0478951
ENSMUSG00000045932	Ifit2	0.578538	1.49334	362.059	0.123743	-4.6753	2.93519e-06	4.41757e-05
ENSMUSG00000001627	Ifrd1	0.563377	1.47772	320.595	0.174115	-3.23566	0.00121361	0.00755486
ENSMUSG00000010048	Ifrd2	0.794575	1.73457	74.8322	0.220811	-3.59844	0.000320135	0.00248577
ENSMUSG00000013415	Igf2bp1	0.932888	1.90909	77.0794	0.25	-3.73155	0.000190302	0.00161917
ENSMUSG00000029814	Igf2bp3	1.83366	3.5644	35.0475	0.304935	-6.01328	1.81808e-09	5.82833e-08
ENSMUSG00000026185	Igfbp5	1.48151	2.79241	5560.22	0.0949643	-15.6007	7.20154e-55	9.25232e-52
ENSMUSG00000078853	Igtp	0.843955	1.79496	30.3445	0.299563	-2.81729	0.00484307	0.0237979
ENSMUSG00000018654	Ikzf1	0.896019	1.86092	18.2184	0.324259	-2.76328	0.00572239	0.0271985
ENSMUSG00000004371	Il11	2.33119	5.0322	8.40276	0.396363	-5.88145	4.06688e-09	1.20221e-07
ENSMUSG00000001741	Il16	0.795586	1.73578	40.9092	0.2502	-3.1798	0.00147376	0.00889263
ENSMUSG00000026072	Il1r1	0.620154	1.53704	280.309	0.216491	-2.86457	0.00417569	0.0210957
ENSMUSG00000070942	Il1rl2	0.928869	1.90378	208.809	0.189639	-4.89809	9.67723e-07	1.62115e-05
ENSMUSG00000031304	Il2rg	1.23786	2.35849	29.5794	0.308786	-4.00881	6.10259e-05	0.000614095
ENSMUSG00000030748	Il4ra	1.16993	2.25001	223.178	0.198022	-5.90807	3.46129e-09	1.03976e-07
ENSMUSG00000026127	Imp4	0.751401	1.68343	304.254	0.116672	-6.44029	1.19245e-10	5.13308e-09
ENSMUSG00000024660	Incenp	0.834979	1.78383	185.891	0.149355	-5.59058	2.26308e-08	5.70105e-07
ENSMUSG00000037679	Inf2	0.557786	1.47201	197.211	0.189064	-2.95025	0.0031752	0.0168624
ENSMUSG00000026283	Ing5	0.525934	1.43987	143.537	0.169278	-3.10692	0.00189046	0.0109595
ENSMUSG00000041324	Inhba	0.825947	1.7727	37.6803	0.272095	-3.03551	0.00240127	0.0134134
ENSMUSG00000040250	Ints13	0.655552	1.57522	256.104	0.163609	-4.00682	6.15414e-05	0.000618078
ENSMUSG00000040738	Ints8	0.517232	1.43121	292.948	0.171338	-3.01879	0.00253789	0.0140172
ENSMUSG00000028344	Invs	0.714933	1.64141	152.56	0.172692	-4.13993	3.47416e-05	0.000377278
ENSMUSG00000002319	Ipo4	0.658419	1.57835	218.354	0.132992	-4.95083	7.38983e-07	1.27637e-05
ENSMUSG00000030662	Ipo5	0.62147	1.53844	1155.75	0.0786759	-7.89911	2.80895e-15	2.43084e-13
ENSMUSG00000066232	Ipo7	0.569909	1.48443	974.171	0.124525	-4.57668	4.7242e-06	6.70939e-05
ENSMUSG00000030536	Iqgap1	0.808995	1.75199	1053.74	0.126624	-6.38896	1.67013e-10	6.9046e-09
ENSMUSG00000028068	Iqgap3	0.811954	1.75559	201.032	0.17629	-4.60579	4.10906e-06	5.95743e-05
ENSMUSG00000018899	Irf1	1.00155	2.00215	106.196	0.182451	-5.48941	4.0327e-08	9.62202e-07
ENSMUSG00000003184	Irf3	0.506201	1.42031	213.524	0.170877	-2.96237	0.00305281	0.0163528
ENSMUSG00000029771	Irf5	1.56473	2.95821	21.2763	0.330919	-4.72842	2.26273e-06	3.48636e-05
ENSMUSG00000046879	Irgm1	1.07705	2.10972	127.999	0.196781	-5.47333	4.4165e-08	1.03456e-06
ENSMUSG00000035692	Isg15	1.53181	2.89149	20.4488	0.354893	-4.31628	1.58683e-05	0.000191497
ENSMUSG00000039236	Isg20	1.63411	3.10395	31.427	0.306689	-5.32822	9.91784e-08	2.13594e-06
ENSMUSG00000001507	Itga3	0.68248	1.6049	324.837	0.165352	-4.12745	3.66809e-05	0.000396021
ENSMUSG00000000555	Itga5	1.46638	2.76328	325.722	0.129236	-11.3466	7.7107e-30	2.34153e-27
ENSMUSG00000027111	Itga6	0.522644	1.43659	506.047	0.134195	-3.89466	9.83382e-05	0.000916031
ENSMUSG00000026768	Itga8	2.20868	4.62253	1587.56	0.104997	-21.0358	3.0875e-98	1.71891e-94
ENSMUSG00000039115	Itga9	0.647616	1.56658	408.95	0.152627	-4.24314	2.20415e-05	0.000252668
ENSMUSG00000030830	Itgal	2.06945	4.19728	14.8302	0.368031	-5.62305	1.87619e-08	4.83581e-07
ENSMUSG00000030789	Itgax	1.46525	2.76111	7.18579	0.402986	-3.63597	0.000276935	0.00221491
ENSMUSG00000025809	Itgb1	0.593157	1.50854	6776.72	0.118576	-5.00233	5.66419e-07	1.00322e-05
ENSMUSG00000000290	Itgb2	2.02947	4.08255	25.5119	0.362329	-5.60119	2.1289e-08	5.412e-07
ENSMUSG00000020689	Itgb3	1.07748	2.11034	96.1093	0.221867	-4.85639	1.19543e-06	1.97098e-05
ENSMUSG00000028530	Jak1	0.526322	1.44025	1875.17	0.10227	-5.14641	2.65516e-07	5.15059e-06
ENSMUSG00000024165	Jpt2	1.16757	2.24632	389.583	0.150035	-7.78197	7.14018e-15	5.81733e-13
ENSMUSG00000052837	Junb	0.843068	1.79386	358.643	0.136739	-6.16554	7.02436e-10	2.45956e-08
ENSMUSG00000026004	Kansl1l	0.570674	1.48522	223.962	0.136448	-4.18235	2.8851e-05	0.000320894
ENSMUSG00000031948	Kars	0.576464	1.49119	837.337	0.101676	-5.66959	1.43141e-08	3.82519e-07
ENSMUSG00000020918	Kat2a	0.569728	1.48424	385.241	0.105604	-5.39496	6.85372e-08	1.53903e-06
ENSMUSG00000062609	Kcnj15	1.15157	2.22155	9.52527	0.385359	-2.9883	0.00280535	0.0152572
ENSMUSG00000046731	Kctd11	0.915422	1.88612	141.59	0.157674	-5.8058	6.40594e-09	1.83835e-07
ENSMUSG00000034327	Kctd9	0.761333	1.69506	85.3242	0.186416	-4.08405	4.42573e-05	0.000465482
ENSMUSG00000012443	Kif11	0.704077	1.6291	458.045	0.153803	-4.5778	4.69891e-06	6.69064e-05
ENSMUSG00000041498	Kif14	0.985214	1.97961	94.0422	0.208474	-4.72583	2.29172e-06	3.52777e-05
ENSMUSG00000036768	Kif15	0.906598	1.87462	143.103	0.183381	-4.9438	7.66133e-07	1.3151e-05
ENSMUSG00000051378	Kif18b	0.652678	1.57208	219.255	0.171144	-3.81362	0.000136946	0.0012147
ENSMUSG00000003779	Kif20a	1.06554	2.09295	388.682	0.126199	-8.4433	3.08509e-17	3.26121e-15
ENSMUSG00000024795	Kif20b	0.969064	1.95757	102.715	0.239203	-4.05122	5.09521e-05	0.000526285
ENSMUSG00000030677	Kif22	0.838264	1.7879	197.255	0.153708	-5.45363	4.93532e-08	1.14327e-06
ENSMUSG00000032254	Kif23	1.04803	2.06771	192.987	0.158279	-6.6214	3.55805e-11	1.65996e-09
ENSMUSG00000021693	Kif2a	0.540456	1.45443	483.827	0.123818	-4.36492	1.2717e-05	0.000158153
ENSMUSG00000028678	Kif2c	0.812815	1.75664	171.401	0.211243	-3.84777	0.000119196	0.00108196
ENSMUSG00000034311	Kif4	1.07523	2.10705	244.803	0.132841	-8.09411	5.7684e-16	5.44315e-14
ENSMUSG00000079553	Kifc1	0.632447	1.55019	125.843	0.16103	-3.92751	8.58314e-05	0.000819175
ENSMUSG00000055148	Klf2	1.24988	2.37821	146.949	0.210566	-5.93578	2.92444e-09	8.9952e-08
ENSMUSG00000000078	Klf6	0.634478	1.55238	1086.79	0.142543	-4.45112	8.54219e-06	0.000112083
ENSMUSG00000027326	Knl1	1.02722	2.03809	206.709	0.169804	-6.04942	1.45369e-09	4.74209e-08
ENSMUSG00000029414	Kntc1	0.635092	1.55304	183.487	0.172414	-3.68354	0.00023002	0.00189718
ENSMUSG00000021929	Kpna3	0.681547	1.60386	717.374	0.110838	-6.14906	7.79448e-10	2.71782e-08
ENSMUSG00000001440	Kpnb1	0.589297	1.50451	2689.58	0.0988496	-5.96155	2.49849e-09	7.79996e-08
ENSMUSG00000019718	L3hypdh	0.730959	1.65974	41.527	0.286046	-2.55539	0.0106068	0.0443665
ENSMUSG00000032796	Lama1	0.910286	1.87942	3707.76	0.0920181	-9.89247	4.48833e-23	7.89096e-21
ENSMUSG00000015647	Lama5	0.812202	1.75589	287.035	0.175127	-4.6378	3.52134e-06	5.21858e-05
ENSMUSG00000002900	Lamb1	0.626169	1.54346	7577.82	0.11621	-5.38825	7.1146e-08	1.58649e-06
ENSMUSG00000028581	Laptm5	1.08848	2.1265	75.2598	0.278152	-3.91327	9.10547e-05	0.000857752
ENSMUSG00000027968	Larp7	0.715383	1.64192	194.909	0.149101	-4.79797	1.60282e-06	2.56176e-05
ENSMUSG00000057421	Las1l	0.570297	1.48483	131.138	0.169325	-3.36806	0.000756987	0.00508985
ENSMUSG00000038366	Lasp1	0.513774	1.42778	2481.45	0.101438	-5.06489	4.08645e-07	7.53331e-06
ENSMUSG00000040751	Lat2	1.0994	2.14265	7.03885	0.404927	-2.71506	0.00662646	0.0307197
ENSMUSG00000026822	Lcn2	3.05983	8.33873	19.9765	0.395484	-7.73692	1.01851e-14	8.1393e-13
ENSMUSG00000021998	Lcp1	1.64072	3.11822	88.3387	0.263888	-6.2175	5.05135e-10	1.82614e-08
ENSMUSG00000063229	Ldha	0.705926	1.63119	1829.61	0.103699	-6.80744	9.93486e-12	5.12136e-10
ENSMUSG00000027985	Lef1	0.750288	1.68213	228.094	0.170126	-4.41018	1.03283e-05	0.000132467
ENSMUSG00000068220	Lgals1	1.67354	3.18996	3329.89	0.132944	-12.5883	2.44803e-36	1.10505e-33
ENSMUSG00000001123	Lgals9	1.00821	2.01141	359.815	0.186148	-5.41618	6.08847e-08	1.38353e-06
ENSMUSG00000034394	Lif	2.09161	4.26224	16.6122	0.38439	-5.44138	5.28697e-08	1.21629e-06
ENSMUSG00000040699	Limd2	0.949475	1.93117	479.519	0.169369	-5.60597	2.07094e-08	5.2727e-07
ENSMUSG00000058729	Lin9	0.543994	1.458	98.9669	0.188248	-2.88977	0.00385524	0.0197395
ENSMUSG00000053091	Lins1	0.504587	1.41872	94.5354	0.176641	-2.85656	0.00428255	0.0215184
ENSMUSG00000022500	Litaf	0.873967	1.83269	784.117	0.152006	-5.74957	8.94709e-09	2.50729e-07
ENSMUSG00000020224	Llph	0.551436	1.46554	89.5423	0.211905	-2.60228	0.00926065	0.0399995
ENSMUSG00000041891	Lman1	0.522327	1.43627	789.634	0.109806	-4.7568	1.96687e-06	3.08642e-05
ENSMUSG00000024590	Lmnb1	0.750663	1.68257	678.586	0.145317	-5.16569	2.39556e-07	4.72099e-06
ENSMUSG00000062075	Lmnb2	0.747628	1.67903	284.404	0.17961	-4.16252	3.14758e-05	0.000346545
ENSMUSG00000054966	Lmntd1	1.35082	2.55056	57.4034	0.23842	-5.66569	1.46432e-08	3.90065e-07
ENSMUSG00000032698	Lmo2	0.611694	1.52805	106.725	0.238477	-2.565	0.0103175	0.04345
ENSMUSG00000024529	Lox	0.609436	1.52566	637.976	0.221938	-2.74598	0.00603309	0.0284405
ENSMUSG00000034205	Loxl2	1.63896	3.1144	1561.19	0.130031	-12.6044	1.99708e-36	9.26533e-34
ENSMUSG00000033446	Lpar6	0.567837	1.4823	99.181	0.218944	-2.59353	0.00949973	0.0407983
ENSMUSG00000034883	Lrr1	0.966877	1.9546	11.6688	0.357339	-2.70577	0.00681463	0.0314414
ENSMUSG00000049988	Lrrc25	1.35921	2.56545	5.34647	0.404226	-3.3625	0.000772405	0.00517685
ENSMUSG00000090958	Lrrc32	1.24791	2.37498	1725.61	0.183027	-6.81818	9.22004e-12	4.82737e-10
ENSMUSG00000020869	Lrrc59	0.982811	1.97631	1190.02	0.0889085	-11.0542	2.09234e-28	5.72889e-26
ENSMUSG00000026305	Lrrfip1	0.79519	1.73531	404.476	0.128387	-6.19367	5.87788e-10	2.07992e-08
ENSMUSG00000015133	Lrrk1	1.05583	2.07891	782.004	0.133248	-7.92376	2.30438e-15	2.01506e-13
ENSMUSG00000007050	Lsm2	0.568038	1.48251	109.413	0.189156	-3.00301	0.00267322	0.0146483
ENSMUSG00000034192	Lsm3	0.573318	1.48794	113.796	0.152973	-3.74784	0.000178364	0.00153085
ENSMUSG00000019814	Ltv1	0.999567	1.9994	153.947	0.158488	-6.30691	2.84664e-10	1.10312e-08
ENSMUSG00000075602	Ly6a	1.03892	2.05469	5.56861	0.404667	-2.56734	0.0102482	0.0431799
ENSMUSG00000022587	Ly6e	0.872296	1.83057	287.841	0.147036	-5.93252	2.98319e-09	9.10882e-08
ENSMUSG00000021423	Ly86	1.29224	2.44908	19.0064	0.333905	-3.87008	0.000108798	0.000998979
ENSMUSG00000042228	Lyn	0.84735	1.79919	333.011	0.131902	-6.42409	1.32658e-10	5.58101e-09
ENSMUSG00000069516	Lyz2	1.98409	3.95614	154.936	0.40172	-4.93899	7.8527e-07	1.34519e-05
ENSMUSG00000029910	Mad2l1	0.752533	1.68475	206.965	0.139498	-5.39457	6.86877e-08	1.53903e-06
ENSMUSG00000042622	Maff	1.63372	3.10313	62.555	0.263063	-6.2104	5.28503e-10	1.89016e-08
ENSMUSG00000052539	Magi3	0.540697	1.45468	611.242	0.120719	-4.47898	7.49992e-06	0.000100613
ENSMUSG00000031578	Mak16	0.542167	1.45616	175.219	0.136891	-3.96058	7.47683e-05	0.000726644
ENSMUSG00000003746	Man1a	0.567208	1.48165	189.473	0.165061	-3.43636	0.000589583	0.00413575
ENSMUSG00000028862	Map3k6	1.06686	2.09487	137.904	0.19204	-5.5554	2.76978e-08	6.82314e-07
ENSMUSG00000034761	Map4k5	0.774407	1.71049	821.853	0.116121	-6.66898	2.57592e-11	1.23578e-09
ENSMUSG00000026779	Mastl	0.70704	1.63245	151.832	0.156963	-4.50451	6.65263e-06	9.0778e-05
ENSMUSG00000020583	Matn3	1.61569	3.06459	10.0021	0.370703	-4.35846	1.30981e-05	0.000162529
ENSMUSG00000032344	Mb21d1	1.68496	3.21533	25.284	0.305181	-5.52121	3.3668e-08	8.12606e-07
ENSMUSG00000038732	Mboat1	0.780861	1.71816	62.0865	0.21429	-3.64395	0.000268486	0.00215797
ENSMUSG00000026669	Mcm10	0.80316	1.74492	98.5536	0.211426	-3.79877	0.000145416	0.00127689
ENSMUSG00000002870	Mcm2	0.765066	1.69945	486.35	0.136974	-5.58549	2.33047e-08	5.85316e-07
ENSMUSG00000041859	Mcm3	0.866685	1.82347	462.578	0.114535	-7.567	3.81941e-14	2.91287e-12
ENSMUSG00000022673	Mcm4	0.940168	1.91875	530.279	0.122239	-7.69121	1.45752e-14	1.15372e-12
ENSMUSG00000005410	Mcm5	0.911269	1.8807	543.576	0.133186	-6.8421	7.80395e-12	4.16427e-10
ENSMUSG00000026355	Mcm6	0.857104	1.8114	929.914	0.122167	-7.01585	2.28551e-12	1.34885e-10
ENSMUSG00000027353	Mcm8	0.931696	1.90752	39.7996	0.269324	-3.45938	0.000541415	0.0038349
ENSMUSG00000039842	Mcph1	0.650718	1.56995	146.584	0.173933	-3.74121	0.000183138	0.00156539
ENSMUSG00000027994	Mcub	0.787402	1.72596	31.0731	0.307658	-2.55934	0.010487	0.0439864
ENSMUSG00000061607	Mdc1	0.670899	1.59206	251.823	0.170974	-3.92398	8.70997e-05	0.000827967
ENSMUSG00000024556	Me2	0.77629	1.71272	302.118	0.127648	-6.0815	1.19066e-09	3.98527e-08
ENSMUSG00000079487	Med12	0.520142	1.4341	358.901	0.156615	-3.32114	0.000896513	0.0058605
ENSMUSG00000057751	Megf6	1.87583	3.67013	735.016	0.114048	-16.4477	8.71283e-61	1.81902e-57
ENSMUSG00000035683	Melk	0.823962	1.77026	163.677	0.15769	-5.22519	1.73974e-07	3.53924e-06
ENSMUSG00000001493	Meox1	3.62229	12.3145	71.6838	0.256395	-14.1278	2.56192e-45	2.24935e-42
ENSMUSG00000006732	Mettl1	0.878339	1.83826	78.2255	0.220636	-3.98094	6.8643e-05	0.000676387
ENSMUSG00000010554	Mettl16	0.599353	1.51504	232.352	0.197678	-3.03197	0.00242964	0.0135311
ENSMUSG00000036718	Micall2	1.57728	2.98406	126.478	0.194653	-8.10302	5.36104e-16	5.08751e-14
ENSMUSG00000047534	Mis18bp1	0.536967	1.45092	66.5292	0.207347	-2.58971	0.00960579	0.0411324
ENSMUSG00000035158	Mitf	1.39311	2.62644	72.7591	0.204598	-6.80899	9.82869e-12	5.0981e-10
ENSMUSG00000031004	Mki67	1.10039	2.14412	753.289	0.150898	-7.29225	3.0482e-13	2.03644e-11
ENSMUSG00000048578	Mlec	0.588647	1.50384	1816.32	0.11822	-4.97924	6.38351e-07	1.11758e-05
ENSMUSG00000032498	Mlh1	0.552211	1.46633	104.106	0.198299	-2.78474	0.005357	0.0258494
ENSMUSG00000012519	Mlkl	1.52333	2.87453	36.8959	0.268671	-5.66986	1.42915e-08	3.82519e-07
ENSMUSG00000026303	Mlph	1.24859	2.37609	39.3778	0.301801	-4.13713	3.51684e-05	0.000381634
ENSMUSG00000047562	Mmp10	3.67375	12.7618	9.78641	0.397466	-9.24295	2.39791e-20	3.28278e-18
ENSMUSG00000000901	Mmp11	1.2465	2.37265	335.025	0.2379	-5.2396	1.60928e-07	3.29794e-06
ENSMUSG00000049723	Mmp12	1.6914	3.22969	8.67131	0.395706	-4.27438	1.9167e-05	0.00022465
ENSMUSG00000031740	Mmp2	0.507542	1.42163	1684.92	0.174196	-2.91362	0.00357261	0.0185483
ENSMUSG00000023903	Mmp25	2.6149	6.12582	160.179	0.187689	-13.9321	4.04158e-44	2.81261e-41
ENSMUSG00000045751	Mms22l	0.55241	1.46653	109.368	0.182407	-3.02846	0.00245807	0.0136576
ENSMUSG00000032221	Mns1	0.932046	1.90798	59.4508	0.270819	-3.44159	0.000578314	0.00406353
ENSMUSG00000003348	Mob3a	0.868356	1.82558	327.623	0.14224	-6.10488	1.02881e-09	3.49252e-08
ENSMUSG00000031434	Morc4	0.595597	1.5111	91.5797	0.207767	-2.86665	0.00414838	0.0209768
ENSMUSG00000031422	Morf4l2	0.65996	1.58004	1878.13	0.107419	-6.14379	8.05766e-10	2.80373e-08
ENSMUSG00000002227	Mov10	0.516808	1.43079	178.603	0.189885	-2.7217	0.00649478	0.0302245
ENSMUSG00000046805	Mpeg1	2.19212	4.56977	72.7046	0.324119	-6.76332	1.34866e-11	6.70396e-10
ENSMUSG00000012429	Mplkip	0.573142	1.48776	76.2641	0.197266	-2.90543	0.00366752	0.0189409
ENSMUSG00000031402	Mpp1	0.761765	1.69556	365.665	0.135753	-5.61142	2.00677e-08	5.14856e-07
ENSMUSG00000026566	Mpzl1	1.16965	2.24957	248.898	0.214352	-5.45667	4.85155e-08	1.12699e-06
ENSMUSG00000031928	Mre11a	0.53468	1.44862	166.665	0.147906	-3.61501	0.000300341	0.00236284
ENSMUSG00000030045	Mrpl19	0.502175	1.41635	134.371	0.165029	-3.04296	0.00234267	0.0131564
ENSMUSG00000024829	Mrpl21	0.554091	1.46824	138.228	0.160195	-3.45886	0.000542463	0.0038407
ENSMUSG00000052962	Mrpl35	0.508714	1.42278	133.5	0.147465	-3.44973	0.000561153	0.00395762
ENSMUSG00000034932	Mrpl54	0.593171	1.50856	142.023	0.166845	-3.55523	0.000377656	0.00286189
ENSMUSG00000049960	Mrps16	0.510737	1.42478	164.118	0.146798	-3.47919	0.000502938	0.00361337
ENSMUSG00000024436	Mrps18b	0.639007	1.55726	101.675	0.177322	-3.60364	0.00031379	0.0024456
ENSMUSG00000041632	Mrps27	0.667084	1.58786	165.365	0.168368	-3.96207	7.43033e-05	0.000724045
ENSMUSG00000031207	Msn	0.845159	1.79646	2026.92	0.115353	-7.32669	2.35899e-13	1.60162e-11
ENSMUSG00000025044	Msr1	1.43434	2.70258	5.81957	0.391077	-3.66766	0.000244784	0.00200019
ENSMUSG00000062937	Mtap	0.99387	1.99152	397.959	0.157633	-6.30496	2.88272e-10	1.11194e-08
ENSMUSG00000022369	Mtbp	0.58009	1.49494	113.157	0.185303	-3.1305	0.00174507	0.0102627
ENSMUSG00000019992	Mtfr2	0.972069	1.96165	16.6377	0.33566	-2.896	0.00377956	0.0194294
ENSMUSG00000005667	Mthfd2	1.07325	2.10417	95.7308	0.209061	-5.13369	2.84118e-07	5.46699e-06
ENSMUSG00000034617	Mtrr	0.734982	1.66438	114.394	0.191304	-3.84195	0.000122061	0.00110437
ENSMUSG00000030681	Mvp	1.01877	2.0262	244.4	0.13596	-7.49317	6.7229e-14	4.96841e-12
ENSMUSG00000021485	Mxd3	0.568218	1.48269	124.898	0.191497	-2.96725	0.0030048	0.0161352
ENSMUSG00000020814	Mxra7	0.882052	1.84299	308.762	0.130578	-6.75497	1.42867e-11	7.05967e-10
ENSMUSG00000068566	Myadm	0.619321	1.53615	942.265	0.144511	-4.28563	1.82219e-05	0.000214024
ENSMUSG00000040463	Mybbp1a	0.836699	1.78596	538.177	0.137206	-6.09811	1.07328e-09	3.62871e-08
ENSMUSG00000017861	Mybl2	0.704442	1.62951	103.74	0.181744	-3.876	0.000106186	0.000976605
ENSMUSG00000022346	Myc	1.13675	2.19886	158.448	0.193939	-5.86139	4.59008e-09	1.34497e-07
ENSMUSG00000024048	Myl12a	0.992712	1.98992	2520.56	0.136952	-7.24862	4.21026e-13	2.74687e-11
ENSMUSG00000022272	Myo10	0.825422	1.77205	1442.81	0.128156	-6.44075	1.18884e-10	5.13077e-09
ENSMUSG00000020527	Myo19	0.720681	1.64796	72.1715	0.251631	-2.86404	0.00418279	0.0211188
ENSMUSG00000017774	Myo1c	0.561822	1.47613	1190.66	0.104564	-5.37301	7.7433e-08	1.71296e-06
ENSMUSG00000035441	Myo1d	0.730543	1.65926	97.2178	0.206461	-3.53841	0.000402546	0.00302308
ENSMUSG00000024300	Myo1f	1.83281	3.5623	24.733	0.35334	-5.18709	2.13604e-07	4.26583e-06
ENSMUSG00000020437	Myo1g	1.35052	2.55004	9.31568	0.393381	-3.43311	0.000596694	0.00417161
ENSMUSG00000004677	Myo9b	0.594671	1.51013	669.374	0.118574	-5.01519	5.29808e-07	9.47415e-06
ENSMUSG00000048612	Myof	0.949822	1.93163	391.21	0.179268	-5.29833	1.16864e-07	2.47071e-06
ENSMUSG00000024049	Myom1	0.845653	1.79708	118.47	0.196349	-4.30689	1.65565e-05	0.000198369
ENSMUSG00000001053	N4bp3	0.634441	1.55234	77.0018	0.18766	-3.3808	0.000722763	0.00490738
ENSMUSG00000063273	Naa15	0.764734	1.69906	494.659	0.125474	-6.09476	1.09601e-09	3.6981e-08
ENSMUSG00000022698	Naa50	0.552846	1.46698	427.86	0.159167	-3.47337	0.000513961	0.00367159
ENSMUSG00000025402	Nab2	0.643085	1.56166	253.012	0.164235	-3.91563	9.01686e-05	0.000850845
ENSMUSG00000078945	Naip2	1.37341	2.59082	8.13756	0.394972	-3.47723	0.000506614	0.00362997
ENSMUSG00000028334	Nans	0.89454	1.85902	375.924	0.127888	-6.99474	2.65759e-12	1.55199e-10
ENSMUSG00000058799	Nap1l1	0.672871	1.59424	1097.48	0.197306	-3.41029	0.000648942	0.00448433
ENSMUSG00000028693	Nasp	0.519479	1.43344	425.361	0.109975	-4.72362	2.31678e-06	3.55978e-05
ENSMUSG00000028224	Nbn	0.683099	1.60558	196.884	0.162593	-4.20129	2.654e-05	0.000297897
ENSMUSG00000015880	Ncapg	0.995154	1.99329	131.117	0.225216	-4.41867	9.93114e-06	0.000128163
ENSMUSG00000042029	Ncapg2	0.681123	1.60339	294.271	0.145237	-4.68973	2.73561e-06	4.15743e-05
ENSMUSG00000034906	Ncaph	0.696314	1.62036	249.834	0.141316	-4.92737	8.33419e-07	1.41461e-05
ENSMUSG00000028330	Ncbp1	0.605828	1.52185	474.951	0.119557	-5.06727	4.0357e-07	7.45622e-06
ENSMUSG00000022774	Ncbp2	0.557965	1.47219	220.88	0.158949	-3.51033	0.00044755	0.00329294
ENSMUSG00000015950	Ncf1	1.23626	2.35587	18.0672	0.351529	-3.5168	0.000436775	0.00323058
ENSMUSG00000071715	Ncf4	1.1647	2.24187	6.58921	0.405082	-2.87522	0.00403746	0.0205005
ENSMUSG00000022488	Nckap1l	1.19809	2.29435	44.2997	0.285265	-4.19992	2.67014e-05	0.000299508
ENSMUSG00000026234	Ncl	0.693775	1.61751	829.053	0.165719	-4.18645	2.83354e-05	0.000315898
ENSMUSG00000029478	Ncor2	0.660852	1.58102	1542.07	0.187566	-3.52331	0.0004262	0.00316936
ENSMUSG00000028614	Ndc1	0.65772	1.57759	398.326	0.128308	-5.12611	2.95786e-07	5.63309e-06
ENSMUSG00000024056	Ndc80	0.917051	1.88825	114.41	0.190221	-4.82097	1.42862e-06	2.30762e-05
ENSMUSG00000062300	Nectin2	0.651785	1.57111	502.744	0.132992	-4.90093	9.5386e-07	1.60275e-05
ENSMUSG00000026622	Nek2	0.648746	1.5678	169.634	0.136363	-4.75747	1.9603e-06	3.08005e-05
ENSMUSG00000036208	Nepro	0.66473	1.58527	98.1304	0.213013	-3.1206	0.00180481	0.0105361
ENSMUSG00000004891	Nes	1.37583	2.59516	1833.31	0.104266	-13.1954	9.3313e-40	4.87035e-37
ENSMUSG00000039103	Nexn	1.09883	2.14181	10.2275	0.392182	-2.80185	0.00508109	0.0247852
ENSMUSG00000055053	Nfic	0.757715	1.69081	1248.48	0.134336	-5.64044	1.69621e-08	4.42658e-07
ENSMUSG00000025225	Nfkb2	1.50694	2.84206	158.832	0.187747	-8.02642	1.00354e-15	9.20944e-14
ENSMUSG00000021025	Nfkbia	0.521993	1.43594	300.566	0.175343	-2.97698	0.00291102	0.0157012
ENSMUSG00000023947	Nfkbie	1.64831	3.13466	80.2354	0.221653	-7.43644	1.03435e-13	7.31815e-12
ENSMUSG00000035356	Nfkbiz	1.29494	2.45367	60.9866	0.256816	-5.04229	4.59997e-07	8.33283e-06
ENSMUSG00000023994	Nfya	0.801654	1.7431	298.713	0.199765	-4.01299	5.99545e-05	0.000606517
ENSMUSG00000001056	Nhp2	0.872825	1.83125	194.152	0.147123	-5.93261	2.98159e-09	9.10882e-08
ENSMUSG00000026377	Nifk	0.576808	1.49155	246.339	0.137188	-4.2045	2.61662e-05	0.000294295
ENSMUSG00000035187	Nkx6-1	1.21716	2.32488	67.6748	0.227865	-5.34156	9.21496e-08	2.00141e-06
ENSMUSG00000020692	Nle1	0.564493	1.47887	62.1388	0.197688	-2.85547	0.00429735	0.0215668
ENSMUSG00000037601	Nme1	0.572347	1.48694	378.209	0.108136	-5.29285	1.20427e-07	2.53961e-06
ENSMUSG00000020857	Nme2	0.534913	1.44885	288.632	0.130635	-4.09472	4.22679e-05	0.000446244
ENSMUSG00000024177	Nme4	0.909727	1.87869	38.1473	0.270204	-3.36682	0.000760404	0.00510872
ENSMUSG00000032271	Nnmt	1.86789	3.64998	51.939	0.251761	-7.41929	1.17751e-13	8.16048e-12
ENSMUSG00000095567	Noc2l	0.813595	1.75759	457.037	0.111141	-7.32041	2.47218e-13	1.67167e-11
ENSMUSG00000024999	Noc3l	0.832599	1.78089	143.637	0.166535	-4.99954	5.7467e-07	1.01568e-05
ENSMUSG00000061458	Nol10	0.759399	1.69279	134.936	0.175414	-4.32918	1.49663e-05	0.000182325
ENSMUSG00000018433	Nol11	0.570459	1.485	337.556	0.11289	-5.05322	4.34425e-07	7.96463e-06
ENSMUSG00000033099	Nol12	0.796057	1.73635	116.191	0.166871	-4.77051	1.83765e-06	2.90098e-05
ENSMUSG00000015176	Nolc1	0.770574	1.70595	370.707	0.129374	-5.95617	2.58217e-09	8.03117e-08
ENSMUSG00000036693	Nop14	0.534226	1.44816	137.59	0.17302	-3.08765	0.00201747	0.0115953
ENSMUSG00000025869	Nop16	0.829968	1.77765	166.819	0.148841	-5.5762	2.45826e-08	6.11892e-07
ENSMUSG00000038279	Nop2	0.620058	1.53694	283.254	0.143288	-4.32735	1.50911e-05	0.000183577
ENSMUSG00000027405	Nop56	0.810009	1.75322	381.79	0.125662	-6.44593	1.14894e-10	4.97138e-09
ENSMUSG00000026020	Nop58	0.739722	1.66985	417.245	0.107206	-6.89999	5.20052e-12	2.88568e-10
ENSMUSG00000034738	Nostrin	0.843674	1.79461	114.663	0.187614	-4.49687	6.89627e-06	9.3796e-05
ENSMUSG00000057113	Npm1	0.911294	1.88073	1238.12	0.128408	-7.09684	1.27644e-12	7.69643e-11
ENSMUSG00000056209	Npm3	0.841554	1.79198	102.507	0.210969	-3.98899	6.63557e-05	0.00065812
ENSMUSG00000032491	Nradd	1.08218	2.11723	57.8357	0.253101	-4.27568	1.90556e-05	0.000223501
ENSMUSG00000021595	Nsun2	0.731031	1.65982	554.765	0.0983289	-7.43454	1.04929e-13	7.36357e-12
ENSMUSG00000022503	Nubp1	0.825703	1.7724	201.905	0.131292	-6.28905	3.19415e-10	1.22079e-08
ENSMUSG00000038736	Nudcd1	0.586798	1.50191	155.273	0.16967	-3.45848	0.000543242	0.00384459
ENSMUSG00000020328	Nudcd2	0.577735	1.4925	209.412	0.139932	-4.12869	3.64837e-05	0.000394147
ENSMUSG00000025817	Nudt5	0.632874	1.55065	282.734	0.145822	-4.34005	1.42448e-05	0.000174682
ENSMUSG00000026683	Nuf2	0.776698	1.71321	212.784	0.140886	-5.51296	3.5284e-08	8.49156e-07
ENSMUSG00000052798	Nup107	0.501924	1.4161	213.659	0.152691	-3.28719	0.00101191	0.0064829
ENSMUSG00000051329	Nup160	0.67589	1.59758	271.94	0.150644	-4.48668	7.23422e-06	9.79541e-05
ENSMUSG00000052533	Nup188	0.524869	1.4388	442.569	0.15033	-3.49144	0.00048042	0.00347509
ENSMUSG00000038759	Nup205	0.560309	1.47458	628.185	0.148679	-3.76858	0.000164178	0.00142225
ENSMUSG00000035351	Nup37	0.509362	1.42342	64.2419	0.196885	-2.58711	0.00967854	0.041343
ENSMUSG00000040034	Nup43	0.984053	1.97801	64.0327	0.250697	-3.92527	8.66319e-05	0.00082446
ENSMUSG00000027306	Nusap1	0.634802	1.55272	272.463	0.152502	-4.16258	3.14671e-05	0.000346545
ENSMUSG00000036992	Nxt1	0.512012	1.42604	105.271	0.176121	-2.90716	0.00364732	0.0188658
ENSMUSG00000046610	Oacyl	0.770285	1.70561	38.8985	0.252924	-3.04552	0.00232278	0.0130755
ENSMUSG00000032661	Oas3	1.31188	2.48265	5.92501	0.404811	-3.24073	0.00119226	0.00743857
ENSMUSG00000041827	Oasl1	1.79453	3.46903	6.08068	0.400633	-4.47925	7.49074e-06	0.000100609
ENSMUSG00000026211	Obsl1	0.704963	1.6301	597.579	0.135911	-5.18694	2.13777e-07	4.26583e-06
ENSMUSG00000011179	Odc1	2.24464	4.7392	1550.41	0.106082	-21.1596	2.25089e-99	1.87972e-95
ENSMUSG00000072980	Oip5	0.701735	1.62646	37.4256	0.262499	-2.67328	0.00751124	0.0339888
ENSMUSG00000038463	Olfml2b	1.22162	2.33209	288.026	0.185612	-6.5816	4.65408e-11	2.13551e-09
ENSMUSG00000043366	Olfr78	1.3566	2.56081	7.63908	0.397825	-3.41004	0.000649523	0.00448649
ENSMUSG00000035069	Oma1	0.551335	1.46544	75.2669	0.18793	-2.93373	0.00334918	0.0176122
ENSMUSG00000028587	Orc1	1.08334	2.11894	17.4847	0.332301	-3.26013	0.00111363	0.00701615
ENSMUSG00000005950	P2rx5	1.0055	2.00764	6.71377	0.401518	-2.50426	0.0122709	0.0499266
ENSMUSG00000048779	P2ry6	1.69383	3.23514	8.63711	0.402442	-4.20887	2.56651e-05	0.000289243
ENSMUSG00000018906	P4ha2	1.89862	3.72856	211.956	0.174934	-10.8534	1.92224e-27	5.01644e-25
ENSMUSG00000025130	P4hb	0.679779	1.60189	4650.57	0.106587	-6.37769	1.79775e-10	7.3593e-09
ENSMUSG00000025364	Pa2g4	0.689048	1.61222	790.001	0.0899582	-7.65965	1.86446e-14	1.46888e-12
ENSMUSG00000022283	Pabpc1	0.80862	1.75153	1002.25	0.117319	-6.89248	5.48266e-12	3.02216e-10
ENSMUSG00000011257	Pabpc4	0.717832	1.64471	146.376	0.197143	-3.64118	0.000271397	0.00217717
ENSMUSG00000033377	Palmd	0.623669	1.54079	104.745	0.196113	-3.18015	0.00147201	0.00888849
ENSMUSG00000034981	Parm1	0.608441	1.52461	765.429	0.225458	-2.69869	0.00696121	0.0320004
ENSMUSG00000063268	Parp10	0.631732	1.54942	87.1724	0.20723	-3.04845	0.00230024	0.0129705
ENSMUSG00000038507	Parp12	0.630991	1.54863	248.474	0.151049	-4.17739	2.94872e-05	0.000327022
ENSMUSG00000034422	Parp14	1.15159	2.22158	98.0202	0.238574	-4.82697	1.38626e-06	2.2475e-05
ENSMUSG00000035365	Parpbp	1.03011	2.04218	64.7957	0.256557	-4.01514	5.94106e-05	0.000602067
ENSMUSG00000022438	Parvb	0.580575	1.49544	96.6674	0.198241	-2.92863	0.00340458	0.0178479
ENSMUSG00000051695	Pcbp1	0.532986	1.44692	531.879	0.159085	-3.35032	0.000807172	0.0053668
ENSMUSG00000056851	Pcbp2	0.606233	1.52228	651.032	0.182729	-3.31766	0.000907742	0.00592694
ENSMUSG00000044022	Pcdhb21	0.571481	1.48605	76.4381	0.19633	-2.91082	0.0036048	0.018668
ENSMUSG00000025050	Pcgf6	0.681632	1.60395	48.6036	0.231227	-2.94789	0.00319949	0.0169604
ENSMUSG00000040204	Pclaf	0.744115	1.67495	342.804	0.161655	-4.60312	4.1621e-06	6.02387e-05
ENSMUSG00000014771	Pdcd2	0.59204	1.50738	65.2167	0.199947	-2.96099	0.00306656	0.0164054
ENSMUSG00000025856	Pdgfa	0.71115	1.63711	231.413	0.217278	-3.27299	0.00106415	0.00675026
ENSMUSG00000027248	Pdia3	0.626977	1.54433	2108.79	0.141132	-4.44248	8.89262e-06	0.000116216
ENSMUSG00000025823	Pdia4	0.586807	1.50192	1439.76	0.136834	-4.28846	1.7992e-05	0.000211881
ENSMUSG00000022844	Pdia5	1.03578	2.05023	85.2958	0.226182	-4.57943	4.66255e-06	6.6502e-05
ENSMUSG00000020571	Pdia6	0.626106	1.54339	1436.01	0.140929	-4.4427	8.88367e-06	0.00011619
ENSMUSG00000035232	Pdk3	0.542451	1.45645	273.307	0.117493	-4.61687	3.89564e-06	5.69247e-05
ENSMUSG00000055044	Pdlim1	0.529371	1.4433	306.687	0.196433	-2.69492	0.00704048	0.0322872
ENSMUSG00000028273	Pdlim5	0.546727	1.46077	869.302	0.119111	-4.59006	4.43108e-06	6.3733e-05
ENSMUSG00000021493	Pdlim7	0.994042	1.99176	613.391	0.138363	-7.18429	6.7555e-13	4.25775e-11
ENSMUSG00000074305	Peak1	0.923708	1.89699	818.658	0.124208	-7.43682	1.03141e-13	7.31815e-12
ENSMUSG00000070526	Peg12	0.954848	1.93838	66.3619	0.23139	-4.12658	3.68201e-05	0.000397268
ENSMUSG00000018293	Pfn1	0.610612	1.52691	2897.95	0.111634	-5.46978	4.50585e-08	1.05402e-06
ENSMUSG00000028961	Pgd	0.593899	1.50932	435.196	0.166357	-3.57003	0.000356942	0.00273596
ENSMUSG00000029171	Pgm1	0.575993	1.4907	373.741	0.144593	-3.98354	6.7896e-05	0.000671006
ENSMUSG00000056131	Pgm3	0.562113	1.47643	164.229	0.161901	-3.47196	0.000516673	0.00368623
ENSMUSG00000041731	Pgm5	0.971903	1.96143	684.353	0.189469	-5.1296	2.90351e-07	5.56767e-06
ENSMUSG00000041801	Phlda3	0.809444	1.75254	211.999	0.151333	-5.34876	8.85592e-08	1.93855e-06
ENSMUSG00000024011	Pi16	0.808057	1.75085	23.8323	0.322248	-2.50756	0.0121567	0.0495825
ENSMUSG00000039361	Picalm	0.533052	1.44699	2302.94	0.0898162	-5.93492	2.93997e-09	9.02635e-08
ENSMUSG00000014444	Piezo1	0.689116	1.6123	402.981	0.145255	-4.74419	2.09337e-06	3.25849e-05
ENSMUSG00000056536	Pign	0.541319	1.4553	288.889	0.131902	-4.10395	4.06155e-05	0.000430979
ENSMUSG00000020573	Pik3cg	1.03364	2.04719	59.9421	0.213189	-4.84848	1.24414e-06	2.03323e-05
ENSMUSG00000028698	Pik3r3	1.25133	2.38061	590.804	0.125921	-9.93745	2.8606e-23	5.19324e-21
ENSMUSG00000046245	Pilra	0.809937	1.75314	31.8633	0.305715	-2.64933	0.00806527	0.0359216
ENSMUSG00000020808	Pimreg	0.594884	1.51035	224.906	0.178201	-3.33827	0.000843015	0.00554769
ENSMUSG00000041957	Pkp2	0.883811	1.84524	17.7062	0.343336	-2.57418	0.0100477	0.042539
ENSMUSG00000029322	Plac8	1.31764	2.49259	16.0917	0.37602	-3.50419	0.000457998	0.00335356
ENSMUSG00000021822	Plau	2.21213	4.63359	279.012	0.161361	-13.7092	8.94488e-43	5.53324e-40
ENSMUSG00000046223	Plaur	2.70533	6.52208	41.3379	0.296885	-9.11238	8.05939e-20	1.05162e-17
ENSMUSG00000010660	Plcd1	1.0399	2.05609	299.188	0.138576	-7.50423	6.1791e-14	4.62795e-12
ENSMUSG00000034330	Plcg2	1.02386	2.03335	36.6757	0.286679	-3.57144	0.000355024	0.0027225
ENSMUSG00000052160	Pld4	0.989453	1.98543	25.4687	0.340502	-2.90586	0.00366242	0.0189321
ENSMUSG00000020120	Plek	1.11227	2.16185	56.2684	0.250344	-4.44297	8.87257e-06	0.000116136
ENSMUSG00000040428	Plekha4	0.871539	1.82961	21.3094	0.297156	-2.93293	0.00335774	0.0176462
ENSMUSG00000040852	Plekhh2	0.802446	1.74406	237.013	0.143459	-5.59354	2.22489e-08	5.63033e-07
ENSMUSG00000028494	Plin2	0.568494	1.48298	713.978	0.151757	-3.74609	0.000179612	0.0015384
ENSMUSG00000030867	Plk1	0.916585	1.88764	216.002	0.170669	-5.37054	7.85031e-08	1.73434e-06
ENSMUSG00000025758	Plk4	0.904908	1.87243	186.422	0.145731	-6.20946	5.31682e-10	1.89747e-08
ENSMUSG00000032374	Plod2	0.942496	1.92185	486.481	0.117477	-8.02283	1.03334e-15	9.43105e-14
ENSMUSG00000004846	Plod3	0.591561	1.50688	670.93	0.101974	-5.80111	6.58778e-09	1.88406e-07
ENSMUSG00000031146	Plp2	0.843094	1.79389	130.159	0.185182	-4.55278	5.2941e-06	7.39933e-05
ENSMUSG00000016382	Pls3	0.632871	1.55065	1252.49	0.115075	-5.49964	3.80569e-08	9.11947e-07
ENSMUSG00000032369	Plscr1	0.653731	1.57323	162.436	0.177012	-3.69315	0.000221492	0.00183682
ENSMUSG00000034845	Plvap	2.37858	5.20024	33.8891	0.32184	-7.39056	1.46212e-13	1.00084e-11
ENSMUSG00000030123	Plxnd1	1.14582	2.21273	1327.66	0.108642	-10.5468	5.25419e-26	1.21883e-23
ENSMUSG00000024521	Pmaip1	1.09726	2.13948	5.41286	0.404808	-2.71057	0.00671683	0.0310761
ENSMUSG00000038400	Pmepa1	1.30831	2.47651	532.569	0.112099	-11.671	1.79254e-31	6.2373e-29
ENSMUSG00000028066	Pmf1	0.512035	1.42606	174.754	0.168877	-3.032	0.00242941	0.0135311
ENSMUSG00000036986	Pml	0.543127	1.45713	210.567	0.148561	-3.65592	0.000256262	0.00207671
ENSMUSG00000020994	Pnn	0.668484	1.5894	213.148	0.16426	-4.06966	4.70817e-05	0.000489333
ENSMUSG00000020116	Pno1	0.969169	1.95771	141.49	0.149451	-6.48485	8.88225e-11	3.94551e-09
ENSMUSG00000018659	Pnpo	0.616119	1.53275	119.549	0.1852	-3.32679	0.000878538	0.00575651
ENSMUSG00000020464	Pnpt1	0.883264	1.84454	168.04	0.175707	-5.02692	4.98427e-07	8.97062e-06
ENSMUSG00000006678	Pola1	0.670451	1.59157	247.73	0.168966	-3.96797	7.24881e-05	0.000711338
ENSMUSG00000038644	Pold1	0.643997	1.56265	234.038	0.139861	-4.60455	4.13356e-06	5.98774e-05
ENSMUSG00000020471	Pold2	0.596964	1.51253	234.758	0.14662	-4.07152	4.67079e-05	0.000486357
ENSMUSG00000007080	Pole	0.880137	1.84055	274.387	0.138418	-6.35855	2.03666e-10	8.10868e-09
ENSMUSG00000020974	Pole2	0.761732	1.69552	47.6646	0.236707	-3.21803	0.00129073	0.0079778
ENSMUSG00000023953	Polh	0.692027	1.61555	241.968	0.157066	-4.40597	1.0531e-05	0.000134574
ENSMUSG00000034206	Polq	0.930648	1.90613	62.0407	0.249191	-3.73467	0.00018796	0.00160168
ENSMUSG00000049553	Polr1a	0.54302	1.45702	675.136	0.117703	-4.61347	3.96009e-06	5.76647e-05
ENSMUSG00000027395	Polr1b	0.608835	1.52503	173.394	0.181201	-3.36	0.00077942	0.00521549
ENSMUSG00000028318	Polr1e	1.23997	2.36193	89.4568	0.21917	-5.65756	1.53537e-08	4.05755e-07
ENSMUSG00000028099	Polr3c	0.506665	1.42076	132.493	0.167415	-3.0264	0.00247487	0.0137372
ENSMUSG00000022325	Pop1	0.851226	1.80403	104.306	0.223036	-3.81653	0.00013534	0.00120365
ENSMUSG00000027750	Postn	1.69478	3.23728	4158.05	0.172602	-9.81904	9.32293e-23	1.622e-20
ENSMUSG00000020089	Ppa1	0.593033	1.50842	318.509	0.113102	-5.24335	1.57686e-07	3.23945e-06
ENSMUSG00000004100	Ppan	0.513405	1.42742	123.369	0.170828	-3.00538	0.00265246	0.0145489
ENSMUSG00000029246	Ppat	0.521654	1.4356	295.01	0.126713	-4.11682	3.84139e-05	0.000411538
ENSMUSG00000016487	Ppfibp1	0.698742	1.62309	956.231	0.127565	-5.47755	4.31252e-08	1.01447e-06
ENSMUSG00000026035	Ppil3	0.523513	1.43745	120.753	0.164286	-3.18659	0.00143962	0.00873986
ENSMUSG00000026181	Ppm1f	0.509823	1.42388	434.661	0.12783	-3.9883	6.65477e-05	0.000659241
ENSMUSG00000056612	Ppp1r14b	0.650736	1.56997	357.283	0.201123	-3.23552	0.00121422	0.00755587
ENSMUSG00000032058	Ppp2r1b	0.751264	1.68327	281.435	0.137193	-5.47598	4.35108e-08	1.02211e-06
ENSMUSG00000061950	Ppp4r1	0.616345	1.53299	511.862	0.112184	-5.49406	3.92805e-08	9.38574e-07
ENSMUSG00000055491	Pprc1	0.823921	1.77021	195.078	0.233596	-3.52712	0.000420106	0.00312967
ENSMUSG00000021713	Ppwd1	0.681314	1.6036	90.4024	0.212628	-3.20425	0.00135416	0.0082938
ENSMUSG00000038943	Prc1	0.796307	1.73665	613.341	0.131015	-6.07799	1.21697e-09	4.06518e-08
ENSMUSG00000038151	Prdm1	0.710421	1.63628	41.9701	0.280677	-2.5311	0.0113707	0.0470499
ENSMUSG00000019849	Prep	0.510559	1.4246	500.805	0.103961	-4.91107	9.05797e-07	1.52651e-05
ENSMUSG00000006014	Prg4	2.83828	7.15169	8.73748	0.397476	-7.14077	9.28126e-13	5.74132e-11
ENSMUSG00000025395	Prim1	0.609012	1.52521	136.421	0.180139	-3.38078	0.000722797	0.00490738
ENSMUSG00000037643	Prkci	0.579469	1.4943	787.669	0.115212	-5.02959	4.9154e-07	8.86576e-06
ENSMUSG00000041187	Prkd2	0.629047	1.54654	143.349	0.167058	-3.76543	0.000166261	0.00143509
ENSMUSG00000109324	Prmt1	0.805664	1.74795	359.164	0.12959	-6.21704	5.06614e-10	1.82753e-08
ENSMUSG00000030505	Prmt3	0.640378	1.55874	243.807	0.170738	-3.75064	0.000176384	0.0015162
ENSMUSG00000060098	Prmt7	0.670128	1.59121	305.458	0.129076	-5.19173	2.08348e-07	4.16745e-06
ENSMUSG00000045319	Proser2	0.706911	1.63231	35.0924	0.260378	-2.71494	0.00662878	0.0307197
ENSMUSG00000015748	Prpf3	0.721227	1.64858	111.345	0.229144	-3.14748	0.00164683	0.00976062
ENSMUSG00000079104	Prps1l3	0.583595	1.49858	170.993	0.149689	-3.89871	9.67051e-05	0.000903338
ENSMUSG00000020493	Prr11	0.934118	1.91072	97.6159	0.181023	-5.16022	2.46656e-07	4.83527e-06
ENSMUSG00000024594	Prrc1	0.527877	1.44181	382.629	0.135001	-3.91017	9.22318e-05	0.000867374
ENSMUSG00000026586	Prrx1	0.75257	1.68479	742.626	0.152789	-4.92557	8.41156e-07	1.42629e-05
ENSMUSG00000053198	Prx	0.7134	1.63966	56.3965	0.235722	-3.02644	0.0024745	0.0137372
ENSMUSG00000036743	Psma8	0.866548	1.82329	15.1709	0.330451	-2.62232	0.00873332	0.0382925
ENSMUSG00000024338	Psmb8	1.26125	2.39704	57.7851	0.26431	-4.77186	1.82528e-06	2.88692e-05
ENSMUSG00000028932	Psmc2	0.569757	1.48427	545.815	0.0980512	-5.81081	6.21712e-09	1.78723e-07
ENSMUSG00000030603	Psmc4	0.500104	1.41432	820.49	0.0972406	-5.14295	2.70455e-07	5.22816e-06
ENSMUSG00000026229	Psmd1	0.54568	1.45971	932.963	0.0819729	-6.65684	2.79782e-11	1.33512e-09
ENSMUSG00000017428	Psmd11	0.703495	1.62845	405.623	0.133051	-5.28742	1.24051e-07	2.60616e-06
ENSMUSG00000020720	Psmd12	0.608483	1.52465	441.163	0.117521	-5.17766	2.24691e-07	4.45699e-06
ENSMUSG00000039067	Psmd7	0.614954	1.53151	357.797	0.130012	-4.72997	2.24551e-06	3.46943e-05
ENSMUSG00000079197	Psme2	0.59495	1.51042	280.084	0.225169	-2.64223	0.0082361	0.0364976
ENSMUSG00000078652	Psme3	0.613333	1.52979	525.558	0.0906962	-6.7625	1.35626e-11	6.72175e-10
ENSMUSG00000022913	Psmg1	0.634855	1.55278	104.89	0.169914	-3.73632	0.00018673	0.00159283
ENSMUSG00000006498	Ptbp1	0.685105	1.60782	2122.02	0.107551	-6.37003	1.88986e-10	7.62426e-09
ENSMUSG00000028771	Ptpn12	0.510985	1.42502	345.039	0.139904	-3.6524	0.000259801	0.00210131
ENSMUSG00000024539	Ptpn2	0.7387	1.66867	162.743	0.145235	-5.08623	3.65251e-07	6.82373e-06
ENSMUSG00000031506	Ptpn7	2.01787	4.04987	11.5464	0.395774	-5.09855	3.42265e-07	6.42304e-06
ENSMUSG00000026395	Ptprc	1.24332	2.36743	25.1904	0.329475	-3.77364	0.000160881	0.00140023
ENSMUSG00000041360	Pum3	0.570281	1.48481	399.234	0.119053	-4.79016	1.66649e-06	2.65588e-05
ENSMUSG00000029507	Pus1	0.76098	1.69464	111.608	0.194485	-3.91279	9.12375e-05	0.000858507
ENSMUSG00000057541	Pus7	0.657199	1.57702	197.093	0.176742	-3.7184	0.000200488	0.00169119
ENSMUSG00000033356	Pus7l	0.786426	1.7248	70.8895	0.230538	-3.41126	0.000646631	0.00447021
ENSMUSG00000040511	Pvr	0.863216	1.81909	61.1621	0.21826	-3.95498	7.654e-05	0.000740226
ENSMUSG00000001785	Pwp1	0.572083	1.48667	282.26	0.118575	-4.82464	1.40254e-06	2.26989e-05
ENSMUSG00000021411	Pxdc1	0.566832	1.48127	211.869	0.155209	-3.65206	0.000260143	0.00210203
ENSMUSG00000020674	Pxdn	0.513711	1.42772	2477.95	0.1321	-3.88879	0.000100743	0.00093375
ENSMUSG00000029528	Pxn	0.816734	1.76141	631.118	0.107519	-7.59618	3.05008e-14	2.35845e-12
ENSMUSG00000030793	Pycard	0.957204	1.94154	34.2248	0.282318	-3.39052	0.0006976	0.00476342
ENSMUSG00000024663	Rab3il1	0.601927	1.51774	403.755	0.16324	-3.68737	0.000226586	0.00187163
ENSMUSG00000052688	Rab7b	0.923209	1.89633	88.204	0.222132	-4.15614	3.23675e-05	0.000356127
ENSMUSG00000033220	Rac2	1.27124	2.41369	12.7535	0.380967	-3.33687	0.000847267	0.00556909
ENSMUSG00000023015	Racgap1	0.60726	1.52336	597.42	0.116674	-5.20477	1.94235e-07	3.92275e-06
ENSMUSG00000020372	Rack1	0.84476	1.79597	2839.49	0.0869078	-9.72018	2.47342e-22	4.1311e-20
ENSMUSG00000030254	Rad18	0.513646	1.42765	117.535	0.154385	-3.32704	0.000877747	0.00575359
ENSMUSG00000027323	Rad51	0.945251	1.92552	50.3438	0.252224	-3.74767	0.000178486	0.00153112
ENSMUSG00000030346	Rad51ap1	0.845799	1.79726	63.0075	0.216409	-3.90834	9.29325e-05	0.00087298
ENSMUSG00000028702	Rad54l	0.830165	1.77789	82.2309	0.179297	-4.6301	3.65494e-06	5.38314e-05
ENSMUSG00000022246	Rai14	0.945499	1.92586	427.808	0.165413	-5.71601	1.09057e-08	3.00077e-07
ENSMUSG00000029430	Ran	0.729727	1.65832	1611.38	0.101869	-7.16337	7.8719e-13	4.90584e-11
ENSMUSG00000005732	Ranbp1	0.702177	1.62696	576.907	0.0988343	-7.10459	1.20685e-12	7.35647e-11
ENSMUSG00000018848	Rars	0.902598	1.86943	389.589	0.121146	-7.45052	9.29757e-14	6.75166e-12
ENSMUSG00000031453	Rasa3	0.737466	1.66725	1417.24	0.113124	-6.51912	7.07223e-11	3.2011e-09
ENSMUSG00000010067	Rassf1	0.713078	1.6393	246.556	0.167935	-4.24614	2.1748e-05	0.00024999
ENSMUSG00000029370	Rassf6	1.14369	2.20946	21.1475	0.313893	-3.64357	0.000268883	0.00216011
ENSMUSG00000041238	Rbbp8	0.515887	1.42987	141.937	0.185362	-2.78313	0.00538364	0.0259278
ENSMUSG00000027641	Rbl1	0.579599	1.49443	249.544	0.129253	-4.48422	7.31819e-06	9.88104e-05
ENSMUSG00000031060	Rbm10	0.518064	1.43203	323.855	0.161021	-3.21737	0.0012937	0.00798792
ENSMUSG00000006456	Rbm14	0.594581	1.51003	293.183	0.137996	-4.30869	1.64222e-05	0.000197315
ENSMUSG00000029594	Rbm19	0.531806	1.44574	228.183	0.141139	-3.76797	0.00016458	0.001425
ENSMUSG00000031167	Rbm3	0.620274	1.53717	1792.13	0.144122	-4.30382	1.67879e-05	0.00020071
ENSMUSG00000026970	Rbms1	0.538199	1.45216	751.957	0.133225	-4.03978	5.35016e-05	0.000549898
ENSMUSG00000031134	Rbmx	0.50894	1.423	505.729	0.144663	-3.51811	0.000434626	0.0032177
ENSMUSG00000037070	Rbmxl1	0.504572	1.4187	167.238	0.155203	-3.25104	0.00114983	0.00720075
ENSMUSG00000028896	Rcc1	0.782348	1.71993	194.162	0.15097	-5.18215	2.19344e-07	4.3665e-06
ENSMUSG00000025921	Rdh10	1.39238	2.62512	804.728	0.148348	-9.38595	6.23499e-21	8.90059e-19
ENSMUSG00000033762	Recql4	0.995475	1.99374	25.1757	0.299642	-3.32221	0.000893062	0.00584251
ENSMUSG00000033589	Reep4	0.724796	1.65267	84.5962	0.20041	-3.61657	0.000298531	0.00235192
ENSMUSG00000002983	Relb	1.42953	2.69359	106.977	0.222839	-6.41507	1.40759e-10	5.87161e-09
ENSMUSG00000032026	Rexo2	0.648473	1.56751	221.06	0.132514	-4.89362	9.89986e-07	1.65666e-05
ENSMUSG00000052406	Rexo4	0.538036	1.45199	194.332	0.198453	-2.71115	0.00670501	0.0310299
ENSMUSG00000033970	Rfc3	0.5389	1.45286	143.181	0.157504	-3.42149	0.000622785	0.00432685
ENSMUSG00000022881	Rfc4	0.717785	1.64465	85.4756	0.205754	-3.48856	0.000485634	0.00350824
ENSMUSG00000029363	Rfc5	0.613658	1.53013	211.292	0.152332	-4.02842	5.61531e-05	0.000571872
ENSMUSG00000020846	Rflnb	1.88229	3.6866	354.768	0.142304	-13.2273	6.10739e-40	3.40019e-37
ENSMUSG00000033596	Rfwd3	0.620511	1.53742	363.966	0.140494	-4.41664	1.00245e-05	0.000129089
ENSMUSG00000026482	Rgl1	1.18454	2.27291	1887.91	0.101324	-11.6906	1.42413e-31	5.06081e-29
ENSMUSG00000026475	Rgs16	1.80297	3.48937	175.696	0.180682	-9.97866	1.89007e-23	3.54697e-21
ENSMUSG00000020806	Rhbdf2	0.753697	1.68611	23.5118	0.294639	-2.55803	0.0105266	0.0441412
ENSMUSG00000002233	Rhoc	0.607123	1.52322	760.648	0.11581	-5.2424	1.58504e-07	3.25225e-06
ENSMUSG00000041845	Rhod	1.00305	2.00423	260.963	0.159612	-6.28429	3.29354e-10	1.2502e-08
ENSMUSG00000046768	Rhoj	0.972281	1.96194	1026.73	0.158989	-6.11538	9.63252e-10	3.29677e-08
ENSMUSG00000024883	Rin1	1.33517	2.52305	43.9886	0.232958	-5.73139	9.9611e-09	2.76362e-07
ENSMUSG00000022724	Riox2	0.820033	1.76545	78.3573	0.226165	-3.62582	0.000288041	0.00228329
ENSMUSG00000022221	Ripk3	1.40414	2.6466	80.7557	0.228572	-6.1431	8.09242e-10	2.80997e-08
ENSMUSG00000036368	Rmdn2	0.515328	1.42932	72.3757	0.197354	-2.61118	0.00902292	0.039245
ENSMUSG00000017144	Rnd3	1.17565	2.25895	1426.46	0.105095	-11.1865	4.74586e-29	1.39062e-26
ENSMUSG00000070327	Rnf213	0.746011	1.67715	442.003	0.203587	-3.66433	0.00024799	0.00202341
ENSMUSG00000041926	Rnpep	0.574856	1.48953	304.658	0.159735	-3.5988	0.000319687	0.00248345
ENSMUSG00000032125	Robo4	0.756659	1.68957	56.6689	0.229386	-3.29863	0.00097159	0.00624615
ENSMUSG00000035305	Ror1	1.04654	2.06556	440.779	0.162612	-6.43578	1.2284e-10	5.24723e-09
ENSMUSG00000021464	Ror2	1.31577	2.48935	425.792	0.159249	-8.26235	1.42834e-16	1.44583e-14
ENSMUSG00000038510	Rpf2	0.787706	1.72633	99.919	0.175569	-4.48659	7.23718e-06	9.79541e-05
ENSMUSG00000008682	Rpl10	0.698306	1.6226	52.2647	0.256158	-2.72608	0.00640915	0.029901
ENSMUSG00000000740	Rpl13	0.938785	1.91691	198.16	0.172556	-5.44046	5.31445e-08	1.21926e-06
ENSMUSG00000074129	Rpl13a	0.546694	1.46073	388.222	0.110441	-4.95011	7.41698e-07	1.27974e-05
ENSMUSG00000025794	Rpl14	0.778259	1.71506	1115.72	0.302146	-2.57577	0.0100018	0.0424633
ENSMUSG00000012405	Rpl15	0.62569	1.54295	989.93	0.169464	-3.69216	0.000222354	0.00184305
ENSMUSG00000059070	Rpl18	0.667015	1.58778	981.648	0.17316	-3.85201	0.000117154	0.001064
ENSMUSG00000045128	Rpl18a	0.528263	1.44219	887.042	0.136178	-3.87921	0.000104798	0.000965435
ENSMUSG00000017404	Rpl19	0.569755	1.48427	2159.64	0.183523	-3.10454	0.00190574	0.0110405
ENSMUSG00000041453	Rpl21	0.629226	1.54674	73.9883	0.21528	-2.92283	0.00346862	0.0181097
ENSMUSG00000039221	Rpl22l1	0.786148	1.72446	236.772	0.133828	-5.87431	4.24605e-09	1.24855e-07
ENSMUSG00000071415	Rpl23	0.656185	1.57591	1344.91	0.198529	-3.30523	0.000948971	0.00613854
ENSMUSG00000058546	Rpl23a	0.652236	1.5716	90.7575	0.186397	-3.49918	0.000466698	0.0034098
ENSMUSG00000098274	Rpl24	0.685528	1.60829	327.342	0.256936	-2.66809	0.00762836	0.0343977
ENSMUSG00000060938	Rpl26	0.89086	1.85428	853.82	0.125013	-7.12613	1.03231e-12	6.32199e-11
ENSMUSG00000073640	Rpl27-ps3	1.09143	2.13085	16.3207	0.324758	-3.36073	0.000777357	0.00520475
ENSMUSG00000046364	Rpl27a	0.648336	1.56736	317.241	0.220079	-2.94593	0.00321989	0.0170563
ENSMUSG00000048758	Rpl29	0.783933	1.72182	154.913	0.170625	-4.59448	4.33836e-06	6.26269e-05
ENSMUSG00000060036	Rpl3	0.56792	1.48238	2732.74	0.171363	-3.31413	0.000919293	0.00598831
ENSMUSG00000073702	Rpl31	0.550248	1.46434	1281.8	0.12362	-4.45111	8.54279e-06	0.000112083
ENSMUSG00000057841	Rpl32	1.09177	2.13136	1089.13	0.127664	-8.55193	1.21045e-17	1.33006e-15
ENSMUSG00000062006	Rpl34	0.743288	1.67399	585.629	0.15489	-4.79882	1.59604e-06	2.55336e-05
ENSMUSG00000062997	Rpl35	1.05512	2.07789	518.998	0.194695	-5.41935	5.98168e-08	1.36112e-06
ENSMUSG00000060636	Rpl35a	1.05868	2.08303	412.945	0.134682	-7.86061	3.82282e-15	3.25759e-13
ENSMUSG00000057863	Rpl36	0.629802	1.54735	646.767	0.153677	-4.09822	4.16336e-05	0.000440662
ENSMUSG00000079435	Rpl36a	0.734065	1.66332	270.418	0.262017	-2.80159	0.00508515	0.0247977
ENSMUSG00000060377	Rpl36a-ps1	1.01426	2.01987	84.4496	0.1869	-5.42677	5.73817e-08	1.31286e-06
ENSMUSG00000049751	Rpl36al	0.625642	1.5429	200.237	0.13156	-4.75558	1.97881e-06	3.10038e-05
ENSMUSG00000046330	Rpl37a	0.664379	1.58489	1050.51	0.104404	-6.36351	1.97189e-10	7.91696e-09
ENSMUSG00000057322	Rpl38	0.764297	1.69854	622.432	0.145243	-5.26218	1.42357e-07	2.95728e-06
ENSMUSG00000079641	Rpl39	0.846888	1.79862	535.099	0.141014	-6.00568	1.90532e-09	6.08464e-08
ENSMUSG00000032399	Rpl4	0.743801	1.67458	3885.51	0.0832102	-8.93882	3.93354e-19	4.86652e-17
ENSMUSG00000093674	Rpl41	0.714118	1.64048	1422.31	0.125547	-5.68805	1.28497e-08	3.48401e-07
ENSMUSG00000043716	Rpl7	0.505794	1.4199	3086.27	0.0983078	-5.145	2.6752e-07	5.18343e-06
ENSMUSG00000062647	Rpl7a	0.935798	1.91295	72.4252	0.247321	-3.78373	0.000154493	0.00134673
ENSMUSG00000063888	Rpl7l1	0.50427	1.41841	584.463	0.113283	-4.45141	8.53079e-06	0.000112083
ENSMUSG00000003970	Rpl8	0.655363	1.57501	2630.51	0.0914656	-7.16513	7.77109e-13	4.86115e-11
ENSMUSG00000062456	Rpl9-ps6	0.692234	1.61578	569.284	0.159063	-4.35194	1.34936e-05	0.00016693
ENSMUSG00000067274	Rplp0	0.64111	1.55953	1869.45	0.127716	-5.01981	5.17214e-07	9.26879e-06
ENSMUSG00000025508	Rplp2	0.607958	1.5241	914.96	0.14865	-4.08987	4.31616e-05	0.000454244
ENSMUSG00000024800	Rpp30	0.519523	1.43348	75.9414	0.192069	-2.70488	0.00683282	0.0315166
ENSMUSG00000021418	Rpp40	1.09431	2.1351	25.3443	0.303691	-3.60336	0.000314133	0.00244713
ENSMUSG00000052146	Rps10	0.684544	1.60719	699.82	0.195866	-3.49496	0.000474137	0.00344157
ENSMUSG00000003429	Rps11	0.758861	1.69215	1270.96	0.0959765	-7.90673	2.64234e-15	2.29856e-13
ENSMUSG00000067038	Rps12-ps3	0.593437	1.50884	49.1884	0.228085	-2.60183	0.00927285	0.0400194
ENSMUSG00000024608	Rps14	0.571298	1.48586	1353.09	0.11041	-5.17431	2.28753e-07	4.52681e-06
ENSMUSG00000063457	Rps15	0.501538	1.41572	1500.62	0.0885434	-5.66432	1.47608e-08	3.92572e-07
ENSMUSG00000008683	Rps15a	0.734488	1.66381	258.461	0.143758	-5.1092	3.2352e-07	6.10558e-06
ENSMUSG00000061787	Rps17	0.695144	1.61905	1125.66	0.15455	-4.49785	6.86454e-06	9.35168e-05
ENSMUSG00000008668	Rps18	0.959652	1.94484	1159.33	0.235354	-4.07749	4.55252e-05	0.000477015
ENSMUSG00000040952	Rps19	0.895528	1.86029	241.172	0.14407	-6.21592	5.1026e-10	1.83672e-08
ENSMUSG00000044533	Rps2	0.606824	1.5229	300.721	0.130593	-4.64668	3.37323e-06	5.02137e-05
ENSMUSG00000028234	Rps20	0.56447	1.47884	917.031	0.189782	-2.97431	0.00293653	0.0158213
ENSMUSG00000039001	Rps21	0.580731	1.49561	588.626	0.115055	-5.04743	4.47793e-07	8.15598e-06
ENSMUSG00000049517	Rps23	0.588702	1.50389	1225.76	0.205759	-2.86112	0.00422141	0.0212688
ENSMUSG00000025290	Rps24	0.670435	1.59155	1372.7	0.110065	-6.09127	1.12017e-09	3.76442e-08
ENSMUSG00000009927	Rps25	0.795375	1.73553	352.301	0.180646	-4.40296	1.06785e-05	0.000136043
ENSMUSG00000025362	Rps26	0.768567	1.70358	663.598	0.120814	-6.36155	1.99728e-10	7.99964e-09
ENSMUSG00000020460	Rps27a	0.728145	1.65651	1144.09	0.156765	-4.64482	3.40374e-06	5.06227e-05
ENSMUSG00000036781	Rps27l	0.609885	1.52614	225.461	0.137691	-4.42937	9.45107e-06	0.000122366
ENSMUSG00000067288	Rps28	0.666004	1.58667	609.904	0.177944	-3.74277	0.000182003	0.00155649
ENSMUSG00000034892	Rps29	0.637401	1.55552	943.387	0.136971	-4.65357	3.26242e-06	4.87379e-05
ENSMUSG00000030744	Rps3	0.625262	1.54249	2351.81	0.0962916	-6.49343	8.39056e-11	3.74704e-09
ENSMUSG00000028081	Rps3a1	0.917586	1.88895	1581.22	0.167809	-5.46805	4.55007e-08	1.06139e-06
ENSMUSG00000031320	Rps4x	0.664116	1.5846	1383.82	0.109855	-6.04536	1.49074e-09	4.84403e-08
ENSMUSG00000012848	Rps5	0.758161	1.69133	1862.88	0.0924705	-8.19895	2.42492e-16	2.38241e-14
ENSMUSG00000031309	Rps6ka3	0.658998	1.57899	392.518	0.13398	-4.91864	8.71491e-07	1.47175e-05
ENSMUSG00000061477	Rps7	0.693403	1.61709	1285.91	0.241773	-2.86799	0.00413094	0.0209063
ENSMUSG00000047675	Rps8	0.75645	1.68933	55.2149	0.230715	-3.27872	0.00104279	0.00663996
ENSMUSG00000006333	Rps9	0.581129	1.49602	2017.68	0.127928	-4.54263	5.55573e-06	7.73264e-05
ENSMUSG00000032518	Rpsa	0.612809	1.52923	537.261	0.130989	-4.67832	2.89236e-06	4.36389e-05
ENSMUSG00000027422	Rrbp1	0.723486	1.65117	1192.98	0.114748	-6.30502	2.88161e-10	1.11194e-08
ENSMUSG00000030978	Rrm1	0.703906	1.62891	867.762	0.104601	-6.72946	1.70298e-11	8.31671e-10
ENSMUSG00000020649	Rrm2	0.803639	1.7455	455.135	0.129592	-6.2013	5.59981e-10	1.98573e-08
ENSMUSG00000035049	Rrp12	0.568859	1.48335	194.127	0.180657	-3.14883	0.00163925	0.00972258
ENSMUSG00000001305	Rrp15	0.746595	1.67783	116.931	0.166252	-4.49075	7.09715e-06	9.62429e-05
ENSMUSG00000018040	Rrp7a	0.657098	1.57691	552.67	0.105291	-6.24076	4.3545e-10	1.59493e-08
ENSMUSG00000041506	Rrp9	0.846875	1.7986	152.013	0.1517	-5.58258	2.3698e-08	5.93409e-07
ENSMUSG00000020641	Rsad2	1.90523	3.74569	154.211	0.273913	-6.95561	3.51041e-12	2.00791e-10
ENSMUSG00000005846	Rsl1d1	0.752611	1.68484	406.953	0.113194	-6.64888	2.95325e-11	1.40128e-09
ENSMUSG00000037846	Rtkn2	0.669166	1.59015	73.7662	0.200072	-3.34462	0.000823952	0.00544369
ENSMUSG00000021807	Rtraf	0.521349	1.4353	426.176	0.128835	-4.04664	5.19573e-05	0.000535343
ENSMUSG00000022952	Runx1	2.77052	6.82354	125.141	0.237643	-11.6583	2.08094e-31	7.09302e-29
ENSMUSG00000027907	S100a11	0.70222	1.62701	253.12	0.202162	-3.47355	0.000513627	0.00367077
ENSMUSG00000043895	S1pr2	0.896069	1.86099	427.515	0.154763	-5.78995	7.0407e-09	1.99989e-07
ENSMUSG00000060487	Samd5	0.593564	1.50897	976.457	0.142244	-4.17287	3.00787e-05	0.000332698
ENSMUSG00000027639	Samhd1	0.86333	1.81923	209.227	0.156237	-5.52577	3.28048e-08	7.92917e-07
ENSMUSG00000031101	Sash3	1.11381	2.16416	6.87885	0.400549	-2.7807	0.00542415	0.0260853
ENSMUSG00000035673	Sbno2	0.862755	1.81851	282.951	0.194434	-4.43726	9.11123e-06	0.000118702
ENSMUSG00000020952	Scfd1	0.534167	1.44811	374.189	0.118098	-4.52309	6.0943e-06	8.40521e-05
ENSMUSG00000044770	Scml4	0.65828	1.5782	101.269	0.243503	-2.70337	0.00686402	0.0316169
ENSMUSG00000032511	Scn5a	3.03896	8.21901	76.965	0.273396	-11.1156	1.05307e-28	2.98109e-26
ENSMUSG00000016763	Scube1	2.29842	4.91919	770.299	0.132148	-17.3928	9.35461e-68	2.32085e-64
ENSMUSG00000038677	Scube3	0.736444	1.66606	98.9831	0.216817	-3.39661	0.000682261	0.00467588
ENSMUSG00000022769	Sdf2l1	0.960888	1.94651	94.1851	0.233719	-4.1113	3.93433e-05	0.00041988
ENSMUSG00000036391	Sec24a	0.522023	1.43597	273.159	0.158974	-3.28371	0.00102451	0.00654857
ENSMUSG00000001052	Sec24b	0.531639	1.44557	562.856	0.108004	-4.92242	8.54825e-07	1.44653e-05
ENSMUSG00000039234	Sec24d	0.757351	1.69038	718.321	0.110093	-6.87921	6.01841e-12	3.29572e-10
ENSMUSG00000035325	Sec31a	0.528604	1.44253	1348.19	0.0820033	-6.44614	1.14737e-10	4.97138e-09
ENSMUSG00000030082	Sec61a1	0.597164	1.51274	2594.18	0.0879191	-6.7922	1.10434e-11	5.6063e-10
ENSMUSG00000053317	Sec61b	0.570025	1.48455	301.776	0.117951	-4.83271	1.34688e-06	2.18956e-05
ENSMUSG00000035139	Secisbp2	0.544622	1.45864	106.235	0.19578	-2.78181	0.00540565	0.0260113
ENSMUSG00000033075	Senp1	0.649104	1.56819	310.79	0.116955	-5.55001	2.85652e-08	7.00581e-07
ENSMUSG00000021703	Serinc5	0.756203	1.68904	1754.63	0.125184	-6.04072	1.53428e-09	4.97582e-08
ENSMUSG00000037411	Serpine1	5.2851	38.9918	383.68	0.220446	-23.9746	5.12092e-127	8.55297e-123
ENSMUSG00000008384	Sertad1	0.926857	1.90113	97.1059	0.221564	-4.18325	2.87367e-05	0.000319973
ENSMUSG00000016262	Sertad4	1.35591	2.55958	104.656	0.199254	-6.80492	1.01107e-11	5.19599e-10
ENSMUSG00000033732	Sf3b3	0.664176	1.58466	1294.4	0.0886905	-7.48869	6.95625e-14	5.09576e-12
ENSMUSG00000028820	Sfpq	0.515724	1.42971	1454.94	0.134477	-3.83503	0.000125551	0.00112982
ENSMUSG00000025036	Sfxn2	0.612534	1.52894	71.9841	0.205393	-2.98226	0.0028613	0.015506
ENSMUSG00000023940	Sgo1	0.818998	1.76418	65.7398	0.217726	-3.7616	0.000168829	0.00145424
ENSMUSG00000026039	Sgol2a	0.73923	1.66928	137.071	0.198448	-3.72506	0.000195269	0.00165385
ENSMUSG00000028843	Sh3bgrl3	0.545489	1.45951	348.234	0.138518	-3.93803	8.21548e-05	0.00078823
ENSMUSG00000036206	Sh3bp4	0.697854	1.62209	828.414	0.115664	-6.03348	1.60469e-09	5.1941e-08
ENSMUSG00000053617	Sh3pxd2a	0.724766	1.65263	1999.63	0.136827	-5.29694	1.17761e-07	2.48654e-06
ENSMUSG00000036553	Sh3tc1	1.59763	3.02646	31.7839	0.29711	-5.37723	7.56402e-08	1.67926e-06
ENSMUSG00000022322	Shcbp1	1.05258	2.07423	112.055	0.173237	-6.07593	1.23273e-09	4.1096e-08
ENSMUSG00000020534	Shmt1	0.716982	1.64374	60.0887	0.212195	-3.37888	0.000727816	0.00493744
ENSMUSG00000027322	Siglec1	1.09978	2.14322	8.3811	0.40507	-2.71504	0.00662681	0.0307197
ENSMUSG00000030583	Sipa1l3	1.15625	2.22878	655.852	0.133855	-8.63809	5.71609e-18	6.45068e-16
ENSMUSG00000021965	Ska3	0.725651	1.65365	73.312	0.223986	-3.23972	0.00119648	0.00745935
ENSMUSG00000059182	Skap2	0.86128	1.81665	45.4947	0.275695	-3.12403	0.00178393	0.0104407
ENSMUSG00000026548	Slamf9	1.64701	3.13185	5.58567	0.404016	-4.0766	4.56981e-05	0.000477543
ENSMUSG00000026177	Slc11a1	1.20735	2.30914	18.3687	0.364737	-3.3102	0.00093229	0.00605053
ENSMUSG00000023030	Slc11a2	0.526282	1.44021	259.042	0.129127	-4.07568	4.58798e-05	0.000478928
ENSMUSG00000024737	Slc15a3	1.69069	3.22811	15.2327	0.356734	-4.73936	2.14397e-06	3.32794e-05
ENSMUSG00000019838	Slc16a10	0.85011	1.80264	29.2924	0.295614	-2.87575	0.00403074	0.0204811
ENSMUSG00000041920	Slc16a6	1.22142	2.33176	109.934	0.233264	-5.23621	1.63906e-07	3.34665e-06
ENSMUSG00000001918	Slc1a5	1.04789	2.0675	913.054	0.129643	-8.08291	6.32406e-16	5.90081e-14
ENSMUSG00000040322	Slc25a24	1.00721	2.01002	172.4	0.159973	-6.29611	3.0521e-10	1.17186e-08
ENSMUSG00000034248	Slc25a37	1.64521	3.12794	189.237	0.192557	-8.54401	1.29639e-17	1.40102e-15
ENSMUSG00000027932	Slc27a3	0.706763	1.63214	65.6942	0.216036	-3.2715	0.00106977	0.0067756
ENSMUSG00000023942	Slc29a1	1.15869	2.23254	955.638	0.110201	-10.5143	7.4247e-26	1.65343e-23
ENSMUSG00000024069	Slc30a6	0.620368	1.53727	101.29	0.178342	-3.47854	0.000504162	0.00362017
ENSMUSG00000032122	Slc37a2	0.677982	1.5999	34.6582	0.25553	-2.65324	0.0079724	0.0356125
ENSMUSG00000022464	Slc38a4	1.08947	2.12795	189.26	0.207771	-5.24359	1.57483e-07	3.23927e-06
ENSMUSG00000022094	Slc39a14	0.614796	1.53134	157.884	0.156973	-3.91657	8.98174e-05	0.00084849
ENSMUSG00000063354	Slc39a4	1.52832	2.8845	8.90961	0.379227	-4.0301	5.57538e-05	0.000568498
ENSMUSG00000053897	Slc39a8	0.651975	1.57132	108.106	0.179513	-3.6319	0.000281343	0.00223868
ENSMUSG00000025993	Slc40a1	0.707874	1.6334	136.865	0.167863	-4.21699	2.47589e-05	0.000280355
ENSMUSG00000027075	Slc43a1	1.0424	2.05965	22.8535	0.312378	-3.33698	0.000846946	0.00556909
ENSMUSG00000038178	Slc43a2	0.726145	1.65421	453.374	0.139675	-5.1988	2.00578e-07	4.04108e-06
ENSMUSG00000027074	Slc43a3	1.02859	2.04002	250.558	0.14831	-6.93538	4.0514e-12	2.27833e-10
ENSMUSG00000006574	Slc4a1	1.71236	3.27697	178.949	0.272572	-6.28225	3.33712e-10	1.26387e-08
ENSMUSG00000041313	Slc7a1	0.765343	1.69977	881.67	0.114607	-6.67797	2.4228e-11	1.16615e-09
ENSMUSG00000031596	Slc7a2	0.635354	1.55332	1689.3	0.119087	-5.33522	9.5428e-08	2.06189e-06
ENSMUSG00000040010	Slc7a5	1.53409	2.89606	1836.73	0.1093	-14.0355	9.44694e-45	7.17194e-42
ENSMUSG00000031904	Slc7a6	0.823831	1.7701	217.479	0.130583	-6.30887	2.81081e-10	1.09177e-08
ENSMUSG00000063975	Slco1a5	1.8902	3.70687	21.4101	0.344977	-5.47921	4.27234e-08	1.00644e-06
ENSMUSG00000030737	Slco2b1	0.785359	1.72352	245.092	0.180859	-4.34237	1.40953e-05	0.000173102
ENSMUSG00000072620	Slfn2	1.14934	2.21812	8.4993	0.397347	-2.89253	0.00382148	0.0196147
ENSMUSG00000069793	Slfn9	0.901473	1.86797	112.598	0.287572	-3.13477	0.00171988	0.0101396
ENSMUSG00000021040	Slirp	0.554656	1.46882	124.177	0.175699	-3.15685	0.00159484	0.00948276
ENSMUSG00000021540	Smad5	0.739626	1.66974	1746.57	0.128979	-5.73445	9.783e-09	2.72781e-07
ENSMUSG00000031715	Smarca5	0.612522	1.52893	266.262	0.129394	-4.73377	2.20392e-06	3.41214e-05
ENSMUSG00000028312	Smc2	0.824361	1.77075	429.323	0.109302	-7.54205	4.62634e-14	3.49634e-12
ENSMUSG00000034349	Smc4	0.640794	1.55919	399.527	0.214667	-2.98506	0.00283521	0.0153845
ENSMUSG00000021645	Smn1	0.720166	1.64737	122.398	0.15829	-4.54967	5.37302e-06	7.49709e-05
ENSMUSG00000020439	Smtn	0.69913	1.62353	425.82	0.143382	-4.87599	1.08264e-06	1.79565e-05
ENSMUSG00000033706	Smyd5	0.820861	1.76646	154.212	0.190786	-4.30252	1.68865e-05	0.000201313
ENSMUSG00000027287	Snap23	0.555123	1.46929	249.635	0.127966	-4.33806	1.43744e-05	0.000176141
ENSMUSG00000025889	Snca	0.77802	1.71478	417.073	0.150238	-5.17858	2.23578e-07	4.44019e-06
ENSMUSG00000030512	Snrpa1	0.801727	1.74319	196.89	0.137526	-5.82964	5.5546e-09	1.61344e-07
ENSMUSG00000090553	Snrpe	0.633437	1.55126	246.372	0.152432	-4.15555	3.245e-05	0.000356593
ENSMUSG00000005656	Snx6	0.543761	1.45777	720.853	0.112805	-4.82037	1.43292e-06	2.31234e-05
ENSMUSG00000028007	Snx7	0.738111	1.66799	253.299	0.131044	-5.63255	1.7756e-08	4.59784e-07
ENSMUSG00000020027	Socs2	1.19956	2.29669	147.808	0.160055	-7.49467	6.64633e-14	4.93365e-12
ENSMUSG00000053113	Socs3	1.33575	2.52406	117.906	0.206582	-6.46595	1.00662e-10	4.38971e-09
ENSMUSG00000070031	Sp140	1.29899	2.46057	5.59634	0.39848	-3.25987	0.00111464	0.00701798
ENSMUSG00000002055	Spag5	0.551705	1.46582	167.984	0.153523	-3.59363	0.000326101	0.00252506
ENSMUSG00000027722	Spata5	0.855544	1.80944	180.591	0.180157	-4.74889	2.04536e-06	3.19267e-05
ENSMUSG00000038305	Spats2l	0.989681	1.98575	507.704	0.115783	-8.5477	1.25567e-17	1.37073e-15
ENSMUSG00000074476	Spc24	0.616315	1.53295	103.479	0.181939	-3.38748	0.000705374	0.0048008
ENSMUSG00000005233	Spc25	1.01782	2.02486	154.912	0.171081	-5.94935	2.69204e-09	8.3264e-08
ENSMUSG00000069910	Spdl1	0.755214	1.68788	60.3261	0.25982	-2.90668	0.00365286	0.0188886
ENSMUSG00000042331	Specc1	0.590735	1.50601	1170.62	0.123208	-4.79461	1.62989e-06	2.60101e-05
ENSMUSG00000040761	Spen	0.503527	1.41768	861.42	0.15674	-3.2125	0.00131587	0.00809189
ENSMUSG00000041974	Spidr	0.760973	1.69463	104.991	0.208727	-3.64578	0.000266583	0.0021468
ENSMUSG00000051457	Spn	1.13958	2.20316	7.01309	0.399435	-2.85298	0.0043312	0.0216911
ENSMUSG00000029304	Spp1	1.42797	2.69068	625.741	0.384209	-3.71665	0.000201885	0.00170125
ENSMUSG00000037211	Spry1	0.812178	1.75586	1359.09	0.149101	-5.44715	5.11833e-08	1.18238e-06
ENSMUSG00000024427	Spry4	1.31736	2.4921	1663.49	0.132327	-9.95539	2.38889e-23	4.38454e-21
ENSMUSG00000039911	Spsb1	1.08966	2.12824	284.588	0.176284	-6.18128	6.35836e-10	2.24045e-08
ENSMUSG00000026532	Spta1	2.31164	4.96447	53.6007	0.299377	-7.72151	1.14957e-14	9.14293e-13
ENSMUSG00000049516	Spty2d1	0.715799	1.64239	355.199	0.12377	-5.7833	7.32505e-09	2.07361e-07
ENSMUSG00000020121	Srgap1	0.559671	1.47393	369.325	0.163468	-3.42373	0.000617689	0.00429502
ENSMUSG00000006442	Srm	0.90938	1.87824	313.516	0.1396	-6.51419	7.30846e-11	3.29908e-09
ENSMUSG00000004865	Srpk1	0.505967	1.42007	380.643	0.131907	-3.83579	0.000125162	0.00112754
ENSMUSG00000031253	Srpx2	0.579615	1.49445	242.279	0.157432	-3.68168	0.0002317	0.00190821
ENSMUSG00000018379	Srsf1	0.738232	1.66813	1423.51	0.123877	-5.95939	2.53187e-09	7.88941e-08
ENSMUSG00000028676	Srsf10	0.509077	1.42314	465.22	0.158803	-3.20572	0.00134724	0.00825444
ENSMUSG00000055436	Srsf11	0.518668	1.43263	401.569	0.155165	-3.34268	0.000829722	0.00547315
ENSMUSG00000034120	Srsf2	0.584149	1.49915	1173.57	0.0863599	-6.76412	1.34125e-11	6.68705e-10
ENSMUSG00000024097	Srsf7	0.657189	1.57701	428.09	0.14741	-4.45824	8.2636e-06	0.000109192
ENSMUSG00000032802	Srxn1	0.56245	1.47678	225.621	0.196609	-2.86076	0.0042263	0.0212806
ENSMUSG00000021427	Ssr1	0.519659	1.43362	2026.31	0.122239	-4.25119	2.12641e-05	0.000245102
ENSMUSG00000013846	St3gal1	0.551892	1.46601	258.422	0.142819	-3.86427	0.000111421	0.00102018
ENSMUSG00000056091	St3gal5	1.03979	2.05593	199.426	0.16737	-6.21253	5.21387e-10	1.86871e-08
ENSMUSG00000030283	St8sia1	2.10555	4.30363	845.648	0.150113	-14.0265	1.07375e-44	7.79733e-42
ENSMUSG00000024776	Stambpl1	0.875475	1.83461	99.271	0.170395	-5.13792	2.77796e-07	5.36386e-06
ENSMUSG00000046027	Stard5	0.555275	1.46945	76.8753	0.189463	-2.93079	0.00338099	0.0177576
ENSMUSG00000026104	Stat1	0.756245	1.68909	156.307	0.177759	-4.25433	2.09672e-05	0.000242013
ENSMUSG00000004040	Stat3	0.712757	1.63893	1134.16	0.102863	-6.92921	4.23204e-12	2.364e-10
ENSMUSG00000015652	Steap1	1.46401	2.75875	5.06475	0.403147	-3.63146	0.000281821	0.00224035
ENSMUSG00000028718	Stil	0.682513	1.60493	104.988	0.177481	-3.84556	0.000120278	0.00109022
ENSMUSG00000024966	Stip1	0.596166	1.51169	694.259	0.137935	-4.32207	1.54574e-05	0.000186944
ENSMUSG00000042608	Stk40	0.650524	1.56974	392.955	0.106788	-6.09171	1.11714e-09	3.76178e-08
ENSMUSG00000032116	Stt3a	0.642826	1.56138	1061.33	0.0815885	-7.87888	3.30324e-15	2.84386e-13
ENSMUSG00000039232	Stx11	1.52708	2.88202	40.4228	0.301788	-5.06012	4.18997e-07	7.70715e-06
ENSMUSG00000016918	Sulf1	0.761192	1.69489	390.418	0.157512	-4.83259	1.34766e-06	2.18956e-05
ENSMUSG00000031015	Swap70	0.726356	1.65445	362.054	0.155122	-4.68247	2.83439e-06	4.28804e-05
ENSMUSG00000021457	Syk	1.60276	3.03724	64.7599	0.228634	-7.01015	2.38062e-12	1.39512e-10
ENSMUSG00000001333	Sync	0.798231	1.73897	23.9228	0.315219	-2.53231	0.0113315	0.046916
ENSMUSG00000032423	Syncrip	0.604125	1.52006	985.857	0.116214	-5.19839	2.01022e-07	4.04515e-06
ENSMUSG00000050315	Synpo2	0.680785	1.60301	145.661	0.164262	-4.14452	3.40533e-05	0.000370769
ENSMUSG00000049303	Syt12	0.939242	1.91752	787.191	0.104293	-9.00581	2.14076e-19	2.72938e-17
ENSMUSG00000037313	Tacc3	0.841796	1.79228	342.961	0.150328	-5.59973	2.14686e-08	5.44938e-07
ENSMUSG00000028899	Taf12	0.5218	1.43575	109.847	0.16694	-3.12567	0.00177401	0.0104036
ENSMUSG00000025049	Taf5	0.530889	1.44482	74.9082	0.200139	-2.6526	0.00798746	0.0356607
ENSMUSG00000032085	Tagln	1.61026	3.05306	1295.83	0.153788	-10.4706	1.17836e-25	2.55597e-23
ENSMUSG00000030316	Tamm41	0.528258	1.44219	90.3351	0.17213	-3.06895	0.00214814	0.0122243
ENSMUSG00000041949	Tango6	0.508147	1.42222	108.484	0.181915	-2.79332	0.00521697	0.0253076
ENSMUSG00000041459	Tardbp	0.785558	1.72376	549.575	0.172059	-4.56564	4.97962e-06	7.00082e-05
ENSMUSG00000022241	Tars	0.692292	1.61585	439.867	0.1132	-6.11566	9.61582e-10	3.29677e-08
ENSMUSG00000042473	Tbc1d8b	0.597252	1.51283	68.7445	0.210444	-2.83805	0.00453899	0.0225357
ENSMUSG00000005374	Tbl2	0.59232	1.50767	323.876	0.136193	-4.34913	1.3668e-05	0.000168553
ENSMUSG00000040688	Tbl3	0.527686	1.44162	344.455	0.111474	-4.73373	2.20435e-06	3.41214e-05
ENSMUSG00000011114	Tbrg1	0.536313	1.45026	627.667	0.0951364	-5.63731	1.7273e-08	4.4797e-07
ENSMUSG00000029925	Tbxas1	1.2755	2.42083	14.7027	0.348159	-3.66356	0.000248735	0.00202751
ENSMUSG00000050410	Tcf19	0.58388	1.49887	167.961	0.172907	-3.37684	0.000733238	0.00496817
ENSMUSG00000000782	Tcf7	0.788125	1.72683	285.15	0.191503	-4.11547	3.86394e-05	0.00041316
ENSMUSG00000024613	Tcof1	0.847958	1.79995	303.133	0.142489	-5.95102	2.6647e-09	8.2571e-08
ENSMUSG00000068039	Tcp1	0.635499	1.55347	1505.42	0.0898354	-7.07403	1.50493e-12	9.00908e-11
ENSMUSG00000055320	Tead1	0.600591	1.51634	818.945	0.152815	-3.93017	8.48847e-05	0.000811996
ENSMUSG00000037466	Tedc1	0.619256	1.53608	68.2759	0.196707	-3.14812	0.00164325	0.00974286
ENSMUSG00000006281	Tep1	0.63401	1.55187	87.6301	0.204777	-3.0961	0.00196087	0.011301
ENSMUSG00000029552	Tes	1.67702	3.19767	33.3423	0.302327	-5.54704	2.9055e-08	7.1155e-07
ENSMUSG00000009628	Tex15	0.763769	1.69792	75.3842	0.23462	-3.25534	0.00113255	0.00711123
ENSMUSG00000029664	Tfpi2	4.0261	16.2921	68.8033	0.265193	-15.1818	4.6693e-52	4.58745e-49
ENSMUSG00000022797	Tfrc	0.823435	1.76961	598.031	0.168032	-4.90047	9.56071e-07	1.60485e-05
ENSMUSG00000021253	Tgfb3	0.9127	1.88257	415.358	0.156553	-5.82997	5.54375e-09	1.6131e-07
ENSMUSG00000035493	Tgfbi	2.80767	7.00155	1115.99	0.192221	-14.6065	2.55293e-48	2.36884e-45
ENSMUSG00000007613	Tgfbr1	0.587931	1.50309	740.427	0.138584	-4.24242	2.2112e-05	0.000253303
ENSMUSG00000047407	Tgif1	0.878193	1.83807	99.2079	0.172982	-5.07678	3.83888e-07	7.14793e-06
ENSMUSG00000022218	Tgm1	3.81806	14.1042	29.5786	0.337514	-11.3123	1.14099e-29	3.40299e-27
ENSMUSG00000074743	Thbd	1.99727	3.99244	785.207	0.141407	-14.1242	2.6935e-45	2.24935e-42
ENSMUSG00000040152	Thbs1	2.73648	6.66444	1034.67	0.207337	-13.1983	8.97791e-40	4.83707e-37
ENSMUSG00000037731	Themis2	1.35868	2.56451	6.39941	0.404878	-3.35578	0.000791407	0.00528331
ENSMUSG00000011254	Thg1l	0.605155	1.52114	74.9226	0.227256	-2.66288	0.00774761	0.0348507
ENSMUSG00000024287	Thoc1	0.823302	1.76945	177.149	0.177951	-4.62657	3.71774e-06	5.466e-05
ENSMUSG00000004929	Thop1	0.518717	1.43268	396.232	0.103677	-5.00322	5.63818e-07	1.00286e-05
ENSMUSG00000035443	Thyn1	0.569058	1.48355	178.77	0.141113	-4.03265	5.51525e-05	0.00056478
ENSMUSG00000030846	Tial1	0.660757	1.58091	341.459	0.174554	-3.78541	0.000153455	0.00133838
ENSMUSG00000046591	Ticrr	0.634635	1.55254	97.9366	0.189493	-3.34913	0.000810668	0.00537933
ENSMUSG00000039994	Timeless	0.710142	1.63596	191.618	0.163146	-4.35281	1.34403e-05	0.000166405
ENSMUSG00000001131	Timp1	2.34342	5.07503	124.36	0.272624	-8.59578	8.27038e-18	9.27059e-16
ENSMUSG00000030516	Tjp1	0.574269	1.48892	4484.46	0.095228	-6.03047	1.63485e-09	5.28148e-08
ENSMUSG00000025574	Tk1	0.629693	1.54724	205.222	0.153188	-4.11059	3.94644e-05	0.000420903
ENSMUSG00000033777	Tlr13	1.742	3.34499	11.2079	0.397352	-4.38403	1.16506e-05	0.000146933
ENSMUSG00000027995	Tlr2	1.17847	2.26337	16.748	0.37035	-3.18204	0.00146242	0.00884973
ENSMUSG00000034947	Tmem106a	1.30556	2.47179	14.8982	0.343495	-3.8008	0.000144228	0.00126918
ENSMUSG00000054675	Tmem119	1.01712	2.02387	488.132	0.162553	-6.25712	3.92159e-10	1.45876e-08
ENSMUSG00000039886	Tmem120a	0.692403	1.61597	91.0943	0.196309	-3.52712	0.000420112	0.00312967
ENSMUSG00000050912	Tmem123	0.556345	1.47054	485.565	0.151202	-3.67948	0.000233706	0.00192283
ENSMUSG00000024666	Tmem138	0.529009	1.44294	89.4729	0.197358	-2.68045	0.00735222	0.0334323
ENSMUSG00000024349	Tmem173	0.913284	1.88333	71.7404	0.233115	-3.91775	8.93809e-05	0.000846339
ENSMUSG00000023367	Tmem176a	1.12637	2.18309	170.512	0.188284	-5.9823	2.20011e-09	6.9595e-08
ENSMUSG00000029810	Tmem176b	0.800545	1.74176	404.51	0.170677	-4.69041	2.72652e-06	4.14739e-05
ENSMUSG00000038828	Tmem214	0.537735	1.45169	528.322	0.105096	-5.11659	3.1111e-07	5.88466e-06
ENSMUSG00000019961	Tmpo	0.539478	1.45345	1315.46	0.10926	-4.93755	7.91114e-07	1.35143e-05
ENSMUSG00000079523	Tmsb10	0.64469	1.5634	1634.69	0.127176	-5.06927	3.99334e-07	7.39433e-06
ENSMUSG00000049775	Tmsb4x	0.713334	1.63959	5161.68	0.135393	-5.26863	1.37447e-07	2.86239e-06
ENSMUSG00000028364	Tnc	1.32536	2.50596	2448.03	0.162651	-8.14849	3.68502e-16	3.55764e-14
ENSMUSG00000021281	Tnfaip2	1.49831	2.82511	97.0521	0.258624	-5.79338	6.89851e-09	1.96955e-07
ENSMUSG00000019850	Tnfaip3	0.914553	1.88498	66.7201	0.25169	-3.63364	0.000279447	0.0022289
ENSMUSG00000013707	Tnfaip8l2	1.01376	2.01917	4.89977	0.40468	-2.50509	0.0122421	0.0498458
ENSMUSG00000022074	Tnfrsf10b	1.20929	2.31223	49.9153	0.276289	-4.37688	1.20391e-05	0.000151072
ENSMUSG00000026321	Tnfrsf11a	2.16343	4.47979	45.8648	0.242513	-8.92088	4.62615e-19	5.59899e-17
ENSMUSG00000023905	Tnfrsf12a	2.41964	5.35036	55.0913	0.249101	-9.71348	2.64153e-22	4.32538e-20
ENSMUSG00000030341	Tnfrsf1a	0.515778	1.42976	862.362	0.14035	-3.67494	0.000237902	0.00195159
ENSMUSG00000028599	Tnfrsf1b	1.6609	3.16215	40.152	0.336386	-4.93749	7.91343e-07	1.35143e-05
ENSMUSG00000059323	Tonsl	0.673624	1.59507	60.7136	0.214628	-3.13856	0.00169779	0.010027
ENSMUSG00000020914	Top2a	0.758765	1.69204	1402.38	0.101921	-7.4446	9.72368e-14	6.97345e-12
ENSMUSG00000032555	Topbp1	0.588069	1.50323	607.712	0.116267	-5.05793	4.23827e-07	7.77885e-06
ENSMUSG00000009563	Tor2a	0.517218	1.43119	254.429	0.140876	-3.67145	0.000241182	0.00197559
ENSMUSG00000035274	Tpbg	1.09167	2.1312	424.854	0.149232	-7.31521	2.56974e-13	1.73064e-11
ENSMUSG00000032366	Tpm1	0.819993	1.7654	2862.02	0.123267	-6.65218	2.88782e-11	1.37414e-09
ENSMUSG00000028464	Tpm2	0.698423	1.62273	690.029	0.116887	-5.97519	2.29821e-09	7.24239e-08
ENSMUSG00000027940	Tpm3	0.721895	1.64935	1436.54	0.14187	-5.08844	3.6103e-07	6.75244e-06
ENSMUSG00000058126	Tpm3-rs7	0.743073	1.67374	25.4799	0.286602	-2.5927	0.00952266	0.0408652
ENSMUSG00000031799	Tpm4	0.788913	1.72777	5840.14	0.145705	-5.41445	6.1479e-08	1.39514e-06
ENSMUSG00000041763	Tpp2	0.536162	1.45011	582.306	0.100291	-5.34608	8.98775e-08	1.96227e-06
ENSMUSG00000027469	Tpx2	0.844795	1.79601	567.198	0.123373	-6.84749	7.51569e-12	4.03624e-10
ENSMUSG00000022858	Tra2b	0.644926	1.56366	748.314	0.15251	-4.22876	2.34987e-05	0.000268084
ENSMUSG00000019842	Traf3ip2	0.846385	1.79799	14.6322	0.330487	-2.56103	0.0104363	0.0438509
ENSMUSG00000041779	Tram2	0.915125	1.88573	290.175	0.192946	-4.74291	2.10665e-06	3.2761e-05
ENSMUSG00000026723	Trdmt1	0.64464	1.56335	72.7797	0.195568	-3.29625	0.000979843	0.00629678
ENSMUSG00000032501	Trib1	0.562137	1.47645	193.626	0.201202	-2.79389	0.00520781	0.025276
ENSMUSG00000047821	Trim16	0.78736	1.72591	69.7897	0.193948	-4.05965	4.91472e-05	0.000509217
ENSMUSG00000000275	Trim25	0.565865	1.48027	311.282	0.169206	-3.34423	0.000825104	0.00544914
ENSMUSG00000020773	Trim47	1.34096	2.5332	201.93	0.193035	-6.94671	3.73914e-12	2.11699e-10
ENSMUSG00000034317	Trim59	1.29538	2.45442	103.934	0.178367	-7.26245	3.80141e-13	2.50953e-11
ENSMUSG00000021569	Trip13	1.08757	2.12516	99.5352	0.173805	-6.25743	3.91382e-10	1.45876e-08
ENSMUSG00000004127	Trmt10a	0.94278	1.92223	39.7947	0.24372	-3.86828	0.000109604	0.00100583
ENSMUSG00000060950	Trmt61a	0.500399	1.4146	99.9142	0.19183	-2.60855	0.00909259	0.0394547
ENSMUSG00000059552	Trp53	0.820884	1.76649	535.135	0.123705	-6.63583	3.22688e-11	1.52247e-09
ENSMUSG00000014980	Tsen15	0.635825	1.55383	93.1	0.182927	-3.47585	0.000509242	0.00364412
ENSMUSG00000030351	Tspan11	2.14471	4.42202	97.9302	0.194798	-11.0099	3.42279e-28	9.22055e-26
ENSMUSG00000030352	Tspan9	1.30361	2.46847	1913.61	0.0998775	-13.0521	6.17964e-39	3.12765e-36
ENSMUSG00000038335	Tsr1	0.560927	1.47522	308.566	0.157539	-3.56057	0.00037005	0.00281225
ENSMUSG00000024078	Ttc27	0.502163	1.41634	142.252	0.14842	-3.38339	0.00071597	0.00486498
ENSMUSG00000033222	Ttf2	0.569362	1.48387	149.481	0.154859	-3.67665	0.000236318	0.00194146
ENSMUSG00000038379	Ttk	0.949272	1.9309	90.4075	0.194107	-4.89045	1.00607e-06	1.6776e-05
ENSMUSG00000043091	Tuba1c	1.08598	2.12282	137.98	0.22009	-4.93427	8.04515e-07	1.37252e-05
ENSMUSG00000001525	Tubb5	0.563694	1.47805	10492.3	0.0806821	-6.9866	2.81627e-12	1.62759e-10
ENSMUSG00000001473	Tubb6	1.50676	2.84171	1099.35	0.111479	-13.5161	1.25703e-41	7.23964e-39
ENSMUSG00000020513	Tubd1	0.866443	1.82316	44.7445	0.247728	-3.49757	0.000469525	0.00342147
ENSMUSG00000027263	Tubgcp4	0.571211	1.48577	208.103	0.153606	-3.71868	0.000200268	0.00169018
ENSMUSG00000035799	Twist1	0.676495	1.59825	106.547	0.192002	-3.52338	0.000426075	0.00316936
ENSMUSG00000020250	Txnrd1	0.719638	1.64677	940.645	0.0998293	-7.20869	5.64946e-13	3.61522e-11
ENSMUSG00000025747	Tyms	0.94234	1.92164	203.609	0.18296	-5.15052	2.59761e-07	5.05067e-06
ENSMUSG00000030579	Tyrobp	1.11872	2.17154	24.0477	0.340794	-3.28268	0.00102825	0.00656743
ENSMUSG00000034485	Uaca	0.614297	1.53081	1853.91	0.140124	-4.38394	1.16552e-05	0.000146933
ENSMUSG00000028433	Ubap2	0.563842	1.4782	276.915	0.14979	-3.76422	0.000167073	0.00144135
ENSMUSG00000001403	Ube2c	0.960864	1.94648	212.804	0.180044	-5.33682	9.45889e-08	2.0464e-06
ENSMUSG00000032415	Ube2cbp	0.983946	1.97787	26.2762	0.312415	-3.14948	0.00163562	0.00970793
ENSMUSG00000027078	Ube2l6	1.65158	3.14178	325.853	0.180566	-9.14671	5.86964e-20	7.71928e-18
ENSMUSG00000020802	Ube2o	0.906889	1.875	823.971	0.0964779	-9.39997	5.45812e-21	7.85875e-19
ENSMUSG00000026429	Ube2t	0.84001	1.79006	24.0506	0.306796	-2.73801	0.00618129	0.0290163
ENSMUSG00000025171	Ubtd1	1.12785	2.18532	162.665	0.188803	-5.97366	2.31992e-09	7.29703e-08
ENSMUSG00000022111	Uchl3	0.572895	1.48751	116.918	0.1688	-3.39393	0.000688964	0.00471409
ENSMUSG00000026558	Uck2	0.514834	1.42883	574.631	0.101914	-5.05166	4.37989e-07	8.01237e-06
ENSMUSG00000033685	Ucp2	0.549133	1.46321	425.422	0.174816	-3.14121	0.00168249	0.00994373
ENSMUSG00000043262	Uevld	0.620857	1.53779	183.941	0.181498	-3.42074	0.000624521	0.00433711
ENSMUSG00000001228	Uhrf1	0.775607	1.71191	504.663	0.152591	-5.08291	3.71696e-07	6.93639e-06
ENSMUSG00000079685	Ulbp1	1.14135	2.20588	238.328	0.176035	-6.48366	8.95218e-11	3.95554e-09
ENSMUSG00000022814	Umps	0.710265	1.6361	286.553	0.128393	-5.53197	3.16649e-08	7.67587e-07
ENSMUSG00000036908	Unc93b1	1.08635	2.12336	378.355	0.156255	-6.95241	3.59091e-12	2.03998e-10
ENSMUSG00000029591	Ung	0.938866	1.91702	73.5601	0.189561	-4.95284	7.3139e-07	1.26456e-05
ENSMUSG00000058301	Upf1	0.528596	1.44252	710.692	0.143455	-3.68476	0.000228922	0.00188979
ENSMUSG00000029407	Uso1	0.564036	1.4784	397.814	0.142634	-3.95444	7.67128e-05	0.000741468
ENSMUSG00000028560	Usp1	0.576147	1.49086	381.009	0.136772	-4.21248	2.52587e-05	0.000285434
ENSMUSG00000047879	Usp14	0.550776	1.46487	398.054	0.12507	-4.40376	1.06392e-05	0.000135646
ENSMUSG00000005501	Usp40	0.67643	1.59818	274.299	0.161581	-4.18632	2.83518e-05	0.000315898
ENSMUSG00000028907	Utp11	0.633982	1.55184	129.146	0.159416	-3.97691	6.9818e-05	0.000686345
ENSMUSG00000063785	Utp14a	0.75069	1.6826	150.801	0.153585	-4.88778	1.01979e-06	1.69647e-05
ENSMUSG00000054079	Utp18	0.68298	1.60545	235.377	0.133475	-5.1169	3.10605e-07	5.88178e-06
ENSMUSG00000004356	Utp20	0.713756	1.64007	432.476	0.179384	-3.97893	6.9225e-05	0.000680916
ENSMUSG00000041438	Utp4	0.537445	1.4514	237.53	0.142461	-3.77257	0.000161572	0.00140502
ENSMUSG00000034116	Vav1	1.38353	2.60906	17.4305	0.335426	-4.1247	3.71217e-05	0.000399746
ENSMUSG00000091243	Vgll3	1.04638	2.06533	57.0555	0.233449	-4.48224	7.38651e-06	9.96522e-05
ENSMUSG00000026728	Vim	1.44337	2.71956	6300.93	0.0931717	-15.4915	3.95696e-54	4.72065e-51
ENSMUSG00000014547	Wdfy2	0.540817	1.4548	389.843	0.123821	-4.36774	1.25538e-05	0.000156707
ENSMUSG00000051506	Wdfy4	1.3006	2.46331	30.3642	0.351217	-3.70311	0.000212971	0.00177852
ENSMUSG00000037572	Wdhd1	0.679408	1.60148	127.353	0.188002	-3.61384	0.000301699	0.0023724
ENSMUSG00000066643	Wdr35	0.690969	1.61437	390.108	0.111401	-6.20254	5.55573e-10	1.97429e-08
ENSMUSG00000038299	Wdr36	0.676264	1.598	355.261	0.108657	-6.22383	4.85148e-10	1.75769e-08
ENSMUSG00000024037	Wdr4	0.502032	1.41621	199.328	0.162959	-3.08072	0.00206503	0.0118401
ENSMUSG00000024312	Wdr46	0.627808	1.54522	190.22	0.147953	-4.2433	2.20253e-05	0.000252655
ENSMUSG00000042660	Wdr55	0.771386	1.70691	88.6511	0.193303	-3.99055	6.59203e-05	0.000656139
ENSMUSG00000037020	Wdr62	0.629506	1.54703	66.9358	0.217892	-2.88907	0.00386384	0.0197714
ENSMUSG00000025995	Wdr75	0.812073	1.75573	281.594	0.137591	-5.90207	3.5896e-09	1.07444e-07
ENSMUSG00000000561	Wdr77	0.564062	1.47843	190.567	0.148875	-3.78882	0.000151362	0.00132151
ENSMUSG00000045690	Wdr89	0.58749	1.50263	57.113	0.216201	-2.71733	0.00658107	0.0305665
ENSMUSG00000005124	Wisp1	0.794173	1.73408	195.093	0.200444	-3.96208	7.43008e-05	0.000724045
ENSMUSG00000039814	Xkr5	0.817487	1.76233	29.4759	0.282308	-2.89573	0.00378276	0.0194339
ENSMUSG00000020290	Xpo1	0.725831	1.65385	743.687	0.170252	-4.26328	2.01444e-05	0.000234298
ENSMUSG00000026187	Xrcc5	0.536792	1.45074	211.947	0.135307	-3.96721	7.27184e-05	0.00071276
ENSMUSG00000022471	Xrcc6	0.515993	1.42998	186.202	0.169874	-3.03751	0.00238544	0.0133473
ENSMUSG00000028639	Ybx1	0.584506	1.49953	1848.34	0.0806238	-7.24979	4.17428e-13	2.73407e-11
ENSMUSG00000030189	Ybx3	0.837703	1.7872	924.014	0.107363	-7.80255	6.06672e-15	5.01616e-13
ENSMUSG00000024487	Yipf5	0.57141	1.48597	316.558	0.140713	-4.06082	4.88998e-05	0.000506967
ENSMUSG00000027514	Zbp1	1.14594	2.21291	5.04599	0.404556	-2.8326	0.00461716	0.0228559
ENSMUSG00000027583	Zbtb46	0.571824	1.4864	228.919	0.159207	-3.5917	0.00032853	0.00253915
ENSMUSG00000042677	Zc3h12a	1.15666	2.2294	12.4903	0.389693	-2.96812	0.00299627	0.0161016
ENSMUSG00000029826	Zc3hav1	0.655309	1.57495	480.098	0.131822	-4.97117	6.65503e-07	1.16025e-05
ENSMUSG00000024982	Zdhhc6	0.568084	1.48255	308.96	0.131672	-4.31439	1.60046e-05	0.000193002
ENSMUSG00000017421	Zfp207	0.538839	1.4528	1153.89	0.150228	-3.5868	0.000334756	0.0025813
ENSMUSG00000052056	Zfp217	0.637983	1.55615	258.253	0.123682	-5.15827	2.49244e-07	4.86885e-06
ENSMUSG00000021127	Zfp36l1	0.53268	1.44661	1192.43	0.142231	-3.74518	0.000180266	0.00154242
ENSMUSG00000074221	Zfp568	0.841303	1.79167	184.066	0.171314	-4.91089	9.06657e-07	1.52651e-05
ENSMUSG00000028840	Zfp593	0.615871	1.53248	57.0536	0.209085	-2.94555	0.00322377	0.0170661
ENSMUSG00000074865	Zfp934	0.654594	1.57417	39.9542	0.25363	-2.5809	0.00985421	0.0419449
ENSMUSG00000032264	Zw10	0.782068	1.71959	133.048	0.163471	-4.78413	1.71731e-06	2.73428e-05
ENSMUSG00000032400	Zwilch	1.15425	2.22569	74.2455	0.204276	-5.65045	1.60024e-08	4.20827e-07
ENSMUSG00000029860	Zyx	1.49545	2.81951	975.491	0.109753	-13.6256	2.82179e-42	1.6832e-39

## Sheet: DOWN<0.5
Differentially expressed genes -downregulated>log2(-0.5)- in Rbpj-mutant mural cells at P10 with respect to controls
ensembl	name	log2FoldChange	Fold change	baseMean	lfcSE	stat	pvalue	padj
ENSMUSG00000020486	Sept4	-1.46926	0.361168	1599.66	0.16564	8.87018	7.30308e-19	8.58987e-17
ENSMUSG00000018398	Sept8	-0.570844	0.673223	1598.77	0.10633	5.36863	7.93359e-08	1.75042e-06
ENSMUSG00000068099	1500009C09Rik	-0.757904	0.591355	241.328	0.17667	4.28995	1.78715e-05	0.000210947
ENSMUSG00000062760	1810041L15Rik	-0.709386	0.61158	183.195	0.165164	4.29503	1.74667e-05	0.000207341
ENSMUSG00000032062	2310030G06Rik	-1.03174	0.48912	15.0702	0.345987	2.98201	0.00286359	0.015513
ENSMUSG00000071398	2410004P03Rik	-0.796586	0.57571	31.5379	0.297946	2.67359	0.00750443	0.0339764
ENSMUSG00000039620	6430573F11Rik	-1.00296	0.498977	71.5278	0.212588	4.71783	2.38378e-06	3.65601e-05
ENSMUSG00000045838	A430105I19Rik	-0.914884	0.530387	68.4864	0.206956	4.42066	9.83985e-06	0.000127202
ENSMUSG00000021482	Aaed1	-0.613639	0.653546	352.303	0.186837	3.28434	0.0010222	0.00653843
ENSMUSG00000025375	Aatk	-0.578177	0.66981	513.997	0.158911	3.63836	0.000274377	0.00219581
ENSMUSG00000057880	Abat	-0.650548	0.637038	1600.1	0.176907	3.67734	0.00023568	0.00193717
ENSMUSG00000035722	Abca7	-0.576905	0.6704	247.04	0.184896	3.12016	0.0018075	0.0105482
ENSMUSG00000041828	Abca8a	-0.71591	0.608821	184.618	0.15485	4.62325	3.77765e-06	5.53459e-05
ENSMUSG00000029408	Abcb9	-0.671661	0.627783	170.042	0.208574	3.22025	0.0012808	0.00792585
ENSMUSG00000030249	Abcc9	-1.94585	0.259561	6899.09	0.178013	10.931	8.19684e-28	2.17307e-25
ENSMUSG00000042073	Abhd14b	-0.625166	0.648345	71.7681	0.216678	2.88524	0.00391121	0.0199893
ENSMUSG00000002475	Abhd3	-0.722748	0.605942	270.481	0.258553	2.79536	0.00518423	0.0252073
ENSMUSG00000030083	Abtb1	-0.742297	0.597787	108.845	0.176875	4.19673	2.70792e-05	0.000303135
ENSMUSG00000042010	Acacb	-0.803722	0.572869	81.1049	0.186505	4.30937	1.63718e-05	0.000196863
ENSMUSG00000023832	Acat2	-0.591864	0.663485	348.258	0.153281	3.8613	0.000112783	0.00103047
ENSMUSG00000056938	Acbd4	-0.620402	0.65049	96.5761	0.180012	3.44644	0.000568025	0.00399627
ENSMUSG00000020681	Ace	-0.591964	0.663439	198.085	0.201082	2.9439	0.00324103	0.0171303
ENSMUSG00000015405	Ace2	-4.42559	0.0465335	263.774	0.282279	15.6781	2.13636e-55	3.24377e-52
ENSMUSG00000044337	Ackr3	-1.5068	0.351892	304.689	0.219688	6.85879	6.9447e-12	3.75374e-10
ENSMUSG00000034853	Acot11	-1.21978	0.429348	224.943	0.220116	5.54153	2.99843e-08	7.31102e-07
ENSMUSG00000032281	Acsbg1	-0.734637	0.600969	1410.61	0.23015	3.192	0.00141293	0.00859698
ENSMUSG00000032883	Acsl3	-1.01871	0.493559	730.467	0.161357	6.31335	2.73061e-10	1.06309e-08
ENSMUSG00000020333	Acsl6	-0.94778	0.51843	836.469	0.189377	5.00474	5.59384e-07	9.96038e-06
ENSMUSG00000027452	Acss1	-0.824034	0.56486	281.02	0.217238	3.79323	0.000148699	0.00129894
ENSMUSG00000027605	Acss2	-1.20416	0.434022	312.122	0.151817	7.93166	2.16244e-15	1.91096e-13
ENSMUSG00000035948	Acss3	-0.883402	0.542088	63.5472	0.278713	3.16957	0.00152662	0.00913894
ENSMUSG00000033453	Adamts15	-0.559219	0.678669	283.698	0.183549	3.0467	0.00231367	0.0130331
ENSMUSG00000049538	Adamts16	-1.38047	0.384094	217.953	0.185122	7.45707	8.84692e-14	6.45246e-12
ENSMUSG00000058145	Adamts17	-0.915932	0.530001	316.917	0.162432	5.63888	1.71163e-08	4.45292e-07
ENSMUSG00000043635	Adamts3	-0.742811	0.597574	208.161	0.188222	3.94647	7.93124e-05	0.000764824
ENSMUSG00000030022	Adamts9	-0.518354	0.698168	667.641	0.123941	4.18227	2.88618e-05	0.000320894
ENSMUSG00000066113	Adamtsl1	-0.963646	0.512759	82.2656	0.230009	4.1896	2.79452e-05	0.000311784
ENSMUSG00000070469	Adamtsl3	-0.603002	0.658383	217.655	0.217187	2.77641	0.00549625	0.0263637
ENSMUSG00000020709	Adap2	-1.49188	0.35555	704.331	0.213319	6.99366	2.67815e-12	1.55591e-10
ENSMUSG00000021536	Adcy2	-0.646946	0.638631	322.2	0.16591	3.89938	9.64376e-05	0.000902255
ENSMUSG00000022994	Adcy6	-0.793948	0.576764	1184.13	0.117137	6.77793	1.21909e-11	6.15142e-10
ENSMUSG00000022376	Adcy8	-0.666945	0.629839	199.35	0.216823	3.07599	0.00209805	0.0120047
ENSMUSG00000005580	Adcy9	-0.814521	0.568597	308.392	0.141132	5.77135	7.86372e-09	2.22233e-07
ENSMUSG00000034730	Adgrb1	-0.599359	0.660047	1013.45	0.133785	4.48001	7.46393e-06	0.000100453
ENSMUSG00000031785	Adgrg1	-0.633691	0.644525	1147.19	0.168409	3.76282	0.000168008	0.00144867
ENSMUSG00000025911	Adhfe1	-0.658141	0.633695	140.126	0.243058	2.70775	0.00677412	0.0312891
ENSMUSG00000020178	Adora2a	-0.671195	0.627986	567.356	0.161961	4.14417	3.41043e-05	0.000371081
ENSMUSG00000045875	Adra1a	-0.619405	0.650939	282.358	0.141823	4.36745	1.25705e-05	0.000156798
ENSMUSG00000050541	Adra1b	-1.02743	0.490582	74.7026	0.241267	4.25849	2.05816e-05	0.000238552
ENSMUSG00000058620	Adra2b	-1.07992	0.473055	11.893	0.402983	2.67981	0.00736637	0.0334784
ENSMUSG00000025083	Afap1l2	-0.565064	0.675926	766.476	0.138452	4.0813	4.47847e-05	0.000470436
ENSMUSG00000041936	Agrn	-0.655453	0.634876	4861.92	0.139171	4.7097	2.48082e-06	3.79091e-05
ENSMUSG00000031980	Agt	-1.21221	0.431606	180.233	0.35367	3.42753	0.0006091	0.00424413
ENSMUSG00000049115	Agtr1a	-1.30393	0.405021	21.6864	0.328811	3.96559	7.32144e-05	0.00071678
ENSMUSG00000046312	AI464131	-1.07076	0.476068	623.212	0.207153	5.16895	2.3541e-07	4.65304e-06
ENSMUSG00000001864	Aif1l	-0.913802	0.530784	542.079	0.164645	5.55012	2.85472e-08	7.00581e-07
ENSMUSG00000022763	Aifm3	-1.07045	0.476171	217.444	0.189149	5.6593	1.51996e-08	4.02319e-07
ENSMUSG00000039546	Ajap1	-0.697424	0.616672	136.856	0.22345	3.12116	0.00180141	0.01052
ENSMUSG00000022178	Ajuba	-1.53669	0.344676	844.456	0.15745	9.75986	1.67382e-22	2.85266e-20
ENSMUSG00000024782	Ak3	-0.942586	0.5203	1604.06	0.127034	7.41992	1.17192e-13	8.15561e-12
ENSMUSG00000022636	Alcam	-0.589339	0.664647	1360.1	0.141913	4.15283	3.28388e-05	0.000360193
ENSMUSG00000029455	Aldh2	-0.853677	0.553373	763.974	0.10874	7.85064	4.13918e-15	3.49154e-13
ENSMUSG00000021238	Aldh6a1	-0.638114	0.642553	465.319	0.144695	4.41006	1.03344e-05	0.000132467
ENSMUSG00000017390	Aldoc	-0.818283	0.567116	4070.5	0.221136	3.70036	0.000215292	0.0017961
ENSMUSG00000000320	Alox12	-0.985141	0.505176	17.1949	0.35032	2.81212	0.00492167	0.0241344
ENSMUSG00000028766	Alpl	-0.79133	0.577811	160.906	0.180184	4.39178	1.12425e-05	0.000142468
ENSMUSG00000044037	Als2cl	-0.822601	0.565422	78.5011	0.255854	3.21512	0.0013039	0.00803604
ENSMUSG00000021986	Amer2	-0.619435	0.650926	448.157	0.11563	5.35705	8.45907e-08	1.86144e-06
ENSMUSG00000004105	Angptl2	-1.13271	0.456058	1479.76	0.157965	7.17065	7.46439e-13	4.68685e-11
ENSMUSG00000005986	Ankrd13d	-0.559091	0.678729	118.799	0.196954	2.83869	0.00452994	0.0225176
ENSMUSG00000044864	Ankrd50	-0.586582	0.665919	2574.85	0.137552	4.26443	2.00411e-05	0.000233258
ENSMUSG00000040183	Ankrd6	-0.503765	0.705264	328.236	0.128639	3.91611	8.99879e-05	0.000849621
ENSMUSG00000031075	Ano1	-2.29593	0.203636	594.454	0.221816	10.3506	4.15824e-25	8.68136e-23
ENSMUSG00000035189	Ano4	-1.0465	0.484141	136.593	0.22591	4.63239	3.61468e-06	5.33886e-05
ENSMUSG00000039062	Anpep	-0.802233	0.573461	1105.79	0.161055	4.98112	6.32165e-07	1.10908e-05
ENSMUSG00000019326	Aoc3	-0.613887	0.653434	142.602	0.224069	2.73973	0.00614904	0.0288892
ENSMUSG00000062444	Ap3b2	-0.560053	0.678277	383.519	0.196094	2.85604	0.00428966	0.0215412
ENSMUSG00000029207	Apbb2	-0.857339	0.55197	1798.39	0.136387	6.28609	3.25559e-10	1.23861e-08
ENSMUSG00000032375	Aph1b	-0.84621	0.556244	320.088	0.15594	5.42651	5.74676e-08	1.31303e-06
ENSMUSG00000053040	Aph1c	-0.936405	0.522533	24.6198	0.3151	2.97177	0.00296092	0.0159354
ENSMUSG00000006651	Aplp1	-0.763384	0.589113	1204.7	0.143924	5.30408	1.13241e-07	2.40019e-06
ENSMUSG00000002985	Apoe	-0.795189	0.576268	19716.5	0.139326	5.70739	1.14722e-08	3.12894e-07
ENSMUSG00000042797	Aqp11	-0.740462	0.598547	47.0495	0.227879	3.24937	0.00115662	0.00723789
ENSMUSG00000050730	Arhgap42	-0.536464	0.689459	842.489	0.147551	3.6358	0.000277121	0.00221491
ENSMUSG00000033389	Arhgap44	-0.602234	0.658733	326.117	0.124744	4.82778	1.38067e-06	2.241e-05
ENSMUSG00000032875	Arhgef17	-0.828258	0.563209	2665.14	0.135394	6.11741	9.51066e-10	3.26846e-08
ENSMUSG00000028919	Arhgef19	-0.882736	0.542338	30.4971	0.281814	3.13233	0.00173422	0.0102133
ENSMUSG00000019467	Arhgef25	-0.650315	0.637141	476.966	0.161152	4.03542	5.45043e-05	0.000559481
ENSMUSG00000034936	Arl4d	-0.915285	0.530239	106.359	0.215332	4.25058	2.13216e-05	0.000245595
ENSMUSG00000038352	Arl5c	-1.25913	0.417796	61.1655	0.220589	5.70804	1.14287e-08	3.12409e-07
ENSMUSG00000002910	Arrdc2	-0.803694	0.57288	51.4771	0.259178	3.10094	0.00192908	0.0111486
ENSMUSG00000022620	Arsa	-0.590384	0.664166	233.427	0.135757	4.34883	1.36868e-05	0.000168582
ENSMUSG00000034842	Art3	-3.16225	0.111704	783.273	0.229069	13.8048	2.38487e-43	1.532e-40
ENSMUSG00000035277	Arx	-0.923416	0.527259	221.545	0.164429	5.61588	1.95562e-08	5.03278e-07
ENSMUSG00000052632	Asap2	-0.738113	0.599523	337.227	0.117871	6.26202	3.80021e-10	1.42632e-08
ENSMUSG00000033781	Asb13	-0.52649	0.694242	135.774	0.157745	3.33761	0.000845025	0.00555873
ENSMUSG00000020052	Ascl1	-0.69033	0.619712	163.497	0.204569	3.37456	0.000739349	0.00499944
ENSMUSG00000021388	Aspn	-1.73162	0.301115	338.986	0.194388	8.90803	5.19464e-19	6.1972e-17
ENSMUSG00000024654	Asrgl1	-0.619944	0.650696	1520.01	0.18144	3.41679	0.000633636	0.0043931
ENSMUSG00000026587	Astn1	-0.526677	0.694152	1336.67	0.136185	3.86737	0.000110013	0.00100903
ENSMUSG00000048939	Atp13a5	-2.59726	0.165252	3010.13	0.203866	12.74	3.54421e-37	1.69129e-34
ENSMUSG00000007107	Atp1a4	-1.27669	0.412741	12.1482	0.38503	3.31582	0.000913735	0.00595908
ENSMUSG00000026576	Atp1b1	-0.565813	0.675575	1022.66	0.118816	4.76211	1.91584e-06	3.01586e-05
ENSMUSG00000041329	Atp1b2	-0.742886	0.597543	1451.39	0.143823	5.16528	2.40084e-07	4.72307e-06
ENSMUSG00000020788	Atp2a3	-3.75793	0.0739181	1851.89	0.21609	17.3906	9.72697e-68	2.32085e-64
ENSMUSG00000030302	Atp2b2	-0.50536	0.704485	1404.75	0.177086	2.85376	0.00432057	0.0216508
ENSMUSG00000037685	Atp8a1	-0.549223	0.683388	1429.58	0.166497	3.29869	0.000971366	0.00624615
ENSMUSG00000078349	AW011738	-0.818129	0.567177	88.9747	0.187765	4.35719	1.31745e-05	0.000163356
ENSMUSG00000000142	Axin2	-0.540622	0.687474	1487.04	0.118621	4.55757	5.17478e-06	7.25685e-05
ENSMUSG00000074892	B3galt5	-2.40696	0.188553	117.038	0.203402	11.8335	2.61899e-32	9.72052e-30
ENSMUSG00000059479	B3gnt8	-1.32	0.400535	16.5234	0.329789	4.00256	6.26616e-05	0.000627443
ENSMUSG00000022296	Baalc	-0.630973	0.645741	627.96	0.208083	3.03232	0.00242682	0.0135244
ENSMUSG00000047507	Baiap3	-1.28031	0.411706	58.265	0.24925	5.13666	2.79663e-07	5.38954e-06
ENSMUSG00000024232	Bambi	-0.53297	0.691131	106.863	0.195291	2.7291	0.00635079	0.0296785
ENSMUSG00000041660	Bbox1	-1.0761	0.474309	14.5063	0.380949	2.8248	0.00473108	0.0233145
ENSMUSG00000038543	BC028528	-0.657229	0.634095	107.611	0.247627	2.65411	0.00795186	0.0355588
ENSMUSG00000002980	Bcam	-0.786969	0.57956	844.51	0.158292	4.97162	6.6396e-07	1.15877e-05
ENSMUSG00000004892	Bcan	-0.92285	0.527466	3104.39	0.195712	4.71534	2.4131e-06	3.69758e-05
ENSMUSG00000028121	Bcar3	-0.82371	0.564987	324.999	0.132683	6.20811	5.36271e-10	1.90976e-08
ENSMUSG00000013523	Bcas1	-0.660529	0.632646	86.2381	0.239574	2.7571	0.00583158	0.0276153
ENSMUSG00000027792	Bche	-0.973224	0.509366	68.6452	0.272811	3.56739	0.000360556	0.00275733
ENSMUSG00000060376	Bckdha	-0.641909	0.640864	498.292	0.124619	5.15096	2.59151e-07	5.04469e-06
ENSMUSG00000000861	Bcl11a	-0.543862	0.685932	407.313	0.18495	2.9406	0.00327579	0.0172976
ENSMUSG00000029438	Bcl7a	-0.541918	0.686857	308.832	0.131546	4.11962	3.79498e-05	0.000407261
ENSMUSG00000046598	Bdh1	-0.533729	0.690767	573.833	0.129998	4.10568	4.03122e-05	0.000428577
ENSMUSG00000040867	Begain	-0.627636	0.647236	188.107	0.153192	4.09705	4.18442e-05	0.00044233
ENSMUSG00000074483	Bglap	-2.13204	0.228134	36.6627	0.355623	5.99524	2.03184e-09	6.46396e-08
ENSMUSG00000074486	Bglap2	-2.39107	0.190641	17.1425	0.383023	6.24264	4.30248e-10	1.57934e-08
ENSMUSG00000040093	Bmf	-0.806095	0.571928	226.584	0.236616	3.40676	0.000657387	0.00453518
ENSMUSG00000032179	Bmp5	-0.56056	0.678039	367.017	0.183624	3.05276	0.00226746	0.0128116
ENSMUSG00000039004	Bmp6	-0.804178	0.572688	2117.52	0.175205	4.58992	4.43406e-06	6.3733e-05
ENSMUSG00000031963	Bmper	-0.521142	0.69682	90.5194	0.199665	2.61008	0.009052	0.0393203
ENSMUSG00000004031	Brinp2	-0.601176	0.659216	331.999	0.111409	5.39613	6.80939e-08	1.53482e-06
ENSMUSG00000000202	Btbd17	-0.991192	0.503062	189.131	0.213941	4.63302	3.60373e-06	5.33596e-05
ENSMUSG00000062098	Btbd3	-0.75189	0.593825	829.665	0.146596	5.12899	2.91306e-07	5.5755e-06
ENSMUSG00000045532	C1ql1	-0.933693	0.523516	36.716	0.258396	3.61341	0.000302192	0.00237404
ENSMUSG00000061535	C1qtnf7	-0.648334	0.638017	171.844	0.19319	3.35595	0.000790943	0.00528331
ENSMUSG00000038521	C1s1	-1.91321	0.2655	159.433	0.209148	9.14768	5.8171e-20	7.71088e-18
ENSMUSG00000050390	C77080	-0.741095	0.598285	208.543	0.18463	4.01394	5.97144e-05	0.000604455
ENSMUSG00000029544	Cabp1	-0.582769	0.667681	81.2857	0.197511	2.95056	0.00317199	0.0168507
ENSMUSG00000051331	Cacna1c	-0.520791	0.69699	1036.77	0.147257	3.53661	0.000405305	0.00304106
ENSMUSG00000020866	Cacna1g	-0.650325	0.637137	808.893	0.148123	4.39045	1.13118e-05	0.000143237
ENSMUSG00000024112	Cacna1h	-1.02283	0.492151	375.139	0.148896	6.8694	6.4474e-12	3.49625e-10
ENSMUSG00000057914	Cacnb2	-0.608895	0.655699	127.499	0.159601	3.8151	0.000136126	0.00120808
ENSMUSG00000040373	Cacng5	-0.639199	0.642069	116.555	0.23872	2.67761	0.00741505	0.033663
ENSMUSG00000053395	Cacng8	-0.519439	0.697643	76.587	0.192495	2.69845	0.00696632	0.0320087
ENSMUSG00000054793	Cadm4	-1.1284	0.457423	1738.23	0.113691	9.92515	3.23621e-23	5.81196e-21
ENSMUSG00000021820	Camk2g	-0.527367	0.69382	827.062	0.151789	3.47434	0.000512114	0.00366153
ENSMUSG00000020785	Camkk1	-0.714434	0.609444	216.024	0.203259	3.5149	0.000439919	0.00324824
ENSMUSG00000032936	Camkv	-0.64751	0.638381	970.764	0.204253	3.17014	0.00152365	0.00912771
ENSMUSG00000035547	Capn5	-0.518978	0.697866	254.098	0.134557	3.85694	0.000114817	0.0010462
ENSMUSG00000067276	Capn6	-1.07627	0.474253	29.8834	0.338515	3.17939	0.00147587	0.0088989
ENSMUSG00000000805	Car4	-3.29121	0.102152	126.031	0.280455	11.7352	8.40896e-32	3.05318e-29
ENSMUSG00000031373	Car5b	-0.739381	0.598996	61.6525	0.243896	3.03155	0.00243304	0.0135456
ENSMUSG00000034471	Caskin2	-0.512516	0.700999	458.542	0.131905	3.8855	0.00010212	0.000945456
ENSMUSG00000027861	Casq2	-3.60004	0.0824669	163.808	0.259763	13.8589	1.12336e-43	7.50495e-41
ENSMUSG00000006362	Cbfa2t3	-1.80553	0.286076	119.334	0.231716	7.792	6.5958e-15	5.40015e-13
ENSMUSG00000024039	Cbs	-0.709619	0.611482	366.92	0.184904	3.83777	0.000124156	0.00112029
ENSMUSG00000035228	Ccdc106	-0.780995	0.581965	125.131	0.216466	3.60794	0.000308642	0.00241197
ENSMUSG00000045790	Ccdc149	-0.681199	0.623647	137.907	0.183931	3.70355	0.0002126	0.00177631
ENSMUSG00000026676	Ccdc3	-1.92517	0.263309	432.4	0.172318	11.1722	5.57604e-29	1.60571e-26
ENSMUSG00000041617	Ccdc74a	-0.617298	0.651891	44.8316	0.240044	2.5716	0.0101229	0.0427814
ENSMUSG00000039391	Ccdc81	-1.37625	0.385219	8.02295	0.400891	3.43298	0.000596993	0.00417195
ENSMUSG00000073888	Ccl27a	-0.645369	0.639329	50.3537	0.239004	2.70024	0.00692892	0.0318895
ENSMUSG00000029530	Ccr9	-1.14745	0.451421	73.0278	0.256296	4.47706	7.56764e-06	0.000101359
ENSMUSG00000043953	Ccrl2	-1.65353	0.317861	165.361	0.195435	8.46077	2.65609e-17	2.8256e-15
ENSMUSG00000022661	Cd200	-0.768983	0.586831	285.096	0.148026	5.19491	2.04817e-07	4.11161e-06
ENSMUSG00000056481	Cd248	-1.08121	0.472633	2850.37	0.167028	6.47322	9.59336e-11	4.19446e-09
ENSMUSG00000037706	Cd81	-0.56473	0.676082	5392.86	0.0854578	6.60829	3.88782e-11	1.80373e-09
ENSMUSG00000033502	Cdc14a	-0.533477	0.690888	92.9288	0.188333	2.83263	0.00461671	0.0228559
ENSMUSG00000041598	Cdc42ep4	-0.676077	0.625865	1996.77	0.15375	4.39724	1.09636e-05	0.000139356
ENSMUSG00000024304	Cdh2	-0.929079	0.525193	1473.18	0.0915928	10.1436	3.53875e-24	6.95344e-22
ENSMUSG00000000305	Cdh4	-1.31963	0.400639	317.179	0.13873	9.51218	1.8671e-21	2.8094e-19
ENSMUSG00000048895	Cdk5r1	-0.554949	0.680681	814.285	0.0930847	5.96176	2.49537e-09	7.79996e-08
ENSMUSG00000003031	Cdkn1b	-0.515286	0.699654	544.065	0.121163	4.25284	2.11075e-05	0.000243465
ENSMUSG00000037664	Cdkn1c	-1.11294	0.462351	332.965	0.163793	6.79477	1.08484e-11	5.52408e-10
ENSMUSG00000038119	Cdon	-0.652343	0.636246	261.601	0.207664	3.14135	0.00168172	0.00994271
ENSMUSG00000058793	Cds2	-0.609464	0.65544	1834.2	0.118486	5.14378	2.69259e-07	5.21108e-06
ENSMUSG00000028137	Celf3	-0.581376	0.668326	206.02	0.165828	3.5059	0.000455071	0.00333652
ENSMUSG00000016028	Celsr1	-1.02743	0.490583	485.437	0.208489	4.92799	8.30794e-07	1.41159e-05
ENSMUSG00000039787	Cercam	-0.629899	0.646221	67.5829	0.209718	3.00355	0.00266846	0.0146318
ENSMUSG00000087408	Cers1	-0.521487	0.696653	156.717	0.19644	2.65469	0.00793825	0.0355074
ENSMUSG00000008206	Cers4	-0.60515	0.657403	446.257	0.113649	5.32471	1.01114e-07	2.17071e-06
ENSMUSG00000048794	Cfap100	-1.01151	0.496028	14.4103	0.35658	2.83669	0.00455841	0.0226201
ENSMUSG00000026546	Cfap45	-0.722164	0.606188	33.0318	0.280504	2.57452	0.010038	0.0425303
ENSMUSG00000020014	Cfap54	-1.23479	0.424903	130.621	0.274848	4.49264	7.03445e-06	9.55199e-05
ENSMUSG00000037143	Cfap61	-0.88159	0.542769	17.5856	0.340732	2.58734	0.0096721	0.041326
ENSMUSG00000055128	Cgrrf1	-0.629196	0.646537	119.813	0.211286	2.97794	0.00290194	0.0156823
ENSMUSG00000064246	Chil1	-0.92089	0.528183	96.6797	0.262224	3.51185	0.000445005	0.00328
ENSMUSG00000030865	Chp2	-0.792732	0.57725	797.058	0.180341	4.39575	1.10391e-05	0.000140209
ENSMUSG00000060002	Chpt1	-0.626815	0.647605	240.713	0.120895	5.18478	2.16274e-07	4.31051e-06
ENSMUSG00000006958	Chrd	-0.810042	0.570365	132.118	0.172958	4.68347	2.82058e-06	4.27102e-05
ENSMUSG00000040495	Chrm4	-0.893845	0.538178	36.9353	0.268109	3.33388	0.000856426	0.00562486
ENSMUSG00000027221	Chst1	-0.623771	0.648972	219.519	0.153521	4.0631	4.84248e-05	0.000502354
ENSMUSG00000026080	Chst10	-0.597242	0.661016	274.105	0.152446	3.91773	8.9387e-05	0.000846339
ENSMUSG00000057337	Chst3	-0.537792	0.688824	170.154	0.185306	2.90218	0.00370571	0.0190968
ENSMUSG00000044006	Cilp2	-0.926681	0.526067	49.7867	0.252538	3.66947	0.000243056	0.00198898
ENSMUSG00000045193	Cirbp	-0.788571	0.578917	657.245	0.213149	3.69962	0.000215919	0.00179954
ENSMUSG00000022843	Clcn2	-0.606335	0.656863	331.81	0.151318	4.00703	6.14877e-05	0.00061791
ENSMUSG00000022132	Cldn10	-1.02494	0.491432	170.889	0.237152	4.32185	1.54728e-05	0.000186995
ENSMUSG00000004473	Clec11a	-1.088	0.470412	35.7785	0.317918	3.42227	0.000621001	0.00431625
ENSMUSG00000022949	Clic6	-0.881305	0.542876	87.0227	0.292145	3.01667	0.00255567	0.014106
ENSMUSG00000032024	Clmp	-0.618047	0.651552	596.928	0.169359	3.64933	0.00026292	0.00212037
ENSMUSG00000022037	Clu	-0.853475	0.55345	3040.25	0.194988	4.37707	1.20285e-05	0.000151053
ENSMUSG00000022235	Cmbl	-0.696169	0.617209	393.189	0.173948	4.00216	6.27665e-05	0.000628116
ENSMUSG00000047419	Cmya5	-0.79992	0.574381	42.7875	0.315667	2.53406	0.0112749	0.0467278
ENSMUSG00000064105	Cnnm2	-0.519408	0.697658	298.311	0.145583	3.56778	0.000360025	0.00275453
ENSMUSG00000006782	Cnp	-0.530388	0.692369	746.456	0.147281	3.60121	0.000316743	0.00246402
ENSMUSG00000044288	Cnr1	-0.562565	0.677097	435.153	0.107164	5.24957	1.52453e-07	3.15132e-06
ENSMUSG00000028444	Cntfr	-0.790714	0.578058	248.421	0.145881	5.42026	5.9511e-08	1.35601e-06
ENSMUSG00000030075	Cntn3	-0.587091	0.665684	180.743	0.215057	2.72994	0.00633467	0.029628
ENSMUSG00000017167	Cntnap1	-0.897819	0.536698	83.6627	0.268413	3.34491	0.000823088	0.00544014
ENSMUSG00000039419	Cntnap2	-0.681591	0.623477	489.797	0.188882	3.60855	0.000307912	0.00240981
ENSMUSG00000034903	Cobll1	-0.763767	0.588956	590.038	0.143526	5.32146	1.02936e-07	2.20132e-06
ENSMUSG00000027966	Col11a1	-0.563159	0.676819	665.941	0.194632	2.89346	0.00381024	0.0195631
ENSMUSG00000024330	Col11a2	-1.45553	0.364622	305.184	0.231533	6.28648	3.24737e-10	1.2383e-08
ENSMUSG00000001506	Col1a1	-0.848019	0.555547	30972.6	0.200437	4.23085	2.32808e-05	0.00026578
ENSMUSG00000063564	Col23a1	-0.645908	0.639091	444.236	0.194927	3.3136	0.000921047	0.00599039
ENSMUSG00000068794	Col28a1	-1.93324	0.26184	192.847	0.278466	6.94248	3.85285e-12	2.174e-10
ENSMUSG00000079465	Col4a3	-1.9199	0.264272	21.4857	0.325057	5.90637	3.49733e-09	1.0487e-07
ENSMUSG00000091345	Col6a5	-0.986225	0.504797	15.0001	0.354185	2.7845	0.00536111	0.0258564
ENSMUSG00000056174	Col8a2	-0.922079	0.527748	95.3451	0.214261	4.30353	1.68097e-05	0.000200827
ENSMUSG00000028626	Col9a2	-0.829471	0.562735	393.442	0.189815	4.36989	1.24307e-05	0.000155488
ENSMUSG00000027570	Col9a3	-0.754497	0.592753	110.973	0.224887	3.355	0.000793648	0.00529162
ENSMUSG00000026489	Coq8a	-0.964922	0.512306	62.1369	0.234231	4.11952	3.79659e-05	0.000407261
ENSMUSG00000009876	Cox4i2	-3.07955	0.118294	286.963	0.266776	11.5436	7.95497e-31	2.65728e-28
ENSMUSG00000054446	Cpa1	-2.56039	0.169529	58.4022	0.265537	9.64233	5.29736e-22	8.26884e-20
ENSMUSG00000037852	Cpe	-0.795069	0.576316	9922.49	0.192421	4.13193	3.59733e-05	0.000389136
ENSMUSG00000036596	Cpz	-0.746608	0.596003	379.384	0.136187	5.48223	4.20009e-08	9.96449e-07
ENSMUSG00000004885	Crabp2	-0.636167	0.64342	102.793	0.240998	2.63972	0.00829742	0.0367476
ENSMUSG00000048200	Cracr2b	-0.973478	0.509277	56.5172	0.26024	3.7407	0.000183512	0.00156725
ENSMUSG00000032652	Crebl2	-0.78523	0.580259	69.1644	0.220779	3.55663	0.00037564	0.0028492
ENSMUSG00000048249	Crebrf	-0.836044	0.560178	306.882	0.173541	4.81756	1.45321e-06	2.34055e-05
ENSMUSG00000040860	Crocc	-0.616355	0.652317	354.111	0.168288	3.6625	0.000249766	0.00203393
ENSMUSG00000042401	Crtac1	-0.614931	0.652961	64.5764	0.239037	2.57254	0.0100957	0.0427016
ENSMUSG00000068742	Cry2	-0.532191	0.691504	437.852	0.134702	3.95088	7.78648e-05	0.000751733
ENSMUSG00000029343	Crybb1	-1.04914	0.483256	6.0019	0.401358	2.61398	0.0089495	0.0389866
ENSMUSG00000023044	Csad	-0.626642	0.647682	203.094	0.153606	4.07954	4.51254e-05	0.000473419
ENSMUSG00000032312	Csk	-0.697183	0.616775	1081.39	0.129159	5.39785	6.74428e-08	1.5222e-06
ENSMUSG00000032911	Cspg4	-1.65806	0.316865	4030.73	0.186167	8.90631	5.27579e-19	6.24938e-17
ENSMUSG00000032482	Cspg5	-0.83325	0.561264	2458.57	0.137729	6.04992	1.4492e-09	4.74209e-08
ENSMUSG00000027447	Cst3	-0.606937	0.656589	7461.43	0.142205	4.26803	1.97206e-05	0.000230171
ENSMUSG00000047409	Ctdspl	-1.07352	0.475157	740.291	0.163062	6.58352	4.59454e-11	2.114e-09
ENSMUSG00000054196	Cthrc1	-0.777079	0.583547	458.578	0.182584	4.256	2.08115e-05	0.000240549
ENSMUSG00000083282	Ctsf	-0.797414	0.57538	659.161	0.125135	6.37242	1.86071e-10	7.56147e-09
ENSMUSG00000021508	Cxcl14	-0.87866	0.543872	268.56	0.22005	3.993	6.5242e-05	0.000650551
ENSMUSG00000045382	Cxcr4	-1.81196	0.284803	178.443	0.167303	10.8304	2.47035e-27	6.25148e-25
ENSMUSG00000061740	Cyp2d22	-1.37328	0.386013	84.924	0.229535	5.98289	2.19217e-09	6.94755e-08
ENSMUSG00000021259	Cyp46a1	-0.857593	0.551873	119.356	0.242184	3.54108	0.000398492	0.00299802
ENSMUSG00000024055	Cyp4f13	-0.518689	0.698006	73.2852	0.202599	2.56018	0.0104617	0.0439025
ENSMUSG00000052821	Cysltr1	-2.35676	0.195229	32.8049	0.330728	7.12599	1.03335e-12	6.32199e-11
ENSMUSG00000046727	Cystm1	-1.11264	0.462446	134.141	0.173449	6.41484	1.40972e-10	5.87161e-09
ENSMUSG00000040260	Daam2	-0.859837	0.551015	1672.16	0.142609	6.02935	1.64619e-09	5.30786e-08
ENSMUSG00000028519	Dab1	-0.562905	0.676938	392.207	0.110218	5.1072	3.26964e-07	6.1636e-06
ENSMUSG00000044548	Dact1	-0.606975	0.656572	919.241	0.182087	3.33343	0.000857828	0.00563186
ENSMUSG00000035735	Dagla	-0.601364	0.659131	374.976	0.141165	4.26002	2.04412e-05	0.000237584
ENSMUSG00000059824	Dbp	-1.02071	0.492874	331.56	0.187593	5.44108	5.29582e-08	1.21665e-06
ENSMUSG00000060534	Dcc	-0.520811	0.69698	184.872	0.198146	2.62842	0.00857815	0.037743
ENSMUSG00000020108	Ddit4	-0.705747	0.613125	209.354	0.178044	3.96389	7.37382e-05	0.000721063
ENSMUSG00000046818	Ddit4l	-1.85905	0.275658	197.52	0.191304	9.71778	2.53249e-22	4.18788e-20
ENSMUSG00000063428	Ddo	-0.841526	0.558053	29.1117	0.270786	3.10772	0.00188538	0.0109377
ENSMUSG00000022419	Deptor	-1.13012	0.456877	76.8993	0.209192	5.40231	6.5787e-08	1.48684e-06
ENSMUSG00000036095	Dgkb	-0.743401	0.59733	243.289	0.14098	5.27308	1.3415e-07	2.80422e-06
ENSMUSG00000022861	Dgkg	-0.601231	0.659191	113.414	0.223996	2.68412	0.0072721	0.0331368
ENSMUSG00000058454	Dhcr7	-0.581396	0.668317	297.607	0.175646	3.31004	0.00093283	0.00605053
ENSMUSG00000066026	Dhrs3	-0.6396	0.641891	136.86	0.218515	2.92703	0.0034222	0.0179175
ENSMUSG00000025815	Dhtkd1	-0.760908	0.590125	58.7024	0.236071	3.22322	0.0012676	0.00785583
ENSMUSG00000034480	Diaph2	-0.913322	0.530961	412.088	0.159957	5.70978	1.13122e-08	3.10241e-07
ENSMUSG00000022848	Dirc2	-0.535424	0.689956	664.581	0.137404	3.89671	9.7507e-05	0.000910319
ENSMUSG00000041544	Disp3	-0.897419	0.536846	113.835	0.196093	4.5765	4.72814e-06	6.70939e-05
ENSMUSG00000032064	Dixdc1	-0.519291	0.697715	335.654	0.114328	4.54211	5.56933e-06	7.74513e-05
ENSMUSG00000028031	Dkk2	-1.37107	0.386606	109.636	0.224317	6.11217	9.82859e-10	3.3508e-08
ENSMUSG00000014773	Dll1	-0.685283	0.621884	124.152	0.171009	4.0073	6.1418e-05	0.000617582
ENSMUSG00000027314	Dll4	-1.51815	0.349133	44.2388	0.24811	6.11887	9.42394e-10	3.24533e-08
ENSMUSG00000041911	Dlx1	-1.13554	0.455165	308.996	0.187251	6.06427	1.32558e-09	4.35822e-08
ENSMUSG00000023391	Dlx2	-0.775518	0.584179	194.724	0.209833	3.69588	0.000219123	0.00181988
ENSMUSG00000045103	Dmd	-0.968136	0.511166	1645.58	0.130197	7.43592	1.03844e-13	7.31815e-12
ENSMUSG00000047143	Dmrta2	-0.622353	0.649611	58.4657	0.235391	2.64391	0.00819556	0.0363952
ENSMUSG00000031831	Dnaaf1	-1.13538	0.455215	5.13089	0.401944	2.82473	0.0047321	0.0233145
ENSMUSG00000019027	Dnah1	-0.765546	0.588231	48.5975	0.258672	2.95952	0.00308114	0.0164676
ENSMUSG00000061322	Dnaic1	-1.14429	0.452411	15.3635	0.374882	3.05241	0.00227009	0.0128221
ENSMUSG00000028528	Dnajc6	-0.744022	0.597073	913.638	0.133189	5.58621	2.32078e-08	5.83761e-07
ENSMUSG00000026825	Dnm1	-0.544697	0.685535	629.233	0.176093	3.09324	0.00197986	0.0113987
ENSMUSG00000038608	Dock10	-0.559969	0.678317	493.73	0.12554	4.46047	8.17783e-06	0.000108488
ENSMUSG00000027560	Dok5	-0.639836	0.641786	125.963	0.184391	3.47001	0.000520447	0.00370367
ENSMUSG00000044716	Dok7	-1.05861	0.480093	37.2489	0.255372	4.14538	3.39243e-05	0.000369611
ENSMUSG00000021221	Dpf3	-0.635061	0.643914	48.5856	0.228789	2.77575	0.00550744	0.0263989
ENSMUSG00000026574	Dpt	-1.08009	0.472999	16.5799	0.394798	2.73581	0.00622278	0.02917
ENSMUSG00000029005	Draxin	-0.898171	0.536566	225.808	0.204628	4.38928	1.13727e-05	0.000143899
ENSMUSG00000031786	Drc7	-1.0381	0.486968	15.597	0.351349	2.95461	0.0031306	0.0166786
ENSMUSG00000000223	Drp2	-0.603044	0.658363	331.337	0.14714	4.09844	4.15944e-05	0.000440526
ENSMUSG00000032087	Dscaml1	-0.636351	0.643338	272.648	0.195318	3.25803	0.0011219	0.00705228
ENSMUSG00000054889	Dsp	-1.25811	0.418092	66.7895	0.271777	4.62919	3.67097e-06	5.40199e-05
ENSMUSG00000024302	Dtna	-0.583019	0.667565	888.76	0.148207	3.93381	8.36109e-05	0.000801648
ENSMUSG00000029603	Dtx1	-0.586415	0.665996	602.485	0.120813	4.8539	1.21055e-06	1.98807e-05
ENSMUSG00000040415	Dtx3	-1.00511	0.498232	638.274	0.16839	5.96896	2.38766e-09	7.496e-08
ENSMUSG00000047067	Dusp28	-0.763688	0.588989	31.9458	0.266678	2.86371	0.00418707	0.0211213
ENSMUSG00000002409	Dyrk1b	-0.582784	0.667674	162.258	0.15167	3.84244	0.000121816	0.00110275
ENSMUSG00000053552	Ebf4	-1.04791	0.483669	57.6292	0.229602	4.56402	5.01834e-06	7.04931e-05
ENSMUSG00000028601	Echdc2	-0.659153	0.63325	78.9735	0.18864	3.49423	0.000475433	0.00344947
ENSMUSG00000059327	Eda	-0.979581	0.507127	107.22	0.174651	5.60878	2.03755e-08	5.21152e-07
ENSMUSG00000034488	Edil3	-0.576221	0.670718	243.499	0.146025	3.94605	7.94499e-05	0.000765708
ENSMUSG00000027524	Edn3	-0.958432	0.514616	907.922	0.193173	4.96153	6.99418e-07	1.21431e-05
ENSMUSG00000031616	Ednra	-1.25064	0.420262	1098.29	0.185859	6.72897	1.70874e-11	8.32052e-10
ENSMUSG00000022122	Ednrb	-0.797405	0.575383	2004.67	0.204263	3.90382	9.46868e-05	0.000887961
ENSMUSG00000026255	Efhd1	-0.916003	0.529975	75.1107	0.247695	3.69811	0.000217211	0.00180729
ENSMUSG00000040659	Efhd2	-1.3437	0.394009	1398.2	0.133655	10.0535	8.86877e-24	1.7026e-21
ENSMUSG00000003934	Efnb3	-0.517133	0.698759	528.825	0.101373	5.10127	3.37384e-07	6.33857e-06
ENSMUSG00000022203	Efs	-0.727768	0.603838	234.577	0.156848	4.63995	3.48496e-06	5.17384e-05
ENSMUSG00000042961	Egflam	-0.785459	0.580167	1438.95	0.174026	4.51346	6.3777e-06	8.76711e-05
ENSMUSG00000024065	Ehd3	-0.706118	0.612967	808.21	0.158409	4.45756	8.2898e-06	0.000109365
ENSMUSG00000027186	Elf5	-1.09908	0.466813	7.67217	0.387606	2.83557	0.00457439	0.0226778
ENSMUSG00000009406	Elk1	-0.556612	0.679897	149.345	0.174678	3.1865	0.00144007	0.00873986
ENSMUSG00000056698	Elmod3	-0.510759	0.701853	126.092	0.19168	2.66464	0.00770702	0.0347148
ENSMUSG00000021364	Elovl2	-0.785572	0.580122	227.133	0.205619	3.82052	0.000133173	0.00118817
ENSMUSG00000034164	Emid1	-0.991081	0.503101	244.75	0.156909	6.31629	2.67923e-10	1.04553e-08
ENSMUSG00000022505	Emp2	-0.743948	0.597103	715.371	0.126542	5.87905	4.12622e-09	1.21545e-07
ENSMUSG00000033726	Emx1	-0.678377	0.624868	51.388	0.239524	2.83219	0.00462302	0.0228781
ENSMUSG00000043969	Emx2	-1.07554	0.474495	36.4463	0.2831	3.79913	0.000145202	0.0012764
ENSMUSG00000028445	Enho	-0.828758	0.563014	171.213	0.153149	5.41144	6.25208e-08	1.41686e-06
ENSMUSG00000004267	Eno2	-0.574405	0.671563	311.43	0.203304	2.82536	0.00472279	0.0232891
ENSMUSG00000028024	Enpep	-1.90974	0.26614	626.801	0.177166	10.7794	4.30726e-27	1.07373e-24
ENSMUSG00000022425	Enpp2	-0.752049	0.59376	1343.38	0.181377	4.14633	3.3784e-05	0.000369281
ENSMUSG00000023960	Enpp5	-0.541297	0.687153	396.106	0.14518	3.72846	0.000192652	0.00163417
ENSMUSG00000015085	Entpd2	-1.40204	0.378394	174.585	0.180517	7.76677	8.05127e-15	6.52778e-13
ENSMUSG00000032446	Eomes	-1.1045	0.465063	38.6674	0.268031	4.1208	3.77556e-05	0.000405526
ENSMUSG00000002808	Epdr1	-0.572355	0.672518	230.501	0.159922	3.57896	0.000344968	0.00265269
ENSMUSG00000052504	Epha3	-0.565854	0.675555	251.294	0.184916	3.06006	0.00221295	0.0125546
ENSMUSG00000026235	Epha4	-0.52643	0.69427	1118.81	0.12429	4.23551	2.28028e-05	0.000260502
ENSMUSG00000028661	Epha8	-0.795574	0.576114	438.517	0.204176	3.89652	9.75847e-05	0.000910536
ENSMUSG00000029869	Ephb6	-0.596817	0.661211	404.597	0.142723	4.18164	2.89409e-05	0.000321177
ENSMUSG00000038776	Ephx1	-0.686783	0.621237	497.857	0.113188	6.06765	1.29792e-09	4.29263e-08
ENSMUSG00000022040	Ephx2	-0.913511	0.530891	169.129	0.181054	5.04551	4.52322e-07	8.22054e-06
ENSMUSG00000037577	Ephx3	-1.1948	0.436846	7.09676	0.397841	3.00322	0.00267141	0.0146432
ENSMUSG00000055493	Epm2a	-0.617098	0.651981	130.465	0.191861	3.21638	0.0012982	0.00800687
ENSMUSG00000015766	Eps8	-0.8438	0.557174	651.449	0.152942	5.51711	3.44615e-08	8.30556e-07
ENSMUSG00000062209	Erbb4	-0.525709	0.694618	382.148	0.17988	2.92255	0.00347183	0.0181208
ENSMUSG00000001946	Esam	-1.7472	0.297879	729.534	0.179104	9.75522	1.75212e-22	2.95595e-20
ENSMUSG00000028838	Extl1	-0.686326	0.621434	70.4259	0.243573	2.81775	0.00483619	0.0237711
ENSMUSG00000025932	Eya1	-0.707368	0.612436	209.917	0.157848	4.48134	7.41763e-06	9.99914e-05
ENSMUSG00000052397	Ezr	-0.633432	0.644641	757.203	0.132739	4.77201	1.82397e-06	2.88692e-05
ENSMUSG00000048376	F2r	-0.723161	0.605769	1804.4	0.146222	4.94564	7.58939e-07	1.30544e-05
ENSMUSG00000010663	Fads1	-0.568863	0.674148	2491.41	0.13474	4.22193	2.42222e-05	0.000275211
ENSMUSG00000024665	Fads2	-0.586816	0.665811	2575.62	0.150719	3.89344	9.88331e-05	0.000919615
ENSMUSG00000044788	Fads6	-1.02379	0.491824	55.972	0.229032	4.47006	7.81978e-06	0.000104068
ENSMUSG00000023011	Faim2	-0.517945	0.698366	129.564	0.182328	2.84073	0.00450099	0.0224204
ENSMUSG00000021750	Fam107a	-0.976184	0.508322	919.117	0.323218	3.0202	0.00252608	0.0139565
ENSMUSG00000026655	Fam107b	-0.972743	0.509536	933.648	0.168171	5.78426	7.28341e-09	2.06532e-07
ENSMUSG00000049119	Fam110b	-0.648322	0.638022	334.342	0.103336	6.27394	3.52016e-10	1.33017e-08
ENSMUSG00000050821	Fam131a	-0.652004	0.636396	468.54	0.139443	4.67576	2.92869e-06	4.4147e-05
ENSMUSG00000022270	Fam134b	-0.82266	0.565398	182.551	0.189089	4.35065	1.35735e-05	0.000167681
ENSMUSG00000051000	Fam160a1	-0.848872	0.555219	42.5369	0.248333	3.41828	0.000630186	0.00437464
ENSMUSG00000019909	Fam162b	-1.4707	0.360807	22.1933	0.324	4.5392	5.64684e-06	7.84639e-05
ENSMUSG00000035095	Fam167a	-0.580133	0.668902	154.356	0.213927	2.71183	0.00669131	0.0309751
ENSMUSG00000048388	Fam171b	-0.610237	0.655089	1346.29	0.134933	4.52252	6.11077e-06	8.42096e-05
ENSMUSG00000051185	Fam174a	-0.69784	0.616495	125.798	0.171485	4.06939	4.71373e-05	0.000489606
ENSMUSG00000047420	Fam180a	-0.888714	0.540095	449.536	0.143035	6.21325	5.19002e-10	1.86417e-08
ENSMUSG00000051515	Fam181b	-0.64882	0.637802	246.35	0.21742	2.98418	0.00284336	0.0154138
ENSMUSG00000038233	Fam198a	-0.936488	0.522503	42.8086	0.255006	3.67241	0.000240275	0.00197009
ENSMUSG00000020614	Fam20a	-0.727322	0.604024	476.212	0.151466	4.8019	1.57167e-06	2.51678e-05
ENSMUSG00000032265	Fam46a	-1.00441	0.498473	167.357	0.253802	3.95746	7.57497e-05	0.000733858
ENSMUSG00000047992	Fam69c	-1.0534	0.481833	88.8978	0.219329	4.80282	1.56448e-06	2.50768e-05
ENSMUSG00000043068	Fam89a	-1.35212	0.391715	13.7435	0.35022	3.86078	0.000113027	0.00103213
ENSMUSG00000064080	Fbln2	-0.56549	0.675726	589.324	0.150089	3.76769	0.000164764	0.00142585
ENSMUSG00000041556	Fbxo2	-0.666778	0.629912	166.527	0.208687	3.19512	0.00139773	0.00852313
ENSMUSG00000022358	Fbxo32	-1.10818	0.463878	160.69	0.208354	5.31873	1.04491e-07	2.23173e-06
ENSMUSG00000029001	Fbxo44	-0.739228	0.59906	112.816	0.208655	3.54281	0.000395881	0.00298106
ENSMUSG00000003420	Fcgrt	-0.656074	0.634603	1413.59	0.140849	4.658	3.19295e-06	4.78285e-05
ENSMUSG00000021273	Fdft1	-0.537088	0.68916	585.729	0.149157	3.60082	0.000317221	0.00246544
ENSMUSG00000032118	Fez1	-0.527525	0.693744	886.798	0.113343	4.65424	3.25175e-06	4.8622e-05
ENSMUSG00000021743	Fezf2	-0.816471	0.567829	63.8451	0.222831	3.66408	0.000248226	0.00202435
ENSMUSG00000051314	Ffar2	-3.23126	0.106486	23.5698	0.362103	8.9236	4.5136e-19	5.50264e-17
ENSMUSG00000036585	Fgf1	-0.78436	0.580609	253.428	0.186676	4.20173	2.64884e-05	0.000297518
ENSMUSG00000047632	Fgfbp3	-1.22122	0.428921	72.7336	0.215687	5.66197	1.49642e-08	3.97348e-07
ENSMUSG00000030849	Fgfr2	-0.637707	0.642734	832.774	0.148342	4.2989	1.71648e-05	0.000204047
ENSMUSG00000054252	Fgfr3	-0.908104	0.532885	1210.1	0.285531	3.1804	0.00147072	0.00888387
ENSMUSG00000051435	Fhad1	-1.79457	0.288257	27.9441	0.302118	5.93998	2.85061e-09	8.80052e-08
ENSMUSG00000074971	Fibin	-0.861349	0.550438	89.057	0.270894	3.17965	0.00147454	0.0088941
ENSMUSG00000053334	Ficd	-0.557301	0.679572	99.244	0.165393	3.36956	0.000752887	0.0050725
ENSMUSG00000040181	Fmo1	-0.626575	0.647712	891.313	0.140117	4.47178	7.75697e-06	0.000103397
ENSMUSG00000041559	Fmod	-0.877822	0.544188	1652.18	0.1795	4.89037	1.00644e-06	1.6776e-05
ENSMUSG00000071984	Fndc1	-0.884693	0.541603	342.452	0.190181	4.65185	3.28973e-06	4.91019e-05
ENSMUSG00000001334	Fndc5	-0.788479	0.578954	173.359	0.178861	4.40832	1.04175e-05	0.000133226
ENSMUSG00000078302	Foxd1	-0.793377	0.576992	378.956	0.145517	5.45211	4.97755e-08	1.15146e-06
ENSMUSG00000020950	Foxg1	-0.679768	0.624266	136.385	0.179069	3.79612	0.000146978	0.00128794
ENSMUSG00000052135	Foxo6	-0.761532	0.58987	93.761	0.179695	4.2379	2.25618e-05	0.000257924
ENSMUSG00000029563	Foxp2	-0.649479	0.637511	136.165	0.169174	3.83913	0.000123472	0.00111532
ENSMUSG00000016552	Foxred2	-0.733978	0.601244	117.28	0.18002	4.0772	4.55821e-05	0.000477156
ENSMUSG00000074676	Foxs1	-0.541158	0.687219	554.665	0.159466	3.39356	0.000689901	0.00471856
ENSMUSG00000067199	Frat1	-0.59211	0.663372	61.502	0.231805	2.55434	0.0106388	0.0444779
ENSMUSG00000019779	Frk	-0.781484	0.581768	211.146	0.226601	3.44873	0.000563238	0.00396866
ENSMUSG00000035615	Frmpd1	-0.740761	0.598424	226.687	0.199583	3.71155	0.000205996	0.0017324
ENSMUSG00000049176	Frmpd4	-0.543488	0.68611	814.589	0.121818	4.46147	8.13998e-06	0.000108157
ENSMUSG00000036264	Fstl4	-0.607211	0.656465	68.4338	0.235077	2.58303	0.00979379	0.0417605
ENSMUSG00000034098	Fstl5	-0.632195	0.645194	157.271	0.240397	2.62979	0.00854371	0.0376311
ENSMUSG00000011658	Fuz	-0.539393	0.68806	89.3337	0.187624	2.87485	0.00404213	0.020514
ENSMUSG00000036570	Fxyd1	-1.0417	0.485756	137.333	0.175942	5.92069	3.20592e-09	9.68269e-08
ENSMUSG00000066705	Fxyd6	-0.741007	0.598322	836.738	0.127501	5.81179	6.18089e-09	1.77988e-07
ENSMUSG00000036578	Fxyd7	-0.707383	0.61243	60.5564	0.202165	3.49905	0.000466926	0.00340997
ENSMUSG00000044674	Fzd1	-0.533585	0.690836	369.061	0.17742	3.00747	0.00263434	0.014459
ENSMUSG00000050288	Fzd2	-0.539619	0.687952	397.157	0.14157	3.81167	0.00013803	0.00122302
ENSMUSG00000045005	Fzd5	-0.761067	0.59006	95.8268	0.196157	3.87989	0.000104503	0.000963782
ENSMUSG00000022297	Fzd6	-0.741097	0.598284	758.644	0.179817	4.1214	3.76576e-05	0.000404734
ENSMUSG00000041075	Fzd7	-0.566297	0.675348	510.654	0.183189	3.09133	0.00199262	0.0114642
ENSMUSG00000036904	Fzd8	-0.560728	0.67796	123.39	0.166432	3.36912	0.000754086	0.00507443
ENSMUSG00000009633	G0s2	-0.777391	0.583421	98.3472	0.223975	3.47089	0.000518745	0.00369786
ENSMUSG00000025579	Gaa	-0.546717	0.684576	1312.15	0.110118	4.96484	6.87579e-07	1.19624e-05
ENSMUSG00000030161	Gabarapl1	-0.656668	0.634341	854.101	0.127124	5.16558	2.39696e-07	4.72099e-06
ENSMUSG00000010803	Gabra1	-0.59508	0.662008	230.886	0.213813	2.78319	0.0053828	0.0259278
ENSMUSG00000000560	Gabra2	-0.569053	0.674059	376.387	0.211381	2.69207	0.00710106	0.0324937
ENSMUSG00000029211	Gabra4	-0.523557	0.695654	262.723	0.159716	3.27805	0.00104528	0.00664826
ENSMUSG00000029212	Gabrb1	-0.565724	0.675616	797.522	0.111846	5.05808	4.23495e-07	7.77885e-06
ENSMUSG00000001260	Gabrg1	-0.701073	0.615114	260.059	0.19949	3.51433	0.000440859	0.00325374
ENSMUSG00000020436	Gabrg2	-0.513814	0.700369	205.076	0.172568	2.97746	0.0029065	0.0156913
ENSMUSG00000055026	Gabrg3	-0.66174	0.632115	189.476	0.167917	3.94087	8.11876e-05	0.000781103
ENSMUSG00000026787	Gad2	-0.594896	0.662092	180.705	0.179529	3.31364	0.000920891	0.00599039
ENSMUSG00000021903	Galnt15	-1.09532	0.468032	47.4725	0.272571	4.01848	5.85744e-05	0.000594717
ENSMUSG00000021130	Galnt16	-0.521161	0.696811	420.896	0.123985	4.20341	2.6292e-05	0.000295511
ENSMUSG00000038296	Galnt18	-1.03053	0.489531	207.103	0.162575	6.33877	2.31611e-10	9.10203e-09
ENSMUSG00000062646	Ganc	-0.541317	0.687143	137.718	0.214902	2.5189	0.0117721	0.0483445
ENSMUSG00000044576	Garem2	-0.601214	0.659199	182.809	0.229718	2.61719	0.00886579	0.0387533
ENSMUSG00000052957	Gas1	-0.642839	0.640451	329.806	0.228072	2.81858	0.00482362	0.0237163
ENSMUSG00000026829	Gbgt1	-0.624072	0.648837	116.525	0.194125	3.2148	0.00130537	0.00804213
ENSMUSG00000021360	Gcnt2	-0.518544	0.698076	623.349	0.157002	3.30277	0.000957333	0.00617112
ENSMUSG00000017943	Gdap1l1	-0.541237	0.687182	129.376	0.171301	3.15956	0.00158006	0.00941498
ENSMUSG00000021943	Gdf10	-1.15174	0.450082	70.6542	0.285047	4.04052	5.33323e-05	0.000548495
ENSMUSG00000019359	Gdpd2	-0.67974	0.624278	77.5638	0.23512	2.89103	0.00383979	0.0196845
ENSMUSG00000022103	Gfra2	-1.0568	0.480697	238.438	0.171526	6.16118	7.22043e-10	2.52292e-08
ENSMUSG00000006345	Ggt1	-0.559706	0.678441	113.224	0.199957	2.79913	0.00512404	0.0249655
ENSMUSG00000006344	Ggt5	-1.17047	0.444276	549.26	0.178649	6.55178	5.68551e-11	2.58745e-09
ENSMUSG00000035778	Ggta1	-0.538381	0.688543	317.953	0.152575	3.52864	0.000417708	0.00311732
ENSMUSG00000047867	Gimap6	-1.13811	0.454354	90.0816	0.237971	4.78255	1.73085e-06	2.75058e-05
ENSMUSG00000030406	Gipr	-1.67473	0.313224	15.732	0.363863	4.60264	4.17163e-06	6.03243e-05
ENSMUSG00000050234	Gja4	-2.18774	0.219495	1056.27	0.219328	9.97472	1.96654e-23	3.64947e-21
ENSMUSG00000040055	Gjb6	-0.894823	0.537813	1105.41	0.174518	5.12739	2.93784e-07	5.60775e-06
ENSMUSG00000034520	Gjc1	-1.48673	0.35682	1340.43	0.188939	7.86885	3.57906e-15	3.06551e-13
ENSMUSG00000036395	Glb1l2	-0.783813	0.58083	27.2832	0.304319	2.57563	0.0100058	0.0424694
ENSMUSG00000024827	Gldc	-0.832211	0.561668	330.525	0.16249	5.12163	3.02909e-07	5.75562e-06
ENSMUSG00000028020	Glrb	-1.13822	0.454321	524.508	0.178395	6.3803	1.76738e-10	7.27063e-09
ENSMUSG00000018196	Glrx2	-0.511393	0.701545	204.106	0.149269	3.42599	0.000612558	0.00426645
ENSMUSG00000026473	Glul	-0.871045	0.546751	12097.7	0.188416	4.623	3.78229e-06	5.53653e-05
ENSMUSG00000063611	Gm10134	-0.988934	0.50385	24.3572	0.303222	3.26143	0.00110854	0.00698671
ENSMUSG00000085007	Gm11549	-0.865425	0.548885	23.8395	0.300622	2.87878	0.00399221	0.0203318
ENSMUSG00000078640	Gm11627	-1.43005	0.371119	17.6733	0.322808	4.43002	9.42232e-06	0.000122088
ENSMUSG00000087006	Gm13889	-1.29971	0.406208	414.869	0.190095	6.83716	8.07794e-12	4.28311e-10
ENSMUSG00000074527	Gm14296	-0.750341	0.594463	41.9744	0.248775	3.01614	0.00256015	0.0141214
ENSMUSG00000010529	Gm266	-0.735457	0.600628	37.9505	0.253244	2.90414	0.00368261	0.0190012
ENSMUSG00000000594	Gm2a	-0.808412	0.57101	771.728	0.138886	5.82068	5.861e-09	1.69361e-07
ENSMUSG00000073010	Gm5127	-1.78688	0.289798	8.48775	0.399183	4.47634	7.59329e-06	0.000101474
ENSMUSG00000029419	Gm996	-0.510261	0.702096	269.622	0.179773	2.83836	0.00453462	0.0225248
ENSMUSG00000031748	Gnao1	-0.627796	0.647164	2469.07	0.0984656	6.37579	1.82026e-10	7.43326e-09
ENSMUSG00000034220	Gpc1	-0.648719	0.637847	859.896	0.144259	4.4969	6.89522e-06	9.3796e-05
ENSMUSG00000022112	Gpc5	-0.976962	0.508048	226.591	0.213466	4.57665	4.72471e-06	6.70939e-05
ENSMUSG00000027346	Gpcpd1	-0.588256	0.665147	866.806	0.177514	3.31386	0.000920177	0.00599039
ENSMUSG00000023019	Gpd1	-1.02775	0.490475	116.046	0.238998	4.30024	1.70612e-05	0.00020296
ENSMUSG00000053647	Gper1	-0.891204	0.539164	1352.68	0.18541	4.80667	1.53466e-06	2.46583e-05
ENSMUSG00000021340	Gpld1	-0.544105	0.685817	274.788	0.204292	2.66338	0.00773607	0.0348175
ENSMUSG00000031517	Gpm6a	-0.678554	0.624791	3193.93	0.137917	4.92001	8.65409e-07	1.46296e-05
ENSMUSG00000031342	Gpm6b	-0.631103	0.645683	5373.93	0.161232	3.91425	9.06849e-05	0.000855075
ENSMUSG00000049092	Gpr137c	-0.524252	0.695319	85.718	0.187943	2.78943	0.00528015	0.0255546
ENSMUSG00000044197	Gpr146	-1.24364	0.422305	165.071	0.178847	6.95367	3.55915e-12	2.02884e-10
ENSMUSG00000046961	Gpr156	-0.94262	0.520287	43.7251	0.280909	3.3556	0.000791918	0.0052843
ENSMUSG00000038390	Gpr162	-0.53358	0.690839	346.116	0.147161	3.62582	0.000288042	0.00228329
ENSMUSG00000031210	Gpr165	-1.0815	0.472536	16.3244	0.328866	3.28858	0.00100693	0.00645346
ENSMUSG00000058396	Gpr182	-0.674351	0.626614	177.498	0.194538	3.46643	0.000527423	0.00374591
ENSMUSG00000032641	Gpr19	-0.54266	0.686504	103.404	0.171416	3.16576	0.00154681	0.00924653
ENSMUSG00000045281	Gpr20	-2.15703	0.224218	33.5372	0.303923	7.09727	1.27242e-12	7.69643e-11
ENSMUSG00000039904	Gpr37	-1.25262	0.419685	94.5439	0.219623	5.7035	1.17372e-08	3.19276e-07
ENSMUSG00000026424	Gpr37l1	-0.640019	0.641704	1659.5	0.216338	2.95843	0.00309215	0.0165053
ENSMUSG00000046793	Gpr61	-0.829626	0.562675	47.4441	0.270283	3.06947	0.00214441	0.0122114
ENSMUSG00000048216	Gpr85	-0.549757	0.683135	165.783	0.167154	3.28893	0.00100571	0.0064481
ENSMUSG00000068696	Gpr88	-0.687341	0.620997	147.508	0.241684	2.84397	0.00445551	0.0222281
ENSMUSG00000008734	Gprc5b	-0.906753	0.533384	1011.94	0.129658	6.99341	2.68292e-12	1.55591e-10
ENSMUSG00000051043	Gprc5c	-1.3304	0.397659	1036.99	0.161784	8.22331	1.97967e-16	1.96813e-14
ENSMUSG00000019905	Gprc6a	-1.05569	0.481067	13.5644	0.390028	2.7067	0.00679551	0.0313792
ENSMUSG00000022546	Gpt	-1.20453	0.433911	38.431	0.278382	4.3269	1.51225e-05	0.000183826
ENSMUSG00000018339	Gpx3	-0.959252	0.514324	27.8597	0.311975	3.07477	0.00210662	0.0120455
ENSMUSG00000001248	Gramd1a	-0.549733	0.683147	391.759	0.135442	4.0588	4.93247e-05	0.000510739
ENSMUSG00000035900	Gramd4	-0.653608	0.635688	489.944	0.124336	5.2568	1.46585e-07	3.03377e-06
ENSMUSG00000050069	Grem2	-0.710113	0.611272	185.549	0.216031	3.28709	0.0010123	0.0064829
ENSMUSG00000033981	Gria2	-0.645954	0.63907	1438.39	0.184745	3.49646	0.000471478	0.00343121
ENSMUSG00000071424	Grid2	-0.63182	0.645362	200.044	0.19101	3.30779	0.000940367	0.00608996
ENSMUSG00000010825	Grid2ip	-1.17046	0.44428	16.4694	0.368608	3.17535	0.00149656	0.00900413
ENSMUSG00000020734	Grin2c	-1.34503	0.393644	155.004	0.385077	3.4929	0.000477808	0.00345919
ENSMUSG00000003974	Grm3	-0.812811	0.569271	1901.04	0.114035	7.12773	1.02034e-12	6.28847e-11
ENSMUSG00000056755	Grm7	-0.650903	0.636881	358.786	0.227519	2.86088	0.00422466	0.0212787
ENSMUSG00000038515	Grtp1	-0.664952	0.63071	79.4457	0.219158	3.03413	0.00241233	0.0134617
ENSMUSG00000031822	Gse1	-0.569863	0.673681	416.368	0.18399	3.09725	0.00195327	0.0112611
ENSMUSG00000004032	Gstm5	-0.538829	0.688329	547.591	0.135983	3.96247	7.41777e-05	0.000723666
ENSMUSG00000001663	Gstt1	-0.595802	0.661676	91.9314	0.203044	2.93435	0.0033425	0.0175849
ENSMUSG00000035946	Gsx2	-1.07846	0.473533	18.0615	0.332255	3.24589	0.00117082	0.00731579
ENSMUSG00000033910	Gucy1a1	-1.59632	0.33072	2829.48	0.151763	10.5185	7.09702e-26	1.60182e-23
ENSMUSG00000041624	Gucy1a2	-1.13131	0.456502	496.02	0.165243	6.84631	7.57784e-12	4.05657e-10
ENSMUSG00000028005	Gucy1b1	-1.21359	0.431194	1463.85	0.133738	9.07439	1.14317e-19	1.46871e-17
ENSMUSG00000021884	Hacl1	-0.960841	0.513757	45.2247	0.231758	4.14589	3.385e-05	0.000369518
ENSMUSG00000061046	Haghl	-0.520947	0.696914	258.265	0.132655	3.92708	8.59832e-05	0.000820155
ENSMUSG00000021613	Hapln1	-0.908461	0.532753	253.827	0.237525	3.8247	0.000130932	0.00117256
ENSMUSG00000030606	Hapln3	-0.781644	0.581703	236.736	0.216651	3.60784	0.000308753	0.00241197
ENSMUSG00000049241	Hcar1	-0.706937	0.612619	141.374	0.208627	3.38851	0.000702723	0.00478929
ENSMUSG00000020331	Hcn2	-0.554759	0.680771	150.167	0.174812	3.17346	0.00150634	0.00905322
ENSMUSG00000034245	Hdac11	-0.712239	0.610372	224.937	0.127598	5.5819	2.37902e-08	5.94826e-07
ENSMUSG00000004698	Hdac9	-0.524007	0.695438	213.611	0.174018	3.01123	0.00260193	0.0142999
ENSMUSG00000058979	Hdhd5	-0.556673	0.679868	153.763	0.147773	3.76708	0.000165165	0.00142784
ENSMUSG00000042770	Hebp1	-0.654456	0.635315	85.6728	0.236136	2.77152	0.00557949	0.0266634
ENSMUSG00000042807	Hecw2	-0.685433	0.621819	501.389	0.162989	4.20538	2.6064e-05	0.000293343
ENSMUSG00000075254	Heg1	-0.783392	0.580999	1855.07	0.130806	5.98898	2.1116e-09	6.70495e-08
ENSMUSG00000046240	Hepacam	-0.700639	0.615299	802.111	0.215179	3.25608	0.00112962	0.00709552
ENSMUSG00000029804	Herc3	-0.502444	0.70591	454.976	0.15771	3.18587	0.00144317	0.0087555
ENSMUSG00000048001	Hes5	-0.655026	0.635064	168.904	0.21942	2.98527	0.00283332	0.0153793
ENSMUSG00000019789	Hey2	-1.51913	0.348896	212.601	0.162812	9.3306	1.05275e-20	1.49008e-18
ENSMUSG00000032744	Heyl	-1.35196	0.391759	2229.59	0.165708	8.15872	3.38587e-16	3.28783e-14
ENSMUSG00000028864	Hgf	-0.519493	0.697617	139.883	0.198872	2.6122	0.00899607	0.0391486
ENSMUSG00000032523	Hhatl	-1.09951	0.466675	6.9817	0.397877	2.76344	0.00571959	0.0271929
ENSMUSG00000020928	Higd1b	-2.7651	0.147103	828.718	0.239773	11.5322	9.08318e-31	2.97465e-28
ENSMUSG00000093930	Hmgcs1	-0.656605	0.634369	3387.11	0.154228	4.25737	2.06846e-05	0.00023958
ENSMUSG00000027875	Hmgcs2	-0.948496	0.518172	1258.89	0.212231	4.46917	7.85239e-06	0.000104419
ENSMUSG00000028785	Hpca	-0.650212	0.637187	265.054	0.189457	3.43198	0.000599196	0.0041856
ENSMUSG00000071001	Hrct1	-0.777404	0.583416	95.334	0.27921	2.7843	0.00536442	0.0258576
ENSMUSG00000016194	Hsd11b1	-0.991413	0.502985	64.1399	0.27304	3.63102	0.000282308	0.00224208
ENSMUSG00000059970	Hspa2	-1.23011	0.426285	354.365	0.130123	9.45341	3.27981e-21	4.89102e-19
ENSMUSG00000032269	Htr3a	-1.40813	0.376799	22.9913	0.309794	4.54538	5.48352e-06	7.63851e-05
ENSMUSG00000006205	Htra1	-0.834502	0.560777	2249.79	0.173351	4.81394	1.47984e-06	2.38114e-05
ENSMUSG00000000732	Icosl	-0.580063	0.668935	105.647	0.17245	3.36365	0.000769193	0.00515946
ENSMUSG00000020644	Id2	-0.816201	0.567935	399.182	0.171302	4.7647	1.89132e-06	2.98008e-05
ENSMUSG00000021379	Id4	-1.23036	0.426212	395.715	0.126024	9.76288	1.62473e-22	2.79756e-20
ENSMUSG00000025950	Idh1	-0.564401	0.676236	1013.84	0.0859919	6.56342	5.25877e-11	2.39978e-09
ENSMUSG00000039997	Ifi203	-1.04777	0.483715	65.1803	0.257731	4.06536	4.7958e-05	0.000497821
ENSMUSG00000025491	Ifitm1	-0.769506	0.586618	316.676	0.217909	3.53132	0.000413491	0.00309415
ENSMUSG00000020053	Igf1	-0.687718	0.620835	186.682	0.170867	4.02488	5.70052e-05	0.000579843
ENSMUSG00000048583	Igf2	-0.609552	0.6554	1363.79	0.195092	3.12443	0.00178148	0.0104374
ENSMUSG00000035551	Igfbpl1	-1.14568	0.451978	264.832	0.172857	6.62787	3.40564e-11	1.59778e-09
ENSMUSG00000031111	Igsf1	-1.14162	0.45325	235.792	0.34093	3.34855	0.000812357	0.0053884
ENSMUSG00000022790	Igsf11	-0.505722	0.704308	228.873	0.16626	3.04175	0.00235208	0.013196
ENSMUSG00000040972	Igsf21	-0.575973	0.670834	211.74	0.156128	3.6891	0.000225047	0.00186168
ENSMUSG00000073889	Il11ra1	-0.591898	0.66347	299.521	0.127334	4.64837	3.34563e-06	4.98917e-05
ENSMUSG00000000791	Il12rb1	-1.32251	0.39984	10.5688	0.378571	3.49341	0.000476891	0.00345584
ENSMUSG00000031289	Il13ra2	-0.920345	0.528383	40.4684	0.262273	3.50911	0.000449612	0.0033052
ENSMUSG00000050222	Il17d	-0.768758	0.586923	44.5376	0.232523	3.30615	0.00094586	0.00612079
ENSMUSG00000039217	Il18	-0.734102	0.601192	108.733	0.19537	3.7575	0.000171622	0.00147678
ENSMUSG00000059203	Il1rapl2	-1.05503	0.481287	32.114	0.310565	3.39713	0.000680961	0.00467081
ENSMUSG00000050377	Il31ra	-1.04676	0.484055	8.40002	0.39304	2.66323	0.00773941	0.0348232
ENSMUSG00000074918	Inafm2	-0.573137	0.672154	222.951	0.169245	3.38642	0.0007081	0.00481543
ENSMUSG00000037940	Inpp4b	-0.908163	0.532863	816.537	0.169683	5.35212	8.69321e-08	1.90543e-06
ENSMUSG00000006127	Inpp5k	-0.502069	0.706094	262.613	0.121985	4.11583	3.85791e-05	0.000412779
ENSMUSG00000048782	Insc	-0.899716	0.535992	45.2709	0.255572	3.5204	0.000430895	0.00319432
ENSMUSG00000045294	Insig1	-0.672014	0.62763	638.894	0.143738	4.67526	2.93588e-06	4.41757e-05
ENSMUSG00000068154	Insm1	-0.817225	0.567533	135.525	0.231772	3.52598	0.00042192	0.00314033
ENSMUSG00000064065	Ipcef1	-0.540083	0.687731	195.437	0.195965	2.75602	0.00585099	0.0276836
ENSMUSG00000037206	Islr	-0.587051	0.665702	1622.54	0.180928	3.24466	0.0011759	0.00734478
ENSMUSG00000051243	Islr2	-1.25505	0.418979	647.009	0.135534	9.26003	2.04369e-20	2.82097e-18
ENSMUSG00000074766	Ism1	-0.849414	0.55501	45.5185	0.250709	3.38804	0.000703939	0.00479298
ENSMUSG00000042284	Itga1	-0.504566	0.704873	6398.06	0.140605	3.58854	0.000332537	0.00256537
ENSMUSG00000027009	Itga4	-0.900106	0.535847	1248.25	0.192369	4.67905	2.88205e-06	4.35226e-05
ENSMUSG00000025348	Itga7	-0.782956	0.581175	603.874	0.115549	6.77596	1.23583e-11	6.21713e-10
ENSMUSG00000020758	Itgb4	-0.873054	0.54599	32.5244	0.281532	3.10108	0.00192814	0.011147
ENSMUSG00000037254	Itih2	-0.734531	0.601013	831.652	0.206817	3.55159	0.000382905	0.0028951
ENSMUSG00000006522	Itih3	-0.739903	0.59878	161.126	0.177387	4.17111	3.03115e-05	0.000335052
ENSMUSG00000022108	Itm2b	-0.609277	0.655525	6693.74	0.128215	4.75198	2.01433e-06	3.14717e-05
ENSMUSG00000057963	Itpk1	-0.708589	0.611919	301.368	0.12049	5.88087	4.0812e-09	1.20431e-07
ENSMUSG00000027332	Ivd	-0.574597	0.671474	467.769	0.106548	5.39285	6.93508e-08	1.5506e-06
ENSMUSG00000055862	Izumo4	-0.789128	0.578694	25.7318	0.306979	2.57063	0.0101515	0.0428522
ENSMUSG00000055675	Kbtbd11	-0.595105	0.661996	525.435	0.13489	4.41177	1.02527e-05	0.000131724
ENSMUSG00000027827	Kcnab1	-0.681353	0.62358	105.613	0.186229	3.65868	0.000253521	0.00206013
ENSMUSG00000090122	Kcne1l	-0.549645	0.683188	285.887	0.210681	2.6089	0.00908343	0.039429
ENSMUSG00000074575	Kcng1	-0.681738	0.623414	84.0785	0.194056	3.5131	0.000442905	0.00326596
ENSMUSG00000096146	Kcnj11	-0.708102	0.612125	40.1721	0.270237	2.62029	0.00878538	0.0384521
ENSMUSG00000042529	Kcnj12	-0.771159	0.585947	110.268	0.179703	4.2913	1.77632e-05	0.000209965
ENSMUSG00000030247	Kcnj8	-2.07712	0.236987	2844.06	0.182574	11.3769	5.45119e-30	1.68603e-27
ENSMUSG00000033998	Kcnk1	-0.799798	0.57443	235.682	0.219125	3.64996	0.000262285	0.00211627
ENSMUSG00000037624	Kcnk2	-0.548269	0.68384	548.864	0.167293	3.2773	0.00104805	0.0066633
ENSMUSG00000049265	Kcnk3	-1.17941	0.441533	64.9668	0.225745	5.22451	1.74616e-07	3.54797e-06
ENSMUSG00000054477	Kcnn2	-0.93168	0.524248	158.229	0.18884	4.93371	8.06822e-07	1.37365e-05
ENSMUSG00000028631	Kcnq4	-1.56844	0.337174	120.389	0.190024	8.25387	1.53352e-16	1.54295e-14
ENSMUSG00000036225	Kctd1	-0.660285	0.632753	291.818	0.142333	4.63903	3.50051e-06	5.19232e-05
ENSMUSG00000010021	Kif19a	-1.15679	0.44851	26.3179	0.330136	3.50398	0.000458366	0.00335479
ENSMUSG00000022629	Kif21a	-0.583085	0.667535	517.806	0.168635	3.45767	0.000544873	0.00385287
ENSMUSG00000036915	Kirrel2	-2.06699	0.238657	28.3834	0.371176	5.56876	2.5656e-08	6.36711e-07
ENSMUSG00000032036	Kirrel3	-0.511409	0.701537	196.935	0.183271	2.79045	0.00526354	0.025489
ENSMUSG00000019966	Kitl	-1.03317	0.488635	284.398	0.128491	8.04078	8.92714e-16	8.23763e-14
ENSMUSG00000058488	Kl	-0.720896	0.60672	146.399	0.182951	3.94037	8.13549e-05	0.000782262
ENSMUSG00000030087	Klf15	-1.06359	0.478442	168.679	0.239005	4.45006	8.58461e-06	0.000112543
ENSMUSG00000033863	Klf9	-0.836315	0.560072	898.632	0.201497	4.15052	3.31727e-05	0.000363312
ENSMUSG00000078234	Klhdc7a	-0.692036	0.61898	91.9995	0.271243	2.55135	0.0107307	0.044795
ENSMUSG00000032609	Klhdc8b	-0.789803	0.578423	171.944	0.139881	5.64624	1.63999e-08	4.29327e-07
ENSMUSG00000042155	Klhl23	-0.858666	0.551462	1265.47	0.117949	7.27996	3.3392e-13	2.22196e-11
ENSMUSG00000062901	Klhl24	-0.651383	0.63667	1124.22	0.115146	5.65702	1.54022e-08	4.06395e-07
ENSMUSG00000035606	Ky	-0.883556	0.54203	19.0202	0.311765	2.83404	0.00459632	0.0227797
ENSMUSG00000052911	Lamb2	-1.07065	0.476105	2436.63	0.110954	9.64943	4.94274e-22	7.86226e-20
ENSMUSG00000026840	Lamc3	-1.3004	0.406015	5221.03	0.137986	9.4241	4.33817e-21	6.35579e-19
ENSMUSG00000035237	Lcat	-0.725578	0.604755	106.541	0.274564	2.64266	0.00822576	0.0364789
ENSMUSG00000030246	Ldhb	-0.679186	0.624518	821.678	0.134488	5.05015	4.41466e-07	8.05833e-06
ENSMUSG00000029570	Lfng	-0.640906	0.64131	323.423	0.194706	3.29166	0.000995984	0.00639067
ENSMUSG00000033595	Lgi3	-0.998439	0.500541	59.0158	0.249947	3.99461	6.48008e-05	0.000646924
ENSMUSG00000036560	Lgi4	-0.695861	0.617341	104.315	0.207467	3.35407	0.000796312	0.00530727
ENSMUSG00000042873	Lhfpl4	-0.517312	0.698672	173.074	0.138556	3.7336	0.000188761	0.00160769
ENSMUSG00000000247	Lhx2	-0.799024	0.574738	314.208	0.139466	5.72917	1.00922e-08	2.79535e-07
ENSMUSG00000037736	Limch1	-0.569554	0.673825	1765.42	0.148497	3.83547	0.000125327	0.00112841
ENSMUSG00000025239	Limd1	-0.753287	0.59325	1019.04	0.0990034	7.6087	2.76867e-14	2.16086e-12
ENSMUSG00000085793	Lin52	-0.57455	0.671496	125.695	0.170114	3.37744	0.000731646	0.0049594
ENSMUSG00000053846	Lipg	-1.16313	0.446543	43.3901	0.274021	4.24466	2.18922e-05	0.000251475
ENSMUSG00000020782	Llgl2	-1.02803	0.49038	58.4749	0.24329	4.22552	2.3839e-05	0.000271411
ENSMUSG00000073725	Lmbrd1	-0.56135	0.677668	747.8	0.113469	4.94718	7.52973e-07	1.29651e-05
ENSMUSG00000000693	Loxl3	-0.611347	0.654585	567.404	0.164764	3.71045	0.000206895	0.00173646
ENSMUSG00000036832	Lpar3	-0.901985	0.53515	24.9525	0.329052	2.74116	0.00612225	0.028812
ENSMUSG00000020593	Lpin1	-0.607317	0.656416	213.136	0.147221	4.12521	3.70394e-05	0.000399117
ENSMUSG00000027253	Lrp4	-0.551341	0.682385	1144.78	0.163357	3.37508	0.000737955	0.00499608
ENSMUSG00000049939	Lrrc4	-0.890723	0.539344	309.824	0.152468	5.84204	5.15641e-09	1.50301e-07
ENSMUSG00000047085	Lrrc4b	-0.542508	0.686576	869.366	0.0916684	5.91816	3.25569e-09	9.79758e-08
ENSMUSG00000050587	Lrrc4c	-0.72245	0.606067	411.845	0.149292	4.83918	1.30376e-06	2.12443e-05
ENSMUSG00000022759	Lrrc74b	-1.42372	0.372749	17.7437	0.372482	3.82226	0.000132234	0.00118232
ENSMUSG00000070639	Lrrc8b	-0.522563	0.696134	1633.89	0.144333	3.62054	0.000293984	0.00232157
ENSMUSG00000034648	Lrrn1	-0.543906	0.685912	215.343	0.15853	3.43093	0.000601508	0.00419649
ENSMUSG00000052581	Lrrtm4	-0.575897	0.670869	99.3704	0.221637	2.59838	0.0093666	0.0403094
ENSMUSG00000061080	Lsamp	-0.540695	0.68744	1482.57	0.143583	3.76573	0.000166063	0.00143412
ENSMUSG00000033105	Lss	-0.71334	0.609907	451.299	0.191776	3.71964	0.000199506	0.00168461
ENSMUSG00000048706	Lurap1l	-1.14937	0.450822	202.997	0.225059	5.10697	3.27364e-07	6.16419e-06
ENSMUSG00000063297	Luzp2	-0.502409	0.705927	1265.93	0.189187	2.65562	0.00791622	0.0354373
ENSMUSG00000036306	Lzts1	-0.528577	0.693238	361.86	0.164459	3.21405	0.00130878	0.00805723
ENSMUSG00000036278	Macrod1	-0.752838	0.593435	27.326	0.295686	2.54607	0.0108942	0.0453642
ENSMUSG00000022553	Maf1	-0.685437	0.621818	547.619	0.119536	5.73412	9.80182e-09	2.7285e-07
ENSMUSG00000033207	Mamdc2	-0.892956	0.53851	55.4477	0.226725	3.9385	8.19916e-05	0.000787477
ENSMUSG00000040147	Maob	-0.642461	0.640619	86.2303	0.216226	2.97125	0.00296591	0.0159487
ENSMUSG00000024948	Map4k2	-0.562885	0.676947	135.673	0.209052	2.69255	0.00709069	0.032464
ENSMUSG00000024558	Mapk4	-0.74092	0.598358	730.287	0.141936	5.22011	1.78817e-07	3.62453e-06
ENSMUSG00000004933	Matk	-0.502897	0.705688	189.16	0.161585	3.11228	0.00185648	0.0108076
ENSMUSG00000020646	Mboat2	-0.634615	0.644113	1095.49	0.152394	4.16429	3.12321e-05	0.000344543
ENSMUSG00000041607	Mbp	-0.724095	0.605377	323.578	0.207483	3.48991	0.000483184	0.00349356
ENSMUSG00000032135	Mcam	-0.701905	0.61476	4317.16	0.179076	3.91959	8.87012e-05	0.000841276
ENSMUSG00000031139	Mcf2	-0.967084	0.511539	21.2844	0.333226	2.90219	0.00370566	0.0190968
ENSMUSG00000030621	Me3	-0.649777	0.637379	101.584	0.217717	2.9845	0.00284041	0.0154078
ENSMUSG00000027210	Meis2	-0.833158	0.561299	511.685	0.162848	5.11618	3.11792e-07	5.8909e-06
ENSMUSG00000045555	Mettl24	-1.04908	0.483276	5.78887	0.401584	2.61236	0.00899193	0.0391408
ENSMUSG00000025731	Mettl26	-0.67692	0.625499	107.182	0.174018	3.88994	0.000100268	0.000929855
ENSMUSG00000040557	Mettl27	-0.820688	0.566172	63.7652	0.225292	3.64277	0.000269722	0.00216478
ENSMUSG00000054619	Mettl7a1	-0.802505	0.573353	81.6461	0.175423	4.57469	4.76933e-06	6.75635e-05
ENSMUSG00000042436	Mfap4	-0.610972	0.654755	449.821	0.201472	3.03255	0.002425	0.0135188
ENSMUSG00000030605	Mfge8	-0.827752	0.563406	5568	0.0928433	8.91559	4.85232e-19	5.83047e-17
ENSMUSG00000028655	Mfsd2a	-0.901005	0.535514	184.937	0.280864	3.20798	0.00133672	0.00819898
ENSMUSG00000036155	Mgat5	-0.57613	0.670761	814.902	0.135383	4.25556	2.08525e-05	0.000240856
ENSMUSG00000033174	Mgll	-0.624928	0.648452	720.516	0.175521	3.56042	0.000370263	0.00281225
ENSMUSG00000089661	Mia	-1.021	0.492775	9.89623	0.382346	2.67036	0.00757703	0.0342216
ENSMUSG00000039478	Micu3	-0.574225	0.671647	107.296	0.20126	2.85315	0.00432884	0.0216857
ENSMUSG00000008035	Mid1ip1	-0.606381	0.656842	1112.44	0.138325	4.38375	1.16652e-05	0.000146933
ENSMUSG00000040987	Mill2	-0.521004	0.696887	168.513	0.186959	2.78674	0.00532418	0.025723
ENSMUSG00000035805	Mlc1	-0.792793	0.577225	2479.62	0.19701	4.02413	5.71856e-05	0.000581324
ENSMUSG00000039533	Mmd2	-0.874531	0.545431	2078.55	0.192083	4.55287	5.29188e-06	7.39933e-05
ENSMUSG00000031790	Mmp15	-0.849084	0.555137	1629.45	0.135869	6.24928	4.1235e-10	1.52033e-08
ENSMUSG00000070576	Mn1	-0.642152	0.640756	613.865	0.150762	4.25939	2.0499e-05	0.00023809
ENSMUSG00000033752	Mnd1	-0.739524	0.598937	27.094	0.278524	2.65516	0.00792716	0.0354673
ENSMUSG00000090272	Mndal	-0.830398	0.562374	57.4452	0.250597	3.31369	0.00092075	0.00599039
ENSMUSG00000032517	Mobp	-0.881125	0.542944	60.2861	0.327104	2.69372	0.00706599	0.0323598
ENSMUSG00000039616	Mocos	-0.685296	0.621878	49.808	0.226504	3.02553	0.00248196	0.0137674
ENSMUSG00000023074	Mospd1	-0.70057	0.615329	292.472	0.174737	4.00928	6.09033e-05	0.000613895
ENSMUSG00000061778	Mospd2	-0.501883	0.706185	169.846	0.149544	3.35609	0.000790534	0.00528331
ENSMUSG00000017314	Mpp2	-0.817248	0.567523	346.289	0.133405	6.12608	9.00708e-10	3.11462e-08
ENSMUSG00000052373	Mpp3	-0.639233	0.642054	90.1612	0.201243	3.17642	0.00149103	0.00898161
ENSMUSG00000016386	Mpped2	-0.61406	0.653355	179.333	0.179834	3.4146	0.000638762	0.00442313
ENSMUSG00000032470	Mras	-0.548483	0.683739	660.092	0.155898	3.51821	0.000434464	0.0032177
ENSMUSG00000031070	Mrgprf	-1.11246	0.462506	314.134	0.222752	4.99416	5.90928e-07	1.04001e-05
ENSMUSG00000064036	Mro	-0.919573	0.528665	116.355	0.179209	5.13128	2.87785e-07	5.52481e-06
ENSMUSG00000054256	Msi1	-0.529931	0.692588	341.242	0.137201	3.86243	0.000112263	0.00102628
ENSMUSG00000069769	Msi2	-0.512568	0.700973	1432.88	0.13099	3.91305	9.11382e-05	0.000858055
ENSMUSG00000031604	Msmo1	-0.661516	0.632214	689.544	0.144731	4.57066	4.86197e-06	6.86756e-05
ENSMUSG00000031760	Mt3	-0.604693	0.657611	458.847	0.199232	3.03512	0.00240444	0.0134266
ENSMUSG00000004748	Mtfp1	-0.787789	0.579231	40.9317	0.268365	2.93551	0.00333	0.0175394
ENSMUSG00000045636	Mtus1	-0.728002	0.603739	399.046	0.153171	4.75287	2.00545e-06	3.13623e-05
ENSMUSG00000057280	Musk	-0.976485	0.508216	79.9039	0.216642	4.50737	6.56353e-06	8.96354e-05
ENSMUSG00000006517	Mvd	-0.750255	0.594499	215.949	0.196521	3.81768	0.000134713	0.00119871
ENSMUSG00000025025	Mxi1	-0.69349	0.618356	434.186	0.127358	5.44519	5.17509e-08	1.19385e-06
ENSMUSG00000028654	Mycl	-1.04793	0.483661	209.503	0.144225	7.26594	3.70462e-13	2.45534e-11
ENSMUSG00000037169	Mycn	-0.63344	0.644637	168.902	0.217423	2.9134	0.00357516	0.0185557
ENSMUSG00000018830	Myh11	-0.878126	0.544074	376.192	0.17476	5.02475	5.04087e-07	9.06272e-06
ENSMUSG00000030739	Myh14	-0.786187	0.579875	154.523	0.207651	3.7861	0.000153029	0.00133537
ENSMUSG00000038175	Mylip	-1.05985	0.47968	395.208	0.181144	5.85089	4.88938e-09	1.43017e-07
ENSMUSG00000044951	Mylk4	-1.10375	0.465307	21.2553	0.353515	3.1222	0.00179503	0.0104864
ENSMUSG00000037139	Myom3	-1.28669	0.409889	36.8389	0.279648	4.60112	4.2023e-06	6.07152e-05
ENSMUSG00000041794	Myrip	-0.672868	0.627259	290.192	0.164126	4.09971	4.13661e-05	0.000438387
ENSMUSG00000010505	Myt1	-0.731492	0.602281	260.203	0.198898	3.67772	0.000235328	0.00193523
ENSMUSG00000029413	Naaa	-1.0431	0.485284	271.276	0.182262	5.72306	1.04625e-08	2.88833e-07
ENSMUSG00000022253	Nadk2	-0.615905	0.652521	305.518	0.19269	3.19635	0.00139179	0.00849002
ENSMUSG00000022453	Naga	-0.573558	0.671957	365.613	0.126408	4.53735	5.69654e-06	7.9023e-05
ENSMUSG00000072437	Nanos1	-0.63203	0.645268	86.6698	0.241606	2.61595	0.00889795	0.0388334
ENSMUSG00000068299	Nat8f4	-0.816379	0.567866	79.0029	0.220761	3.69803	0.000217282	0.00180729
ENSMUSG00000041120	Nbl1	-0.789445	0.578567	1812.08	0.170652	4.62606	3.72687e-06	5.47459e-05
ENSMUSG00000002341	Ncan	-0.716481	0.60858	10386.1	0.161516	4.43598	9.16547e-06	0.000119222
ENSMUSG00000026480	Ncf2	-0.734058	0.601211	123.802	0.233736	3.14054	0.00168639	0.00996326
ENSMUSG00000049001	Ndnf	-0.598093	0.660627	1103.84	0.14439	4.14222	3.43967e-05	0.00037402
ENSMUSG00000004558	Ndrg2	-0.880942	0.543013	3880.41	0.193469	4.55339	5.27886e-06	7.39041e-05
ENSMUSG00000036564	Ndrg4	-0.548818	0.68358	1228.31	0.157345	3.48799	0.000486659	0.00351109
ENSMUSG00000027977	Ndst3	-0.638639	0.642319	158.154	0.160422	3.98099	6.86301e-05	0.000676387
ENSMUSG00000040280	Ndufa4l2	-1.5682	0.337229	958.353	0.170564	9.19421	3.77763e-20	5.08823e-18
ENSMUSG00000027489	Necab3	-0.773233	0.585105	46.749	0.240087	3.22064	0.00127906	0.00791806
ENSMUSG00000055409	Nell1	-0.634466	0.644179	82.2479	0.251048	2.52727	0.0114953	0.0474648
ENSMUSG00000038255	Neurod2	-0.705249	0.613337	125.623	0.171723	4.10689	4.01021e-05	0.000426615
ENSMUSG00000023411	Nfatc4	-0.595136	0.661982	424.037	0.138785	4.28818	1.80141e-05	0.000211881
ENSMUSG00000001911	Nfix	-0.506164	0.704092	1780.38	0.138318	3.65941	0.000252795	0.00205559
ENSMUSG00000026259	Ngef	-0.627363	0.647359	546.303	0.176167	3.56119	0.00036918	0.00281225
ENSMUSG00000079481	Nhsl2	-0.602329	0.65869	435.995	0.162474	3.70725	0.000209526	0.00175502
ENSMUSG00000095930	Nim1k	-0.71979	0.607186	234.117	0.183126	3.93057	8.4746e-05	0.000811133
ENSMUSG00000034285	Nipsnap1	-0.606003	0.657015	132.91	0.166727	3.63471	0.000278295	0.00222184
ENSMUSG00000027574	Nkain4	-0.60159	0.659027	243.265	0.169949	3.53983	0.000400381	0.00300817
ENSMUSG00000063887	Nlgn1	-0.603381	0.65821	585.921	0.135876	4.44068	8.96757e-06	0.000117104
ENSMUSG00000042751	Nmnat2	-0.646786	0.638701	565.501	0.118263	5.46906	4.5243e-08	1.05685e-06
ENSMUSG00000037171	Nodal	-3.00309	0.124733	70.5878	0.394919	7.60431	2.86434e-14	2.22513e-12
ENSMUSG00000041923	Nol4	-0.622222	0.64967	329.314	0.144937	4.29305	1.76238e-05	0.000208465
ENSMUSG00000026923	Notch1	-0.724815	0.605074	2641.97	0.124506	5.82155	5.83037e-09	1.68768e-07
ENSMUSG00000038146	Notch3	-1.86205	0.275085	5105.73	0.178692	10.4205	1.9995e-25	4.28148e-23
ENSMUSG00000015468	Notch4	-0.573871	0.671812	306.796	0.153854	3.72996	0.000191507	0.00162776
ENSMUSG00000042988	Notum	-1.05403	0.481622	281.559	0.249749	4.22034	2.43936e-05	0.000276857
ENSMUSG00000026077	Npas2	-0.718887	0.607566	128.812	0.173239	4.14968	3.32946e-05	0.000364408
ENSMUSG00000040998	Npnt	-0.706925	0.612624	146.083	0.189068	3.73901	0.000184746	0.00157672
ENSMUSG00000022206	Npr3	-0.669135	0.628884	214.905	0.235695	2.83898	0.00452574	0.0225043
ENSMUSG00000059991	Nptx2	-0.669376	0.628778	88.3428	0.191649	3.49271	0.000478144	0.00346012
ENSMUSG00000036437	Npy1r	-0.979901	0.507014	373.395	0.160321	6.11214	9.83051e-10	3.3508e-08
ENSMUSG00000003849	Nqo1	-0.594924	0.662079	69.3013	0.209594	2.83846	0.00453323	0.0225248
ENSMUSG00000020889	Nr1d1	-0.684455	0.622241	237.478	0.159613	4.28821	1.80119e-05	0.000211881
ENSMUSG00000021775	Nr1d2	-0.532937	0.691146	715.068	0.142116	3.75002	0.000176822	0.00151918
ENSMUSG00000031618	Nr3c2	-0.69503	0.617696	204.601	0.16508	4.21026	2.55074e-05	0.00028766
ENSMUSG00000078202	Nrarp	-0.601878	0.658896	601.161	0.108618	5.54123	3.00348e-08	7.31255e-07
ENSMUSG00000075590	Nrbp2	-0.57376	0.671863	255.052	0.135094	4.24713	2.16524e-05	0.000249062
ENSMUSG00000062991	Nrg1	-0.519387	0.697668	117.974	0.196004	2.64988	0.00805206	0.0358819
ENSMUSG00000053310	Nrgn	-0.558439	0.679037	522.76	0.163662	3.41214	0.000644539	0.00445759
ENSMUSG00000001520	Nrip2	-2.54644	0.171177	47.6707	0.274829	9.26556	1.94062e-20	2.70102e-18
ENSMUSG00000024109	Nrxn1	-0.600461	0.659543	3606.75	0.123903	4.84623	1.25828e-06	2.05433e-05
ENSMUSG00000066392	Nrxn3	-0.622804	0.649407	679.108	0.174505	3.56899	0.000358366	0.00274435
ENSMUSG00000031349	Nsdhl	-0.543651	0.686032	237.705	0.168949	3.21784	0.00129158	0.0079778
ENSMUSG00000020297	Nsg2	-0.594052	0.662479	1014.36	0.103196	5.75656	8.58472e-09	2.40978e-07
ENSMUSG00000032420	Nt5e	-1.06212	0.478928	75.0792	0.212545	4.99716	5.81803e-07	1.02503e-05
ENSMUSG00000020902	Ntn1	-1.86984	0.273605	1068.42	0.177649	10.5254	6.59547e-26	1.50901e-23
ENSMUSG00000055254	Ntrk2	-0.825354	0.564344	5156.18	0.133282	6.19254	5.92016e-10	2.09045e-08
ENSMUSG00000020591	Ntsr2	-1.50103	0.353301	265.992	0.227634	6.59405	4.2798e-11	1.98009e-09
ENSMUSG00000073295	Nudt11	-0.606596	0.656744	92.9098	0.193053	3.14211	0.00167733	0.00992376
ENSMUSG00000048148	Nwd1	-0.594454	0.662295	1078.33	0.164043	3.62377	0.000290335	0.00229819
ENSMUSG00000046719	Nxph3	-0.607375	0.65639	55.918	0.235061	2.5839	0.009769	0.0416867
ENSMUSG00000040652	Oaz2	-1.10754	0.464085	1971.19	0.157951	7.01191	2.35079e-12	1.38249e-10
ENSMUSG00000021638	Ocln	-1.26178	0.417028	38.8535	0.264634	4.76804	1.86029e-06	2.93396e-05
ENSMUSG00000021913	Ogdhl	-0.788175	0.579076	217.443	0.148487	5.30804	1.10811e-07	2.35766e-06
ENSMUSG00000032172	Olfm2	-0.535133	0.690095	192.656	0.146496	3.65288	0.00025931	0.00209835
ENSMUSG00000046618	Olfml2a	-2.0324	0.244448	437.222	0.19038	10.6755	1.32569e-26	3.25613e-24
ENSMUSG00000070423	Olfr558	-2.37981	0.192135	13.3253	0.373563	6.37057	1.88324e-10	7.61596e-09
ENSMUSG00000049612	Omg	-0.656741	0.63431	103.067	0.246879	2.66017	0.00781004	0.0350741
ENSMUSG00000038534	Osbpl7	-0.987315	0.504416	160.038	0.172145	5.73537	9.73014e-09	2.71761e-07
ENSMUSG00000020787	P2rx1	-1.27034	0.414562	125.156	0.21141	6.00889	1.86795e-09	5.97672e-08
ENSMUSG00000036353	P2ry12	-0.885805	0.541186	41.0468	0.264439	3.34975	0.000808858	0.00537548
ENSMUSG00000036381	P2ry14	-1.14525	0.45211	552.811	0.212291	5.39474	6.86233e-08	1.53903e-06
ENSMUSG00000027257	Pacsin3	-0.64563	0.639214	208.399	0.147862	4.36644	1.26289e-05	0.000157408
ENSMUSG00000028927	Padi2	-1.47978	0.358544	86.3208	0.274316	5.39443	6.87411e-08	1.53903e-06
ENSMUSG00000030774	Pak1	-0.594386	0.662326	342.673	0.128934	4.61	4.02678e-06	5.8432e-05
ENSMUSG00000020092	Pald1	-1.23296	0.425444	1828.35	0.158051	7.80103	6.14055e-15	5.05219e-13
ENSMUSG00000027188	Pamr1	-0.596051	0.661563	198.618	0.196334	3.0359	0.00239817	0.013405
ENSMUSG00000024899	Papss2	-0.527894	0.693567	182.356	0.20948	2.52002	0.0117347	0.0482265
ENSMUSG00000041423	Paqr6	-1.61598	0.326244	41.1152	0.249229	6.4839	8.93796e-11	3.95554e-09
ENSMUSG00000037348	Paqr7	-0.533668	0.690796	644.038	0.14471	3.68785	0.000226156	0.00186993
ENSMUSG00000023826	Park2	-0.856129	0.552433	53.3637	0.237383	3.60653	0.000310315	0.00242304
ENSMUSG00000027168	Pax6	-0.626653	0.647677	164.682	0.168871	3.71083	0.000206583	0.00173559
ENSMUSG00000051375	Pcdh1	-0.610489	0.654975	1631.46	0.111066	5.49663	3.87118e-08	9.26311e-07
ENSMUSG00000037892	Pcdh18	-0.734952	0.600838	3136.71	0.134254	5.47435	4.3912e-08	1.03008e-06
ENSMUSG00000050505	Pcdh20	-0.739141	0.599096	78.0404	0.212509	3.47816	0.000504867	0.00362368
ENSMUSG00000036422	Pcdh8	-0.643203	0.64029	173.626	0.170245	3.77811	0.000158025	0.00137609
ENSMUSG00000104318	Pcdha7	-0.841598	0.558025	32.1601	0.32977	2.55208	0.0107082	0.0447346
ENSMUSG00000023036	Pcdhgc4	-0.520782	0.696994	222.567	0.140957	3.69463	0.000220211	0.00182785
ENSMUSG00000102543	Pcdhgc5	-0.543993	0.68587	165.442	0.194709	2.79388	0.005208	0.025276
ENSMUSG00000027589	Pcmtd2	-0.624996	0.648422	256.221	0.131722	4.7448	2.08717e-06	3.25186e-05
ENSMUSG00000038370	Pcp4l1	-0.956963	0.51514	167.966	0.226993	4.21582	2.48868e-05	0.000281612
ENSMUSG00000039278	Pcsk1n	-0.570439	0.673412	229.213	0.145972	3.90787	9.31128e-05	0.000874182
ENSMUSG00000027419	Pcsk2	-0.566961	0.675037	568.605	0.192286	2.94853	0.00319289	0.0169402
ENSMUSG00000024713	Pcsk5	-0.64574	0.639165	163.064	0.161381	4.00135	6.29834e-05	0.00062991
ENSMUSG00000030513	Pcsk6	-0.896251	0.537281	170.779	0.194299	4.61274	3.97386e-06	5.78148e-05
ENSMUSG00000025137	Pcyt2	-0.665865	0.630311	199.742	0.157653	4.22362	2.40405e-05	0.000273331
ENSMUSG00000059173	Pde1a	-0.719825	0.607171	347.998	0.111795	6.43879	1.20432e-10	5.15757e-09
ENSMUSG00000031842	Pde4c	-1.21502	0.430768	17.3874	0.333422	3.64408	0.000268347	0.00215789
ENSMUSG00000019990	Pde7b	-0.741622	0.598066	254.743	0.156602	4.73573	2.18273e-06	3.38495e-05
ENSMUSG00000025584	Pde8a	-0.696271	0.617165	183.588	0.183042	3.80389	0.000142441	0.00125544
ENSMUSG00000021684	Pde8b	-1.32077	0.400321	1264.93	0.165612	7.97507	1.52291e-15	1.36751e-13
ENSMUSG00000041119	Pde9a	-0.850998	0.554401	105.041	0.192516	4.4204	9.85175e-06	0.000127257
ENSMUSG00000032006	Pdgfd	-0.779246	0.582671	49.3582	0.260199	2.99481	0.00274616	0.0149988
ENSMUSG00000024620	Pdgfrb	-0.919616	0.52865	30373.5	0.143658	6.40144	1.5392e-10	6.37908e-09
ENSMUSG00000006494	Pdk1	-0.64398	0.639945	841.852	0.147257	4.37318	1.22451e-05	0.000153311
ENSMUSG00000038967	Pdk2	-0.81562	0.568164	260.336	0.133677	6.10141	1.05137e-09	3.56185e-08
ENSMUSG00000019577	Pdk4	-1.11261	0.462457	97.8884	0.197043	5.64653	1.6372e-08	4.2927e-07
ENSMUSG00000032788	Pdxk	-0.714125	0.609575	769.114	0.135103	5.28577	1.25176e-07	2.62649e-06
ENSMUSG00000022197	Pdzd2	-0.830623	0.562286	2185.52	0.145899	5.69314	1.24725e-08	3.38725e-07
ENSMUSG00000024227	Pdzph1	-1.02432	0.491642	19.8982	0.332424	3.08136	0.00206055	0.0118184
ENSMUSG00000021846	Peli2	-0.678607	0.624768	541.658	0.117162	5.79204	6.95374e-09	1.98194e-07
ENSMUSG00000028957	Per3	-0.527654	0.693682	401.208	0.13424	3.93067	8.47087e-05	0.000811133
ENSMUSG00000019851	Perp	-2.718	0.151985	137.959	0.250639	10.8443	2.12302e-27	5.45518e-25
ENSMUSG00000033065	Pfkm	-0.619218	0.651024	922.411	0.147682	4.19291	2.75393e-05	0.000307873
ENSMUSG00000027805	Pfn2	-0.587302	0.665586	1109.15	0.104654	5.61184	2.00186e-08	5.14385e-07
ENSMUSG00000020639	Pfn4	-0.768301	0.587109	44.8721	0.234669	3.27398	0.00106044	0.00673184
ENSMUSG00000004791	Pgf	-0.690446	0.619662	92.4353	0.221088	3.12295	0.00179047	0.0104671
ENSMUSG00000027525	Phactr3	-0.726341	0.604435	427.103	0.139279	5.21502	1.83801e-07	3.72102e-06
ENSMUSG00000053398	Phgdh	-0.559361	0.678603	1111.67	0.164809	3.39399	0.000688815	0.00471409
ENSMUSG00000025537	Phkg1	-1.13646	0.454874	82.9208	0.207292	5.48242	4.19539e-08	9.96449e-07
ENSMUSG00000003469	Phyhip	-0.530702	0.692218	204.216	0.198476	2.67389	0.00749765	0.0339549
ENSMUSG00000039936	Pik3cd	-1.28933	0.40914	481.87	0.162425	7.93801	2.05453e-15	1.82526e-13
ENSMUSG00000034614	Pik3ip1	-0.627669	0.647221	211.492	0.169709	3.69851	0.000216871	0.00180657
ENSMUSG00000041417	Pik3r1	-0.664971	0.630701	2510.42	0.103413	6.43025	1.27394e-10	5.40268e-09
ENSMUSG00000028756	Pink1	-0.735355	0.60067	1118.78	0.0919843	7.99436	1.30252e-15	1.18232e-13
ENSMUSG00000025417	Pip4k2c	-0.639543	0.641916	411.897	0.130694	4.89344	9.90904e-07	1.65666e-05
ENSMUSG00000024867	Pip5k1b	-1.2199	0.429312	88.7299	0.237036	5.14647	2.65432e-07	5.15059e-06
ENSMUSG00000040430	Pitpnc1	-1.18345	0.440298	1041.73	0.137976	8.57722	9.71964e-18	1.07508e-15
ENSMUSG00000029406	Pitpnm2	-0.634386	0.644215	735.839	0.160011	3.96463	7.35084e-05	0.000719236
ENSMUSG00000057672	Pkn1	-0.504144	0.705078	1275.71	0.110152	4.57682	4.72104e-06	6.70939e-05
ENSMUSG00000002847	Pla1a	-0.721005	0.606675	248.165	0.22687	3.17805	0.00148269	0.00893682
ENSMUSG00000060675	Pla2g16	-0.661163	0.632368	165.991	0.189277	3.4931	0.00047744	0.00345802
ENSMUSG00000034579	Pla2g3	-1.89224	0.269389	83.7229	0.211058	8.96549	3.08895e-19	3.85012e-17
ENSMUSG00000023913	Pla2g7	-0.543706	0.686006	1060.58	0.178834	3.04028	0.00236357	0.0132485
ENSMUSG00000051177	Plcb1	-0.520745	0.697012	795.634	0.145691	3.57431	0.000351155	0.00269654
ENSMUSG00000039943	Plcb4	-0.517115	0.698768	222.756	0.152629	3.38805	0.000703913	0.00479298
ENSMUSG00000024998	Plce1	-0.506167	0.704091	1024.84	0.0912869	5.54479	2.94303e-08	7.19685e-07
ENSMUSG00000038349	Plcl1	-0.717484	0.608157	495.032	0.196248	3.65601	0.000256174	0.00207671
ENSMUSG00000027695	Pld1	-0.669837	0.628578	541.809	0.169812	3.94457	7.99425e-05	0.000769567
ENSMUSG00000030701	Plekhb1	-0.728831	0.603393	167.034	0.194487	3.74746	0.000178637	0.00153162
ENSMUSG00000066438	Plekhd1	-1.27241	0.413967	57.295	0.2781	4.57537	4.75379e-06	6.74004e-05
ENSMUSG00000052609	Plekhg3	-1.0082	0.497168	420.362	0.14355	7.02332	2.16651e-12	1.28316e-10
ENSMUSG00000014782	Plekhg4	-1.13655	0.454845	19.1363	0.381148	2.98192	0.00286444	0.015513
ENSMUSG00000078485	Plekhn1	-0.532433	0.691388	140.809	0.171137	3.11116	0.00186356	0.0108337
ENSMUSG00000031775	Pllp	-0.638588	0.642341	45.6256	0.226346	2.82129	0.00478303	0.0235513
ENSMUSG00000028517	Plpp3	-0.864885	0.54909	3145.87	0.138795	6.23139	4.62306e-10	1.68223e-08
ENSMUSG00000017754	Pltp	-0.624392	0.648693	5467.93	0.148762	4.19726	2.7016e-05	0.00030263
ENSMUSG00000017417	Plxdc1	-2.669	0.157236	348.7	0.189753	14.0656	6.17968e-45	4.91491e-42
ENSMUSG00000026748	Plxdc2	-0.608687	0.655793	1777.7	0.163313	3.72711	0.000193686	0.0016421
ENSMUSG00000053646	Plxnb1	-0.693811	0.618218	1716.33	0.116939	5.9331	2.9727e-09	9.10882e-08
ENSMUSG00000074785	Plxnc1	-0.55468	0.680808	680.307	0.164468	3.37257	0.000744705	0.00502345
ENSMUSG00000042251	Pm20d1	-1.10085	0.466241	26.7583	0.304685	3.61309	0.00030257	0.00237589
ENSMUSG00000025509	Pnpla2	-0.65656	0.634389	229.156	0.195778	3.35359	0.0007977	0.00531228
ENSMUSG00000028600	Podn	-0.810732	0.570093	38.1756	0.265119	3.05799	0.00222825	0.0126071
ENSMUSG00000066235	Pomgnt2	-0.582113	0.667985	119.696	0.171729	3.38973	0.000699613	0.00477131
ENSMUSG00000031169	Porcn	-0.696096	0.61724	146.392	0.150268	4.63236	3.61529e-06	5.33886e-05
ENSMUSG00000095139	Pou3f2	-0.785838	0.580015	253.124	0.171884	4.5719	4.8332e-06	6.84103e-05
ENSMUSG00000045515	Pou3f3	-0.756107	0.592092	877.337	0.104369	7.24455	4.33878e-13	2.8197e-11
ENSMUSG00000056854	Pou3f4	-1.05563	0.481085	121.372	0.184927	5.70838	1.14057e-08	3.12292e-07
ENSMUSG00000022383	Ppara	-0.592355	0.663259	103.195	0.215374	2.75036	0.00595305	0.0281258
ENSMUSG00000033871	Ppargc1b	-0.529807	0.692647	98.8912	0.197358	2.6845	0.00726391	0.0331209
ENSMUSG00000037826	Ppm1k	-0.893282	0.538388	245.658	0.123314	7.24397	4.35726e-13	2.82073e-11
ENSMUSG00000019254	Ppp1r12c	-0.589547	0.664551	668.487	0.132293	4.45637	8.33605e-06	0.000109802
ENSMUSG00000037166	Ppp1r14a	-1.07668	0.474119	157.509	0.196416	5.48162	4.2146e-08	9.98471e-07
ENSMUSG00000035179	Ppp1r32	-0.922691	0.527524	20.0469	0.350809	2.63018	0.0085339	0.0375978
ENSMUSG00000067279	Ppp1r3c	-0.712893	0.610095	488.967	0.157415	4.52876	5.93311e-06	8.21001e-05
ENSMUSG00000049999	Ppp1r3d	-0.899554	0.536052	83.7124	0.218866	4.11006	3.9555e-05	0.0004216
ENSMUSG00000050423	Ppp1r3g	-1.23927	0.423587	70.1166	0.265234	4.67236	2.97766e-06	4.4764e-05
ENSMUSG00000032827	Ppp1r9a	-0.507517	0.703432	1838.96	0.188751	2.68882	0.00717053	0.0327667
ENSMUSG00000024500	Ppp2r2b	-0.53245	0.691379	550.173	0.11253	4.73163	2.22721e-06	3.44434e-05
ENSMUSG00000041577	Prelp	-0.639574	0.641903	659.504	0.138572	4.61548	3.92196e-06	5.72592e-05
ENSMUSG00000048960	Prex2	-0.659625	0.633043	1380.74	0.0996461	6.61967	3.59996e-11	1.67483e-09
ENSMUSG00000025855	Prkar1b	-0.589368	0.664634	730.194	0.154812	3.80699	0.000140669	0.00124244
ENSMUSG00000079037	Prnp	-0.76374	0.588968	1856.12	0.129764	5.88559	3.96629e-09	1.17456e-07
ENSMUSG00000050558	Prokr2	-1.41818	0.374185	44.3906	0.332445	4.2659	1.99095e-05	0.000232212
ENSMUSG00000055945	Prr18	-0.687822	0.620791	59.2397	0.222897	3.08583	0.00202986	0.0116624
ENSMUSG00000032841	Prr5l	-0.874382	0.545487	222.168	0.202253	4.32322	1.53769e-05	0.000186105
ENSMUSG00000015476	Prrt1	-0.785148	0.580293	52.0654	0.237656	3.30372	0.000954116	0.00616079
ENSMUSG00000045009	Prrt3	-1.35962	0.389684	85.5125	0.258497	5.25973	1.44267e-07	2.99322e-06
ENSMUSG00000039405	Prss23	-0.89723	0.536917	365.386	0.193707	4.63189	3.62347e-06	5.34149e-05
ENSMUSG00000036480	Prss56	-1.93845	0.260897	11.7844	0.390046	4.96979	6.70266e-07	1.16734e-05
ENSMUSG00000004207	Psap	-0.505424	0.704453	7266.55	0.100255	5.04138	4.62182e-07	8.36333e-06
ENSMUSG00000024347	Psd2	-1.22847	0.426769	341.821	0.141984	8.65219	5.0521e-18	5.74014e-16
ENSMUSG00000034117	Ptgdr2	-1.05062	0.482761	74.0523	0.21635	4.85612	1.19709e-06	1.97178e-05
ENSMUSG00000015090	Ptgds	-0.781986	0.581566	14508.2	0.236713	3.30351	0.000954818	0.00616178
ENSMUSG00000040016	Ptger3	-1.11586	0.461415	78.8294	0.220427	5.06226	4.14306e-07	7.62926e-06
ENSMUSG00000017969	Ptgis	-0.740576	0.5985	121.668	0.282589	2.62069	0.00877529	0.038418
ENSMUSG00000047250	Ptgs1	-0.623229	0.649216	111.849	0.207353	3.00564	0.00265026	0.0145416
ENSMUSG00000032492	Pth1r	-1.2921	0.408357	607.851	0.173563	7.44454	9.72826e-14	6.97345e-12
ENSMUSG00000059895	Ptp4a3	-1.17557	0.442709	401.026	0.147166	7.98804	1.37099e-15	1.23774e-13
ENSMUSG00000027843	Ptpn22	-0.577904	0.669936	55.2128	0.212483	2.71977	0.00653281	0.0303931
ENSMUSG00000019889	Ptprk	-0.69404	0.61812	4941.19	0.199949	3.47108	0.000518366	0.00369673
ENSMUSG00000028909	Ptpru	-0.575254	0.671168	186.629	0.154443	3.7247	0.000195549	0.00165538
ENSMUSG00000033059	Pygb	-0.503128	0.705575	2460.5	0.142022	3.5426	0.000396205	0.00298216
ENSMUSG00000017639	Rab11fip4	-0.599012	0.660206	836.089	0.131125	4.56826	4.91781e-06	6.93141e-05
ENSMUSG00000031104	Rab33a	-0.925853	0.526369	31.8224	0.255958	3.6172	0.000297804	0.0023473
ENSMUSG00000020732	Rab37	-2.57341	0.168006	35.1261	0.295574	8.70649	3.13427e-18	3.58552e-16
ENSMUSG00000031840	Rab3a	-0.550464	0.682801	446.15	0.18704	2.94303	0.00325019	0.0171678
ENSMUSG00000034353	Ramp1	-0.765331	0.588318	187.968	0.206028	3.7147	0.000203449	0.0017127
ENSMUSG00000051615	Rap2a	-0.572431	0.672482	1205.24	0.111442	5.13659	2.79771e-07	5.38954e-06
ENSMUSG00000041992	Rapgef5	-0.674656	0.626482	1996.83	0.153584	4.39275	1.11924e-05	0.000141995
ENSMUSG00000009281	Rarres2	-0.508448	0.702978	436.61	0.145735	3.48886	0.000485091	0.00350584
ENSMUSG00000029602	Rasal1	-0.570271	0.67349	152.873	0.17524	3.25423	0.001137	0.00713251
ENSMUSG00000029641	Rasl11a	-0.923949	0.527064	146.332	0.193639	4.7715	1.82856e-06	2.88937e-05
ENSMUSG00000041696	Rasl12	-2.41193	0.187904	404.668	0.192158	12.5518	3.88427e-36	1.70724e-33
ENSMUSG00000046402	Rbp1	-0.53787	0.688787	618.022	0.202532	2.65573	0.00791379	0.0354373
ENSMUSG00000039191	Rbpj	-1.41485	0.37505	400.767	0.147184	9.6128	7.0601e-22	1.09183e-19
ENSMUSG00000039601	Rcan2	-0.606858	0.656625	180.184	0.196701	3.08519	0.00203423	0.0116835
ENSMUSG00000025350	Rdh5	-0.840362	0.558504	51.0339	0.233336	3.60151	0.000316372	0.00246228
ENSMUSG00000037962	Rflna	-1.13435	0.455541	427.202	0.18032	6.29076	3.15924e-10	1.21022e-08
ENSMUSG00000070509	Rgma	-0.801526	0.573742	1075.85	0.131642	6.08866	1.1386e-09	3.81867e-08
ENSMUSG00000002459	Rgs20	-0.562815	0.67698	76.3797	0.217621	2.58621	0.00970374	0.04144
ENSMUSG00000059810	Rgs3	-0.881475	0.542812	461.991	0.160004	5.5091	3.60683e-08	8.65536e-07
ENSMUSG00000038530	Rgs4	-1.22566	0.4276	3083	0.1984	6.17775	6.50221e-10	2.28151e-08
ENSMUSG00000026678	Rgs5	-3.03142	0.122307	51911.2	0.19631	15.442	8.54287e-54	9.5122e-51
ENSMUSG00000021219	Rgs6	-0.842171	0.557803	322.363	0.156951	5.36582	8.05804e-08	1.77553e-06
ENSMUSG00000022580	Rhpn1	-0.654169	0.635441	122.01	0.217241	3.01125	0.00260171	0.0142999
ENSMUSG00000030494	Rhpn2	-1.04517	0.484586	36.3853	0.288651	3.62089	0.000293592	0.00231957
ENSMUSG00000036006	Ripor2	-0.547405	0.68425	372.139	0.158672	3.44992	0.000560744	0.00395672
ENSMUSG00000039194	Rlbp1	-0.690608	0.619592	454.98	0.138054	5.00244	5.66101e-07	1.00322e-05
ENSMUSG00000001313	Rnd2	-0.783908	0.580791	170.94	0.17959	4.36499	1.2713e-05	0.000158153
ENSMUSG00000036503	Rnf13	-0.528874	0.693095	538.423	0.110578	4.7828	1.72872e-06	2.74982e-05
ENSMUSG00000047496	Rnf152	-1.12777	0.457622	169.902	0.209411	5.38545	7.22626e-08	1.6071e-06
ENSMUSG00000040746	Rnf167	-0.796291	0.575828	386.78	0.149001	5.34419	9.08242e-08	1.97776e-06
ENSMUSG00000021720	Rnf180	-0.589758	0.664454	234.159	0.16209	3.63847	0.000274268	0.00219581
ENSMUSG00000036192	Rorb	-0.574894	0.671335	512.537	0.132607	4.33531	1.45553e-05	0.000177967
ENSMUSG00000046215	Rprml	-0.657035	0.634181	56.905	0.229119	2.86766	0.00413518	0.0209164
ENSMUSG00000021180	Rps6ka5	-0.598247	0.660556	135.516	0.182317	3.28137	0.00103306	0.0065931
ENSMUSG00000031880	Rrad	-0.910362	0.532051	177.102	0.213458	4.26483	2.00058e-05	0.000233011
ENSMUSG00000049191	Rtl5	-0.691454	0.619229	96.2946	0.219725	3.1469	0.00165009	0.00977646
ENSMUSG00000030401	Rtn2	-0.532192	0.691503	293.354	0.12364	4.30438	1.67454e-05	0.000200346
ENSMUSG00000045287	Rtn4rl1	-0.836871	0.559856	355.405	0.165187	5.0662	4.05839e-07	7.48986e-06
ENSMUSG00000050896	Rtn4rl2	-0.612512	0.654057	38.9584	0.241657	2.53463	0.0112566	0.0466636
ENSMUSG00000028133	Rwdd3	-0.957422	0.514976	21.1086	0.325219	2.94393	0.00324073	0.0171303
ENSMUSG00000044080	S100a1	-0.730793	0.602573	164.865	0.165173	4.42442	9.67039e-06	0.000125108
ENSMUSG00000033208	S100b	-0.686257	0.621464	140.456	0.260287	2.63654	0.0083756	0.036998
ENSMUSG00000045092	S1pr1	-0.787473	0.579358	1378	0.152692	5.15726	2.50595e-07	4.88953e-06
ENSMUSG00000025283	Sat1	-0.722814	0.605914	386.059	0.182626	3.9579	7.56115e-05	0.000732944
ENSMUSG00000034463	Scara3	-0.859861	0.551006	376.717	0.166687	5.15854	2.48881e-07	4.86747e-06
ENSMUSG00000022032	Scara5	-1.0381	0.48697	94.4592	0.311174	3.33606	0.000849752	0.00558323
ENSMUSG00000037071	Scd1	-1.0003	0.499895	1490.47	0.298885	3.34678	0.000817559	0.00540787
ENSMUSG00000025203	Scd2	-0.609613	0.655373	16197.3	0.168863	3.61011	0.000306073	0.00239889
ENSMUSG00000032181	Scg3	-0.726919	0.604193	1602.26	0.16515	4.40158	1.07466e-05	0.000136806
ENSMUSG00000023236	Scg5	-0.701813	0.614799	251.325	0.151715	4.62587	3.73023e-06	5.47472e-05
ENSMUSG00000027777	Schip1	-0.725067	0.604969	75.9956	0.213133	3.40195	0.000669077	0.00460442
ENSMUSG00000019194	Scn1b	-0.540674	0.68745	115.335	0.207139	2.6102	0.0090489	0.039317
ENSMUSG00000031610	Scrg1	-0.84923	0.555081	133.051	0.245406	3.46051	0.000539149	0.00382048
ENSMUSG00000026387	Sctr	-1.83943	0.279432	15.506	0.340937	5.39522	6.84383e-08	1.53903e-06
ENSMUSG00000025743	Sdc3	-1.04927	0.483214	4218.51	0.122158	8.58943	8.74021e-18	9.73193e-16
ENSMUSG00000022223	Sdr39u1	-0.500825	0.706703	86.0263	0.189859	2.63788	0.00834252	0.0369202
ENSMUSG00000034308	Sdr42e1	-0.973647	0.509217	48.1258	0.233097	4.177	2.95378e-05	0.000327366
ENSMUSG00000057969	Sema3b	-0.815782	0.568101	54.008	0.240869	3.38683	0.000707041	0.00481018
ENSMUSG00000028780	Sema3c	-0.920653	0.52827	145.668	0.166137	5.54153	2.99847e-08	7.31102e-07
ENSMUSG00000063531	Sema3e	-0.75811	0.59127	53.9512	0.289813	2.61586	0.00890038	0.0388334
ENSMUSG00000034684	Sema3f	-0.565263	0.675832	91.4793	0.188952	2.99156	0.00277551	0.0151196
ENSMUSG00000028064	Sema4a	-0.578522	0.66965	142.785	0.165029	3.50557	0.00045563	0.00333916
ENSMUSG00000026121	Sema4c	-0.916334	0.529854	380.128	0.171698	5.33689	9.45521e-08	2.0464e-06
ENSMUSG00000021451	Sema4d	-0.565472	0.675734	209.894	0.16107	3.51072	0.000446893	0.00329062
ENSMUSG00000052133	Sema5b	-0.752899	0.59341	304.121	0.153232	4.91347	8.94781e-07	1.50956e-05
ENSMUSG00000038777	Sema6c	-0.551854	0.682143	249.882	0.138218	3.99263	6.53441e-05	0.000650791
ENSMUSG00000027200	Sema6d	-1.02053	0.492936	4081.84	0.141241	7.22547	4.99386e-13	3.20798e-11
ENSMUSG00000023232	Serinc2	-0.71153	0.610672	33.8638	0.271051	2.62507	0.00866308	0.0380365
ENSMUSG00000071178	Serpina1b	-2.52442	0.173809	9.01345	0.402781	6.26748	3.66938e-10	1.38032e-08
ENSMUSG00000021091	Serpina3n	-0.683897	0.622481	123.618	0.239441	2.85623	0.00428707	0.0215346
ENSMUSG00000022766	Serpind1	-0.597591	0.660857	124.331	0.215567	2.77219	0.00556814	0.026632
ENSMUSG00000000753	Serpinf1	-0.652354	0.636242	2383.39	0.138439	4.71223	2.45026e-06	3.74764e-05
ENSMUSG00000027834	Serpini1	-0.608941	0.655678	184.793	0.171786	3.54477	0.000392954	0.00296036
ENSMUSG00000000632	Sez6	-0.694974	0.617721	456.237	0.161824	4.29464	1.74981e-05	0.000207461
ENSMUSG00000030683	Sez6l2	-0.563617	0.676604	340.002	0.175479	3.21187	0.00131874	0.00810359
ENSMUSG00000031548	Sfrp1	-1.03114	0.489324	569.202	0.160258	6.43425	1.24088e-10	5.28704e-09
ENSMUSG00000027996	Sfrp2	-3.85068	0.0693155	269.781	0.218068	17.6582	8.80342e-70	2.9407e-66
ENSMUSG00000018822	Sfrp5	-1.14236	0.453017	6.8271	0.400123	2.85503	0.00430333	0.0215838
ENSMUSG00000040848	Sft2d2	-0.823115	0.56522	377.972	0.146002	5.63771	1.7233e-08	4.4763e-07
ENSMUSG00000033720	Sfxn5	-0.80489	0.572406	2227.6	0.190761	4.21937	2.44991e-05	0.000277789
ENSMUSG00000028524	Sgip1	-0.524207	0.695341	457.946	0.141746	3.69822	0.000217114	0.00180729
ENSMUSG00000021054	Sgpp1	-0.732102	0.602026	333.841	0.146383	5.00127	5.6954e-07	1.00768e-05
ENSMUSG00000042743	Sgtb	-0.633	0.644834	173.918	0.138167	4.58141	4.61841e-06	6.59287e-05
ENSMUSG00000059013	Sh2d3c	-1.0156	0.494623	412.567	0.157705	6.43985	1.19588e-10	5.1346e-09
ENSMUSG00000026860	Sh3glb2	-0.855087	0.552832	652.866	0.131977	6.47908	9.22822e-11	4.05523e-09
ENSMUSG00000039154	Shd	-0.528635	0.69321	152.603	0.168834	3.13109	0.0017416	0.0102496
ENSMUSG00000041889	Shisa4	-0.586252	0.666071	368.318	0.118556	4.94494	7.61659e-07	1.30877e-05
ENSMUSG00000022494	Shisa9	-0.507206	0.703584	157.646	0.170164	2.98068	0.00287611	0.015566
ENSMUSG00000022696	Sidt1	-0.754308	0.592831	809.362	0.171259	4.40448	1.06037e-05	0.000135296
ENSMUSG00000024042	Sik1	-0.743336	0.597356	440.25	0.173087	4.29459	1.75017e-05	0.000207461
ENSMUSG00000025486	Sirt3	-0.657502	0.633975	111.568	0.16835	3.90557	9.4003e-05	0.000882043
ENSMUSG00000055717	Slain1	-0.634594	0.644122	189.675	0.157373	4.03241	5.5207e-05	0.000564993
ENSMUSG00000017740	Slc12a5	-0.519554	0.697588	476.079	0.20715	2.5081	0.0121382	0.0495193
ENSMUSG00000018459	Slc13a3	-1.10214	0.465825	1481.23	0.120235	9.16656	4.88368e-20	6.52538e-18
ENSMUSG00000029843	Slc13a4	-0.561745	0.677482	1759.91	0.171282	3.27966	0.00103934	0.00662809
ENSMUSG00000020805	Slc13a5	-0.968437	0.511059	158.894	0.227853	4.25027	2.13515e-05	0.00024577
ENSMUSG00000022899	Slc15a2	-1.32609	0.398849	330.942	0.197363	6.71903	1.82935e-11	8.88193e-10
ENSMUSG00000070570	Slc17a7	-0.597109	0.661078	860.288	0.20661	2.89003	0.003852	0.019729
ENSMUSG00000001436	Slc19a1	-1.55282	0.340843	1439.16	0.150111	10.3445	4.43315e-25	9.14105e-23
ENSMUSG00000005089	Slc1a2	-0.883334	0.542113	24779.5	0.274398	3.21917	0.00128562	0.00795276
ENSMUSG00000005360	Slc1a3	-0.544087	0.685825	9106.17	0.161484	3.36929	0.000753626	0.00507393
ENSMUSG00000022199	Slc22a17	-0.764846	0.588516	1074.49	0.122399	6.2488	4.13622e-10	1.52166e-08
ENSMUSG00000020334	Slc22a4	-0.752346	0.593637	125.988	0.192972	3.89873	9.66996e-05	0.000903338
ENSMUSG00000024650	Slc22a6	-0.920525	0.528317	1761.37	0.175941	5.23202	1.67671e-07	3.41935e-06
ENSMUSG00000063796	Slc22a8	-0.882929	0.542266	815.865	0.154475	5.71568	1.09269e-08	3.00167e-07
ENSMUSG00000041771	Slc24a4	-0.95899	0.514417	31.4953	0.301943	3.17606	0.0014929	0.00898538
ENSMUSG00000004902	Slc25a18	-0.774647	0.584532	603.167	0.214531	3.6109	0.000305141	0.00239383
ENSMUSG00000023912	Slc25a27	-0.585789	0.666285	82.8267	0.216601	2.70446	0.00684164	0.0315486
ENSMUSG00000028982	Slc25a33	-0.774227	0.584702	139.765	0.192095	4.03045	5.56712e-05	0.000568266
ENSMUSG00000044348	Slc25a53	-0.618614	0.651296	79.4495	0.204229	3.02901	0.00245353	0.0136369
ENSMUSG00000031808	Slc27a1	-0.916602	0.529755	795.493	0.1355	6.76461	1.33666e-11	6.68408e-10
ENSMUSG00000003153	Slc2a3	-0.627808	0.647159	360.994	0.164285	3.82146	0.000132665	0.0011849
ENSMUSG00000018566	Slc2a4	-0.519217	0.69775	75.4066	0.186183	2.78875	0.00529119	0.0255858
ENSMUSG00000061171	Slc38a11	-2.0259	0.245552	621.926	0.209132	9.68715	3.41926e-22	5.54451e-20
ENSMUSG00000010064	Slc38a3	-0.614328	0.653234	1404.59	0.133969	4.5856	4.52679e-06	6.48982e-05
ENSMUSG00000013275	Slc41a1	-0.67359	0.626945	2572.53	0.159608	4.22028	2.44002e-05	0.000276857
ENSMUSG00000057193	Slc44a2	-0.755817	0.592211	1007.89	0.127695	5.91891	3.24083e-09	9.77045e-08
ENSMUSG00000060961	Slc4a4	-0.546093	0.684872	2481.26	0.203418	2.68459	0.00726196	0.0331209
ENSMUSG00000000792	Slc5a5	-0.845577	0.556488	266.437	0.238134	3.55085	0.000383987	0.00290065
ENSMUSG00000023945	Slc5a7	-1.69576	0.308691	35.1005	0.312527	5.42596	5.76431e-08	1.31524e-06
ENSMUSG00000030310	Slc6a1	-0.675478	0.626125	2641.33	0.16289	4.14683	3.37105e-05	0.000368718
ENSMUSG00000030307	Slc6a11	-0.686377	0.621412	1873.59	0.205025	3.34778	0.000814616	0.00539695
ENSMUSG00000027894	Slc6a17	-0.522135	0.69634	899.156	0.12007	4.34858	1.37023e-05	0.000168648
ENSMUSG00000036814	Slc6a20a	-1.31198	0.402767	2363.99	0.175122	7.49184	6.79172e-14	4.99715e-12
ENSMUSG00000019558	Slc6a8	-0.53274	0.691241	388.832	0.132973	4.00637	6.16588e-05	0.000618885
ENSMUSG00000028542	Slc6a9	-0.669941	0.628532	486.056	0.179506	3.73213	0.000189867	0.00161629
ENSMUSG00000030495	Slc7a10	-0.861477	0.550389	343.174	0.237356	3.62947	0.000284006	0.0022545
ENSMUSG00000022756	Slc7a4	-0.649957	0.637299	114.591	0.214839	3.02532	0.00248369	0.0137724
ENSMUSG00000032754	Slc8b1	-0.51924	0.697739	99.2735	0.190748	2.72213	0.0064863	0.0302077
ENSMUSG00000020733	Slc9a3r1	-1.05172	0.482394	1405.76	0.139656	7.53078	5.04376e-14	3.79463e-12
ENSMUSG00000031129	Slc9a9	-0.828825	0.562987	179.382	0.172869	4.79454	1.6305e-06	2.60101e-05
ENSMUSG00000030235	Slco1c1	-0.649336	0.637574	569.103	0.157389	4.12567	3.69654e-05	0.000398578
ENSMUSG00000078350	Smim1	-1.36193	0.389063	82.6786	0.203554	6.69075	2.22033e-11	1.07179e-09
ENSMUSG00000038059	Smim3	-0.933171	0.523706	217.686	0.234964	3.97156	7.1405e-05	0.000701121
ENSMUSG00000023886	Smoc2	-0.792084	0.577509	47.4949	0.267353	2.96269	0.00304966	0.0163464
ENSMUSG00000019872	Smpdl3a	-1.08981	0.469822	346.099	0.137192	7.94368	1.96263e-15	1.75293e-13
ENSMUSG00000055027	Smyd1	-1.07149	0.475827	19.7667	0.361642	2.96285	0.00304806	0.0163431
ENSMUSG00000055067	Smyd3	-0.537504	0.688962	150.117	0.162695	3.30375	0.000954007	0.00616079
ENSMUSG00000038145	Snrk	-1.21866	0.429681	1171.05	0.0994177	12.258	1.52232e-34	6.05376e-32
ENSMUSG00000027488	Snta1	-0.73961	0.598901	401.193	0.144403	5.12185	3.02556e-07	5.75545e-06
ENSMUSG00000056185	Snx32	-0.537432	0.688996	95.8456	0.18518	2.9022	0.00370547	0.0190968
ENSMUSG00000072941	Sod3	-0.641756	0.640932	1224	0.202334	3.17176	0.00151517	0.00909321
ENSMUSG00000063434	Sorcs3	-0.70851	0.611952	144.509	0.263719	2.68661	0.00721811	0.0329661
ENSMUSG00000049313	Sorl1	-0.50738	0.703499	1039.75	0.14568	3.48283	0.000496142	0.0035718
ENSMUSG00000096014	Sox1	-0.970652	0.510276	330.266	0.128116	7.57634	3.5544e-14	2.72319e-12
ENSMUSG00000063632	Sox11	-0.762066	0.589651	1192.45	0.177201	4.30058	1.70355e-05	0.000202799
ENSMUSG00000074637	Sox2	-0.683269	0.622752	406.252	0.169517	4.03068	5.56166e-05	0.000568139
ENSMUSG00000024176	Sox8	-0.586557	0.66593	432.095	0.150427	3.89928	9.64811e-05	0.000902255
ENSMUSG00000038560	Sp6	-1.5862	0.333047	45.2051	0.235117	6.74645	1.51503e-11	7.46432e-10
ENSMUSG00000048562	Sp8	-1.42591	0.372185	164.073	0.275531	5.17512	2.27762e-07	4.51254e-06
ENSMUSG00000068859	Sp9	-0.970757	0.510238	88.0355	0.217723	4.45867	8.24683e-06	0.000109057
ENSMUSG00000022783	Spag6	-0.785293	0.580234	43.563	0.299404	2.62286	0.00871963	0.0382446
ENSMUSG00000074227	Spint2	-1.13122	0.456529	19.2827	0.351893	3.21468	0.00130589	0.00804241
ENSMUSG00000040447	Spns2	-0.616738	0.652144	66.6748	0.230411	2.67668	0.00743548	0.0337191
ENSMUSG00000058297	Spock2	-0.742367	0.597758	1710.65	0.12342	6.01498	1.79905e-09	5.7784e-08
ENSMUSG00000038156	Spon1	-0.809214	0.570693	497.272	0.120227	6.73074	1.688e-11	8.26772e-10
ENSMUSG00000027646	Src	-0.644716	0.639619	1109.4	0.115944	5.56055	2.68919e-08	6.64421e-07
ENSMUSG00000039086	Ss18l1	-0.72879	0.60341	180.35	0.158075	4.61042	4.01862e-06	5.83644e-05
ENSMUSG00000029797	Sspo	-1.36069	0.389396	5.82469	0.400294	3.39923	0.000675763	0.00464278
ENSMUSG00000047904	Sstr2	-0.595484	0.661822	57.8388	0.220028	2.7064	0.00680173	0.0313906
ENSMUSG00000033740	St18	-0.828227	0.563221	80.8635	0.200287	4.1352	3.54642e-05	0.000384126
ENSMUSG00000032038	St3gal4	-0.631438	0.645533	188.573	0.146477	4.31084	1.62634e-05	0.000195699
ENSMUSG00000022747	St3gal6	-0.83979	0.558725	63.0972	0.205751	4.08158	4.47307e-05	0.000470165
ENSMUSG00000031024	St5	-0.517628	0.698519	725.189	0.09785	5.29002	1.22303e-07	2.57268e-06
ENSMUSG00000022885	St6gal1	-0.995365	0.501609	559.316	0.155986	6.3811	1.75818e-10	7.25066e-09
ENSMUSG00000052544	St6galnac3	-0.651809	0.636482	139.562	0.177312	3.67606	0.000236867	0.00194501
ENSMUSG00000040710	St8sia4	-0.891476	0.539062	291.342	0.201165	4.43156	9.35532e-06	0.000121503
ENSMUSG00000032502	Stac	-1.05803	0.480286	24.9402	0.296608	3.56711	0.000360942	0.00275902
ENSMUSG00000031216	Stard8	-0.8851	0.54145	1328.93	0.156893	5.64144	1.68635e-08	4.40773e-07
ENSMUSG00000030987	Stim1	-0.676081	0.625863	484.358	0.138533	4.88027	1.05941e-06	1.75888e-05
ENSMUSG00000027581	Stmn3	-0.564773	0.676062	634.481	0.152486	3.70376	0.000212427	0.00177575
ENSMUSG00000046314	Stxbp6	-0.637462	0.642843	97.0816	0.185661	3.43347	0.000595898	0.00416954
ENSMUSG00000030711	Sult1a1	-1.00529	0.49817	119.451	0.208661	4.81781	1.45142e-06	2.33993e-05
ENSMUSG00000074093	Svip	-0.684411	0.62226	90.0438	0.204455	3.34748	0.000815486	0.00540057
ENSMUSG00000036863	Syde2	-0.636685	0.643189	95.2493	0.185445	3.43328	0.000596318	0.00417073
ENSMUSG00000009394	Syn2	-0.588055	0.665239	523.023	0.147941	3.97493	7.04012e-05	0.000691671
ENSMUSG00000056296	Synpr	-0.676092	0.625858	115.192	0.172589	3.91735	8.95282e-05	0.000846715
ENSMUSG00000031144	Syp	-0.587431	0.665527	923.378	0.177126	3.31647	0.000911623	0.00594763
ENSMUSG00000063260	Syt10	-0.790193	0.578267	22.5338	0.31527	2.5064	0.0121967	0.0497094
ENSMUSG00000022414	Tab1	-1.18585	0.439564	392.227	0.130459	9.08983	9.91899e-20	1.28424e-17
ENSMUSG00000028172	Tacr3	-1.47805	0.358973	50.7641	0.265901	5.55865	2.71875e-08	6.70731e-07
ENSMUSG00000022658	Tagln3	-0.927062	0.525928	338.257	0.135306	6.85157	7.30434e-12	3.93539e-10
ENSMUSG00000038520	Tbc1d17	-0.5313	0.691931	318.086	0.109457	4.85397	1.21013e-06	1.98807e-05
ENSMUSG00000052302	Tbc1d30	-0.866234	0.548577	326.196	0.158465	5.46641	4.5924e-08	1.06977e-06
ENSMUSG00000037287	Tbcel	-0.534522	0.690387	564.889	0.11726	4.55845	5.15329e-06	7.2328e-05
ENSMUSG00000000093	Tbx2	-1.48212	0.357963	865.737	0.164813	8.99272	2.41179e-19	3.0287e-17
ENSMUSG00000030699	Tbx6	-1.22659	0.427325	9.0601	0.392126	3.12806	0.00175962	0.010341
ENSMUSG00000034881	Tbxa2r	-1.85962	0.275549	725.865	0.162329	11.4559	2.19683e-30	6.9229e-28
ENSMUSG00000020432	Tcn2	-0.60322	0.658283	1338.16	0.150241	4.01501	5.94425e-05	0.000602067
ENSMUSG00000020034	Tcp11l2	-0.854088	0.553215	202.736	0.140593	6.07488	1.24081e-09	4.12009e-08
ENSMUSG00000022389	Tef	-0.574883	0.671341	1268.23	0.156187	3.68073	0.000232563	0.00191438
ENSMUSG00000006386	Tek	-1.08973	0.46985	105.886	0.174056	6.26081	3.8298e-10	1.4342e-08
ENSMUSG00000020799	Tekt1	-0.900515	0.535695	21.6853	0.330821	2.72206	0.00648755	0.0302077
ENSMUSG00000021702	Thbs4	-1.23092	0.426046	155.764	0.261994	4.69827	2.62378e-06	3.9984e-05
ENSMUSG00000035686	Thrsp	-0.802822	0.573227	70.8173	0.227623	3.52698	0.000420321	0.00312983
ENSMUSG00000023800	Tiam2	-0.797901	0.575186	1134.82	0.170287	4.68562	2.79115e-06	4.23028e-05
ENSMUSG00000046688	Tifa	-1.06708	0.477285	127.689	0.177323	6.01771	1.76898e-09	5.69277e-08
ENSMUSG00000019437	Tlcd1	-0.866018	0.548659	202.014	0.239348	3.61824	0.000296618	0.00233906
ENSMUSG00000062545	Tlr12	-1.02829	0.490292	751.759	0.169549	6.06482	1.32104e-09	4.35188e-08
ENSMUSG00000024799	Tm7sf2	-1.15044	0.450486	259.394	0.229805	5.00617	5.55247e-07	9.89726e-06
ENSMUSG00000030650	Tmc5	-1.11141	0.462841	14.0922	0.372981	2.97981	0.00288427	0.0156051
ENSMUSG00000029571	Tmem106b	-0.504768	0.704774	1102.44	0.126537	3.98908	6.63307e-05	0.00065812
ENSMUSG00000070498	Tmem132b	-0.685065	0.621978	884.071	0.128331	5.33828	9.38344e-08	2.03535e-06
ENSMUSG00000048503	Tmem136	-0.679869	0.624222	77.6636	0.203532	3.34036	0.000836702	0.00551484
ENSMUSG00000024245	Tmem178	-0.800229	0.574258	148.457	0.184716	4.33221	1.47623e-05	0.000180366
ENSMUSG00000055692	Tmem191c	-0.898132	0.536581	79.5428	0.209199	4.29319	1.76122e-05	0.000208465
ENSMUSG00000051703	Tmem198	-0.556003	0.680184	65.2155	0.200803	2.76889	0.00562468	0.026818
ENSMUSG00000070720	Tmem200b	-1.34133	0.394658	156.988	0.227485	5.89631	3.71712e-09	1.11061e-07
ENSMUSG00000040883	Tmem205	-0.509677	0.70238	153.17	0.152657	3.33871	0.000841687	0.00554114
ENSMUSG00000032121	Tmem218	-0.539133	0.688184	96.9457	0.176843	3.04866	0.00229865	0.0129659
ENSMUSG00000048022	Tmem229a	-0.70626	0.612907	399.538	0.219978	3.2106	0.00132458	0.00813049
ENSMUSG00000039611	Tmem246	-0.666717	0.629938	284.561	0.134561	4.95477	7.24156e-07	1.25335e-05
ENSMUSG00000060044	Tmem26	-0.818265	0.567124	101.286	0.206252	3.9673	7.26905e-05	0.00071276
ENSMUSG00000022537	Tmem44	-0.608433	0.655909	402.552	0.133143	4.56978	4.88239e-06	6.8873e-05
ENSMUSG00000025666	Tmem47	-0.5515	0.68231	577.878	0.153455	3.59389	0.00032578	0.0025246
ENSMUSG00000040616	Tmem51	-0.95993	0.514082	265.296	0.172519	5.56419	2.63371e-08	6.51677e-07
ENSMUSG00000028132	Tmem56	-0.774614	0.584545	197.597	0.179893	4.30598	1.66251e-05	0.000199048
ENSMUSG00000010307	Tmem86a	-0.765899	0.588087	331.264	0.193456	3.95904	7.5253e-05	0.000730317
ENSMUSG00000020747	Tmem94	-0.867337	0.548158	601.167	0.130829	6.62956	3.36699e-11	1.5841e-09
ENSMUSG00000049555	Tmie	-0.836608	0.559959	23.3952	0.292122	2.8639	0.0041846	0.0211213
ENSMUSG00000089669	Tnfsf13	-1.05661	0.480762	5.53975	0.40331	2.61983	0.00879728	0.038474
ENSMUSG00000026725	Tnn	-1.19308	0.437369	73.785	0.399388	2.98726	0.00281492	0.0153043
ENSMUSG00000055322	Tns1	-0.571776	0.672788	2364.26	0.142613	4.00928	6.09043e-05	0.000613895
ENSMUSG00000033327	Tnxb	-0.791816	0.577616	371.536	0.151627	5.22213	1.76875e-07	3.58952e-06
ENSMUSG00000037573	Tob1	-0.522836	0.696002	112.249	0.172537	3.03029	0.00244321	0.0135841
ENSMUSG00000048546	Tob2	-0.500759	0.706735	367.869	0.1605	3.11999	0.00180857	0.0105507
ENSMUSG00000020541	Tom1l1	-0.606832	0.656637	188.051	0.173241	3.50281	0.000460375	0.00336792
ENSMUSG00000041272	Tox	-0.771681	0.585735	73.3609	0.206886	3.72997	0.000191501	0.00162776
ENSMUSG00000043668	Tox3	-0.596093	0.661543	108.529	0.195788	3.04459	0.00232995	0.0131071
ENSMUSG00000014846	Tppp3	-1.26961	0.414772	276.383	0.188566	6.73297	1.66232e-11	8.16588e-10
ENSMUSG00000029344	Tpst2	-0.574322	0.671602	227.968	0.166292	3.4537	0.000552948	0.00390831
ENSMUSG00000002043	Trappc6a	-0.763064	0.589243	78.738	0.200874	3.79871	0.000145448	0.00127689
ENSMUSG00000043496	Tril	-0.699076	0.615967	2035.29	0.137803	5.073	3.91599e-07	7.25914e-06
ENSMUSG00000025272	Tro	-0.513316	0.70061	966.882	0.16993	3.02076	0.00252141	0.01394
ENSMUSG00000028211	Trp53inp1	-0.553923	0.681166	535.35	0.183684	3.01563	0.00256446	0.0141405
ENSMUSG00000032839	Trpc1	-0.690444	0.619663	292.35	0.152851	4.5171	6.26922e-06	8.63219e-05
ENSMUSG00000027716	Trpc3	-1.15042	0.450493	518.885	0.168917	6.81056	9.72168e-12	5.0583e-10
ENSMUSG00000031997	Trpc6	-0.516387	0.699121	239.328	0.161795	3.19161	0.00141484	0.00860551
ENSMUSG00000031431	Tsc22d3	-1.01793	0.493826	531.353	0.211793	4.80623	1.53801e-06	2.46761e-05
ENSMUSG00000029723	Tsc22d4	-0.500177	0.70702	742.191	0.143149	3.49409	0.000475677	0.00344974
ENSMUSG00000037031	Tspan15	-2.09138	0.234655	469.638	0.182295	11.4725	1.81239e-30	5.82126e-28
ENSMUSG00000032324	Tspan3	-0.50157	0.706338	2291.53	0.112958	4.44031	8.98297e-06	0.000117214
ENSMUSG00000058254	Tspan7	-0.815479	0.56822	4098.66	0.184559	4.41854	9.93718e-06	0.000128163
ENSMUSG00000044986	Tst	-0.539267	0.68812	421.642	0.189939	2.83916	0.00452329	0.0225043
ENSMUSG00000022151	Ttc33	-0.50247	0.705897	246.425	0.16123	3.11649	0.00183021	0.0106584
ENSMUSG00000046637	Ttc34	-1.01212	0.495819	22.4781	0.335806	3.01399	0.00257838	0.0142032
ENSMUSG00000035944	Ttc38	-0.56678	0.675122	142.959	0.161486	3.50978	0.000448483	0.00329835
ENSMUSG00000024424	Ttc39c	-0.603002	0.658382	84.0292	0.204804	2.94429	0.00323701	0.0171199
ENSMUSG00000030428	Ttyh1	-0.91096	0.531831	2966.56	0.196959	4.62513	3.7437e-06	5.48966e-05
ENSMUSG00000062380	Tubb3	-0.600696	0.659436	2878.45	0.100729	5.96351	2.4688e-09	7.7362e-08
ENSMUSG00000046275	Tusc5	-0.896723	0.537106	26.0396	0.301126	2.9779	0.00290229	0.0156823
ENSMUSG00000038393	Txnip	-0.504606	0.704853	3389.99	0.181382	2.78201	0.00540235	0.0260029
ENSMUSG00000029223	Uchl1	-1.1051	0.464871	1910.38	0.140675	7.85566	3.97673e-15	3.37154e-13
ENSMUSG00000019820	Utrn	-0.507847	0.703271	1407.98	0.122509	4.14538	3.39249e-05	0.000369611
ENSMUSG00000027860	Vangl1	-0.546989	0.684447	310.012	0.126387	4.3279	1.50541e-05	0.00018326
ENSMUSG00000027962	Vcam1	-0.670358	0.628351	1690.31	0.158926	4.21806	2.4641e-05	0.000279209
ENSMUSG00000027831	Veph1	-0.83925	0.558934	73.8859	0.247021	3.39748	0.000680088	0.00466673
ENSMUSG00000024076	Vit	-0.92256	0.527572	89.3199	0.253229	3.64318	0.000269294	0.00216238
ENSMUSG00000037440	Vnn1	-1.18947	0.438464	23.6244	0.329165	3.61359	0.000301981	0.0023735
ENSMUSG00000037788	Vopp1	-0.593114	0.662911	492.252	0.160772	3.68916	0.000225	0.00186168
ENSMUSG00000048834	Vstm2a	-0.719213	0.607429	254.594	0.154263	4.66224	3.12781e-06	4.68947e-05
ENSMUSG00000017344	Vtn	-1.21141	0.431845	27302.7	0.12991	9.32504	1.10946e-20	1.55716e-18
ENSMUSG00000023336	Wfdc1	-0.688857	0.620345	209.864	0.187441	3.67506	0.000237792	0.00195159
ENSMUSG00000044177	Wfikkn2	-0.888759	0.540079	166.293	0.243792	3.64555	0.000266816	0.00214764
ENSMUSG00000021994	Wnt5a	-1.00998	0.496552	1024.32	0.185011	5.45905	4.7868e-08	1.1135e-06
ENSMUSG00000030093	Wnt7a	-0.681526	0.623505	113.123	0.227366	2.99748	0.00272217	0.0149019
ENSMUSG00000020811	Wscd1	-0.651738	0.636513	651.932	0.146145	4.45953	8.21409e-06	0.000108796
ENSMUSG00000020868	Xylt2	-0.513782	0.700384	367.211	0.128639	3.99399	6.49703e-05	0.000648228
ENSMUSG00000042675	Ypel3	-0.729582	0.603079	158.672	0.194517	3.75073	0.000176319	0.0015162
ENSMUSG00000066687	Zbtb16	-1.00779	0.497306	136.048	0.26395	3.81812	0.000134472	0.00119721
ENSMUSG00000026788	Zbtb43	-0.504158	0.705072	385.178	0.115042	4.38238	1.17391e-05	0.000147752
ENSMUSG00000035011	Zbtb7a	-0.629014	0.646618	1224.26	0.145446	4.32473	1.52722e-05	0.000185241
ENSMUSG00000031428	Zcchc18	-0.539027	0.688235	390.574	0.15129	3.56287	0.000366826	0.00279759
ENSMUSG00000039199	Zdhhc1	-1.44269	0.367881	265.845	0.178013	8.10439	5.30114e-16	5.0594e-14
ENSMUSG00000046658	Zfp316	-0.521113	0.696834	240.399	0.154667	3.36926	0.000753708	0.00507393
ENSMUSG00000068551	Zfp467	-0.800482	0.574157	110.314	0.191412	4.18199	2.88962e-05	0.000320894
ENSMUSG00000039081	Zfp503	-0.55441	0.680935	76.5463	0.192335	2.88253	0.003945	0.0201312
ENSMUSG00000013419	Zfp651	-0.504191	0.705055	689.165	0.116682	4.32106	1.5528e-05	0.000187526
ENSMUSG00000056824	Zfp663	-1.07023	0.476242	31.0357	0.326695	3.27593	0.00105313	0.00669052
ENSMUSG00000034949	Zfr2	-0.800144	0.574292	119.695	0.204154	3.91932	8.87982e-05	0.000841718
ENSMUSG00000030757	Zkscan2	-0.607817	0.656189	234.494	0.191443	3.17492	0.00149878	0.00901103
ENSMUSG00000037492	Zmat4	-1.31223	0.402699	40.5193	0.255849	5.12891	2.91427e-07	5.5755e-06
