# Supplementary material for: Loss of the transcription factor RBPJ induces disease-promoting properties in brain pericytes
Source: Nat Commun. 2019 Jun 27;10:2817. doi: 10.1038/s41467-019-10643-w (PMC6597568; doi:10.1038/s41467-019-10643-w)
Supplement: Supplementary file 6 — Supplementary Data 3 [file 41467_2019_10643_MOESM6_ESM.xlsx]

## Sheet: Sheet1
RBPJ peaks identified in pericytes
seqnames	start	end	width	cluster_membership	next_genes
1	3514639	3516581	1943	cluster_3	Xkr4 (+155888)
1	4785463	4785935	473	cluster_2	Mrpl15 (+40)
1	4805998	4809010	3013	cluster_1	Lypla1 (-319)
1	4857355	4857968	614	cluster_1	Tcea1 (-377)
1	5082882	5083306	425	cluster_1	Atp6v1h (-79)
1	5392718	5393226	509	cluster_3	Oprk1 (-195521), Atp6v1h (+309799)
1	6214236	6215390	1155	cluster_1	Rb1cc1 (+168), 4732440D04Rik (+479)
1	6338906	6341236	2331	cluster_3	4732440D04Rik (-124779), Fam150a (-19260)
1	7057252	7057462	211	cluster_3	Pcmtd1 (-31563), St18 (+570126)
1	7088584	7089367	784	cluster_1	Pcmtd1 (+55)
1	9545246	9548221	2976	cluster_2	Adhfe1 (-1215)
1	9697647	9701258	3612	cluster_1	Mybl1 (+757)
1	9747859	9748647	789	cluster_2	Vcpip1 (+129)
1	9797915	9798639	725	cluster_2	Sgk3 (+147)
1	9944008	9944315	308	cluster_2	Gm10567 (+18648), Mcmdc2 (+35523)
1	10039486	10040275	790	cluster_1	Cops5 (-1753), Cspp1 (+1662)
1	10232009	10233268	1260	cluster_1	Arfgef1 (+32)
1	10592808	10592939	132	cluster_3	Arfgef1 (-360203), Cpa6 (+127072)
1	11033307	11033859	553	cluster_3	A830018L16Rik (-380529), Prex2 (+40118)
1	12401594	12401793	200	cluster_3	Sulf1 (-290737), A830018L16Rik (+987581)
1	12655402	12658414	3013	cluster_3	Sulf1 (-35522)
1	13372467	13374034	1568	cluster_1	Ncoa2 (+833)
1	13500557	13500742	186	cluster_3	Ncoa2 (-126566), Tram1 (+89215)
1	13659788	13660834	1047	cluster_2	Lactb2 (+235)
1	13787776	13791489	3714	cluster_3	Xkr9 (+120861), Eya1 (+520567)
1	14309446	14309995	550	cluster_3	Eya1 (+479)
1	15286603	15286894	292	cluster_3	Kcnb2 (-511)
1	16104938	16106169	1232	cluster_1	Rpl7 (-891), Rdh10 (-221)
1	16227960	16231995	4036	cluster_3	Rdh10 (+124203), Stau2 (+289329)
1	16577771	16577958	188	cluster_3	Stau2 (-58558), Ube2w (+41422)
1	16592911	16593477	567	cluster_3	Stau2 (-73888), Ube2w (+26092)
1	16618478	16620282	1805	cluster_2	Ube2w (-94)
1	16656624	16657232	609	cluster_2	Tceb1 (-63)
1	16664953	16665600	648	cluster_1	Tmem70 (+69)
1	17097042	17098143	1102	cluster_3	Jph1 (+297)
1	20058448	20059913	1466	cluster_3	Pkhd1 (+558884), Tfap2b (+850266)
1	20890439	20891705	1267	cluster_2	Paqr8 (+450)
1	20949009	20952330	3322	cluster_3	Efhc1 (-1019)
1	20997115	20997285	171	cluster_3	Efhc1 (+45512), Tram2 (+82029)
1	21002266	21002540	275	cluster_3	Efhc1 (+50715), Tram2 (+76826)
1	21014534	21014873	340	cluster_3	Efhc1 (+63015), Tram2 (+64526)
1	21079006	21079874	869	cluster_2	Tram2 (-211)
1	21166036	21166570	535	cluster_3	Tram2 (-87074), Tmem14a (-52272)
1	21218553	21219154	602	cluster_3	Tmem14a (+278)
1	23255908	23257135	1228	cluster_1	Gm6420 (-115)
1	23383337	23383552	216	cluster_2	Ogfrl1 (-269)
1	24005461	24005757	297	cluster_2	1110058L19Rik (+47)
1	24100081	24100586	506	cluster_2	Fam135a (+8)
1	24107368	24108468	1101	cluster_3	Col9a1 (-69692), Fam135a (-7577)
1	24171520	24171694	175	cluster_3	Fam135a (-71266), Col9a1 (-6003)
1	24678329	24678896	568	cluster_1	Lmbrd1 (+68)
1	26686467	26688290	1824	cluster_3	4931408C20Rik (+82)
1	30873253	30874055	803	cluster_2	Phf3 (-10398), Ptp4a1 (+76116)
1	31033862	31034336	475	cluster_3	Lgsn (-142307), Gm5699 (-34194)
1	33719740	33720206	467	cluster_1	Rab23 (+91)
1	33757570	33757960	391	cluster_2	Bag2 (+29)
1	33813857	33814620	764	cluster_2	Zfp451 (+357)
1	33900207	33900403	197	cluster_3	Zfp451 (-85710), Bend6 (+7511)
1	33907551	33908077	527	cluster_1	Bend6 (+2)
1	34011115	34013027	1913	cluster_2	Dst (+246)
1	34140139	34140377	239	cluster_3	Dst (+128433), Ccdc115 (+299414)
1	34236430	34237630	1201	cluster_3	Ccdc115 (+202642), Dst (+225205)
1	34433071	34435053	1983	cluster_3	Ccdc115 (+5610), Dst (+422237)
1	34459533	34460518	986	cluster_3	Ptpn18 (+279)
1	34484406	34486499	2094	cluster_3	Prss39 (-12978), Ptpn18 (+25706)
1	34601254	34602663	1410	cluster_3	Arhgef4 (-199746), Amer3 (+22265)
1	34801704	34802030	327	cluster_1	Arhgef4 (+163)
1	35149993	35150900	908	cluster_3	Hs6st1 (-917954), Plekhb2 (+300454)
1	36030158	36031336	1179	cluster_3	Hs6st1 (-37653)
1	36064973	36065173	201	cluster_3	Hs6st1 (-3327)
1	36068176	36068432	257	cluster_1	Hs6st1 (-96)
1	36244101	36245122	1022	cluster_2	Uggt1 (-306)
1	36254759	36255443	685	cluster_3	Uggt1 (-10796), Neurl3 (+18324)
1	36368740	36369370	631	cluster_2	Kansl3 (+126)
1	36511488	36512738	1251	cluster_1	Cnnm3 (+246)
1	36546798	36547874	1077	cluster_2	Ankrd39 (-135)
1	36556641	36557987	1347	cluster_1	Sema4c (+212)
1	36691376	36691621	246	cluster_1	Cox5b (+11)
1	36709783	36710143	361	cluster_2	Actr1b (+45)
1	36861603	36861931	329	cluster_3	Tmem131 (+77760), Zap70 (+99906)
1	36939384	36939999	616	cluster_2	Tmem131 (-164)
1	37429811	37430652	842	cluster_2	Coa5 (-128), Unc50 (+61)
1	37540658	37541258	601	cluster_2	Mgat4a (+58)
1	37585858	37586487	630	cluster_3	Mgat4a (-45156), 2010300C02Rik (+133913)
1	37864782	37865536	755	cluster_2	Tsga10 (-80)
1	37889535	37890579	1045	cluster_1	Mrpl30 (-420), Mitd1 (+354)
1	37996937	37998633	1697	cluster_1	Txndc9 (-470), Eif5b (-225)
1	38128971	38130280	1310	cluster_2	Rev1 (+37)
1	38181180	38181554	375	cluster_3	Rev1 (-51705), Aff3 (+483588)
1	38786403	38787677	1275	cluster_3	Aff3 (-122085), Lonrf2 (+49050)
1	38986381	38988136	1756	cluster_1	Pdcl3 (-556)
1	39105537	39106469	933	cluster_3	Npas2 (-88209), Pdcl3 (+118189)
1	39235104	39235576	473	cluster_3	Rpl31 (-132511), Npas2 (+41128)
1	39478547	39479018	472	cluster_2	Tbc1d8 (-35)
1	39576719	39577653	935	cluster_2	Rnf149 (+219)
1	39758280	39762314	4035	cluster_3	Rfx8 (-39300), Gm3646 (+45035)
1	39899580	39901330	1751	cluster_1	Map4k4 (-458)
1	39906904	39907258	355	cluster_3	Il1r2 (-177687), Map4k4 (+6168)
1	40139694	40140561	868	cluster_3	Il1r1 (-84953), Il1r2 (+55359)
1	40393310	40393556	247	cluster_3	Il1rl1 (-46194), Il1rl2 (+68806)
1	40444840	40446187	1348	cluster_3	Il18r1 (-20493), Il1rl1 (+5886)
1	40631452	40631789	338	cluster_3	Slc9a2 (-50092), Slc9a4 (+51393)
1	41390117	41390471	355	cluster_3	Tmem182 (+584693)
1	41393346	41393582	237	cluster_3	Tmem182 (+587863)
1	42101759	42101976	218	cluster_3	Pou3f3 (-595279)
1	42851123	42851383	261	cluster_1	Mrps9 (+20)
1	43098478	43099111	634	cluster_1	Tgfbrap1 (-172), AI597479 (+84)
1	43127994	43128714	721	cluster_3	AI597479 (+29644), Fhl2 (+35607)
1	43152536	43153009	474	cluster_3	Fhl2 (+11189), AI597479 (+54062)
1	43168500	43168988	489	cluster_3	Fhl2 (-4783)
1	43445286	43446473	1188	cluster_1	Nck2 (+128)
1	43698354	43699683	1330	cluster_3	1500015O10Rik (-31584), Nck2 (+253267)
1	43827410	43828181	772	cluster_2	Uxs1 (+5)
1	43933601	43934431	831	cluster_1	Tpp2 (+14)
1	44102338	44102679	342	cluster_2	Tex30 (-146)
1	44118761	44120264	1504	cluster_2	Kdelc1 (-704), Bivm (-456)
1	44147583	44148216	634	cluster_1	Ercc5 (+52)
1	45675743	45676274	532	cluster_3	Col5a2 (-172726), Wdr75 (-119158)
1	45794938	45795785	848	cluster_1	Wdr75 (+195)
1	46128104	46128343	240	cluster_3	Dnahc7c (-480738), Dnahc7b (+61485)
1	46408418	46409053	636	cluster_3	Dnahc7c (-200226), Dnahc7b (+341997)
1	46707550	46709448	1899	cluster_3	Dnahc7c (+99538), Slc39a10 (+145547)
1	46852313	46853869	1557	cluster_1	Slc39a10 (+955)
1	46879499	46880301	803	cluster_3	Slc39a10 (-25854)
1	46885267	46886408	1142	cluster_3	Slc39a10 (-31791)
1	47134369	47134578	210	cluster_3	Slc39a10 (-280427)
1	50926700	50927564	865	cluster_1	Tmeff2 (-387)
1	50940813	50941045	233	cluster_3	Sdpr (-348197), Tmeff2 (+13410)
1	51263454	51267667	4214	cluster_3	Sdpr (-23566), Tmeff2 (+338041)
1	51289164	51290786	1623	cluster_1	Sdpr (+849)
1	51478257	51478874	618	cluster_2	Nabp1 (-166)
1	51505613	51506018	406	cluster_3	Nabp1 (-27416), Myo1b (+410113)
1	51643813	51644701	889	cluster_3	Nabp1 (-165858), Myo1b (+271671)
1	51689575	51690284	710	cluster_3	Nabp1 (-211530), Myo1b (+225999)
1	52113546	52114028	483	cluster_3	Gm3940 (-22721), Stat1 (-5651)
1	52233182	52233744	563	cluster_2	Gls (-240)
1	52499758	52500956	1199	cluster_2	Nab1 (+322)
1	52597865	52598981	1117	cluster_3	Nab1 (-97744), Tmem194b (-32282)
1	52630468	52630870	403	cluster_1	Tmem194b (-36)
1	52817071	52817872	802	cluster_2	Inpp1 (+217)
1	52844497	52845505	1009	cluster_3	Hibch (-45)
1	53296823	53297287	465	cluster_1	Ormdl1 (-40), Pms1 (-37)
1	53313304	53314141	838	cluster_3	Osgepl1 (+59)
1	53784192	53785205	1014	cluster_1	Stk17b (+526)
1	54250332	54250846	515	cluster_3	Ccdc150 (-94)
1	54438756	54439143	388	cluster_2	Gtf3c3 (+22)
1	54557458	54558009	552	cluster_2	Pgap1 (-49)
1	54926262	54926519	258	cluster_2	Ankrd44 (-3)
1	55026942	55027602	661	cluster_2	Sf3b1 (+206)
1	55052388	55053418	1031	cluster_1	Coq10b (+133)
1	55087606	55088392	787	cluster_2	Hspe1 (-133), Hspd1 (+25)
1	55131013	55131831	819	cluster_1	Mob4 (+191)
1	55236979	55239012	2034	cluster_2	Mars2 (+818)
1	55362684	55363813	1130	cluster_3	Boll (+71)
1	55575911	55576662	752	cluster_3	Plcl1 (+169898)
1	56782217	56782387	171	cluster_3	Hsfy2 (-144851), Satb2 (+189556)
1	56969515	56973141	3627	cluster_1	Satb2 (+530)
1	57406328	57406898	571	cluster_1	9430016H08Rik (+285), Tyw5 (+488)
1	57774981	57775320	340	cluster_3	Spats2l (+289)
1	57969362	57972711	3350	cluster_3	Kctd18 (-908)
1	57995868	57996256	389	cluster_1	Sgol2 (+91)
1	58029606	58030795	1190	cluster_1	Aox1 (+269)
1	58359115	58359820	706	cluster_3	Bzw1 (-33669), Aox3l1 (+81141)
1	58391914	58393840	1927	cluster_1	Bzw1 (-259)
1	58856978	58857217	240	cluster_3	Casp8 (+61723), Trak2 (+116333)
1	58859672	58860113	442	cluster_3	Casp8 (+64518), Trak2 (+113538)
1	58949132	58953294	4163	cluster_3	Trak2 (+22217), Casp8 (+155839)
1	59236848	59237453	606	cluster_2	Als2 (+81)
1	59340916	59341371	456	cluster_3	Fzd7 (-141004), Cdk15 (+84236)
1	59481665	59484009	2345	cluster_1	Fzd7 (+690)
1	59487694	59489041	1348	cluster_3	Gm973 (-27897), Fzd7 (+6220)
1	59508123	59508779	657	cluster_3	Gm973 (-7813), Fzd7 (+26304)
1	59580215	59581388	1174	cluster_3	Gm973 (+64537), Sumo1 (+90033)
1	59670318	59671272	955	cluster_2	Sumo1 (+39)
1	59684948	59685447	500	cluster_1	Nop58 (+191)
1	59762506	59765701	3196	cluster_2	Bmpr2 (-176)
1	59912318	59913346	1029	cluster_1	Fam117b (-174)
1	60015985	60016298	314	cluster_3	Ica1l (+26946), Fam117b (+103135)
1	60097852	60098713	862	cluster_1	Wdr12 (+363)
1	60137432	60137967	536	cluster_3	Nbeal1 (-43796), Carf (+32355)
1	60180224	60181234	1011	cluster_1	Nbeal1 (-766)
1	60342966	60343695	730	cluster_1	Cyp20a1 (+7)
1	60409374	60409819	446	cluster_1	Abi2 (-23)
1	60566216	60567087	872	cluster_2	Raph1 (+114)
1	60914945	60920800	5856	cluster_3	Icos (-60055), Ctla4 (+8847)
1	61139268	61140229	962	cluster_3	Pard3b (-499076), Icos (+161821)
1	61469621	61469991	371	cluster_3	Pard3b (-169018), Icos (+491879)
1	61638734	61638959	226	cluster_1	Pard3b (+22)
1	62702947	62703616	670	cluster_3	Nrp2 (-421)
1	62721914	62722149	236	cluster_3	Nrp2 (+18329), Ino80d (+392236)
1	63129254	63129622	369	cluster_3	Ino80d (-15171), Ndufs1 (+47384)
1	63174978	63178170	3193	cluster_1	Eef1b2 (-251), Ndufs1 (+248)
1	63181043	63183035	1993	cluster_3	Eef1b2 (+5214), Gpr1 (+32504)
1	63628355	63630818	2464	cluster_3	Dytn (+57341), Adam23 (+183682)
1	64088343	64088544	202	cluster_3	4933402D24Rik (-319176), Klf7 (+32946)
1	64117480	64122445	4966	cluster_1	4933402D24Rik (-350695), Klf7 (+1427)
1	64224607	64226439	1833	cluster_3	Creb1 (-307281), Klf7 (-104134)
1	64305430	64305887	458	cluster_3	Creb1 (-227146), Klf7 (-184269)
1	64531970	64533768	1799	cluster_1	Creb1 (+65)
1	64616869	64617897	1029	cluster_2	Mettl21a (-215)
1	64689533	64691639	2107	cluster_1	Ccnyl1 (-759)
1	64701686	64702077	392	cluster_3	Ccnyl1 (+10536), Fzd5 (+35869)
1	64715444	64717777	2334	cluster_3	Fzd5 (+21140), Ccnyl1 (+25265)
1	64736481	64739010	2530	cluster_2	Fzd5 (+5)
1	64808965	64811436	2472	cluster_3	Fzd5 (-72450), Plekhm3 (+146624)
1	64956379	64956980	602	cluster_2	Plekhm3 (+145)
1	65010189	65010451	263	cluster_3	Plekhm3 (-53496), Akr1cl (+22439)
1	65112138	65115269	3132	cluster_3	Cryga (-10330), D630023F18Rik (+9490)
1	65176994	65179422	2429	cluster_1	Idh1 (+973)
1	65186574	65187073	500	cluster_1	Pikfyve (+73)
1	66168744	66168995	252	cluster_3	Map2 (-82778), Crygf (+242347)
1	66175050	66175307	258	cluster_3	Map2 (-76469), Crygf (+248656)
1	66816099	66817814	1716	cluster_1	Kansl1l (+590)
1	66862476	66863529	1054	cluster_1	Acadl (+275)
1	69433601	69434418	818	cluster_3	Erbb4 (-325950), Ikzf2 (+251951)
1	69452923	69453385	463	cluster_3	Erbb4 (-345095), Ikzf2 (+232806)
1	69687229	69689385	2157	cluster_2	Ikzf2 (-2347)
1	71100499	71104396	3898	cluster_1	Bard1 (+699)
1	71556929	71558357	1429	cluster_2	Atic (+493)
1	71650922	71653571	2650	cluster_1	Apol7d (-591), Fn1 (+925)
1	71719107	71720687	1581	cluster_3	Fn1 (-66726), Mreg (+492410)
1	71755444	71755828	385	cluster_3	Fn1 (-102465), Mreg (+456671)
1	71762900	71764585	1686	cluster_3	Fn1 (-110571), Mreg (+448565)
1	72211575	72212416	842	cluster_1	Mreg (+312)
1	72254597	72257624	3028	cluster_3	Mreg (-43803), Pecr (+28204)
1	72284058	72285695	1638	cluster_3	Pecr (-562), Tmem169 (+507)
1	72307354	72307766	413	cluster_3	Xrcc5 (+139)
1	72536722	72537507	786	cluster_3	March4 (-184)
1	72582988	72583706	719	cluster_3	Smarcal1 (+96)
1	72593302	72594010	709	cluster_3	Smarcal1 (+10405), Ankar (+106908)
1	72710948	72711349	402	cluster_1	Rpl37a (-112)
1	72839145	72840008	864	cluster_3	Igfbp2 (+15073), Igfbp5 (+35308)
1	72873882	72875120	1239	cluster_3	Igfbp5 (+383)
1	73998385	73998789	405	cluster_3	Tnp1 (-982688), Tns1 (+125860)
1	74053264	74053571	308	cluster_3	Tns1 (+71030)
1	74065974	74070369	4396	cluster_1	Tns1 (+56276)
1	74098601	74100353	1753	cluster_3	Tns1 (+24970)
1	74149206	74151460	2255	cluster_3	Cxcr2 (-3661)
1	74196303	74198289	1987	cluster_3	Cxcr1 (-2665)
1	74236302	74237339	1038	cluster_1	Arpc2 (+323)
1	74284643	74285580	938	cluster_2	Aamp (-373), Pnkd (+66)
1	74295503	74296081	579	cluster_3	Tmbim1 (+8569), Pnkd (+10747)
1	74303829	74304369	541	cluster_2	Tmbim1 (+262)
1	74332410	74332723	314	cluster_3	Gm216 (-29542), Tmbim1 (-28205)
1	74361870	74362143	274	cluster_3	Gm216 (-102)
1	74386538	74387315	778	cluster_3	Ctdsp1 (-4583)
1	74391379	74392990	1612	cluster_1	Ctdsp1 (+675)
1	74397357	74397644	288	cluster_3	Vil1 (-11876), Ctdsp1 (+5991)
1	74587513	74590280	2768	cluster_2	Zfp142 (-868), Bcs1l (+596)
1	74661455	74662527	1073	cluster_1	Ttll4 (+246)
1	74787934	74788136	203	cluster_3	Wnt10a (-3481)
1	74803087	74808393	5307	cluster_3	Cdk5r2 (-49289), Wnt10a (+14224)
1	74816658	74817203	546	cluster_1	Cdk5r2 (-38099), Wnt10a (+25414)
1	75016935	75017169	235	cluster_3	Ihh (-65401), Nhej1 (+29587)
1	75024877	75025434	558	cluster_3	Ihh (-73504), Nhej1 (+21484)
1	75040174	75040725	552	cluster_3	Ihh (-88798), Nhej1 (+6190)
1	75123144	75125334	2191	cluster_3	Nhej1 (-77600), Slc23a3 (+9651)
1	75141323	75143250	1928	cluster_1	Cnppd1 (-751), Fam134a (-500)
1	75168459	75169088	630	cluster_3	Zfand2b (+118)
1	75179514	75180488	975	cluster_3	Abcb6 (+391)
1	75190688	75192712	2025	cluster_1	Ankzf1 (-460), Atg9a (+223)
1	75248107	75248419	313	cluster_3	Dnajb2 (+11798), Ptprn (+15945)
1	75263191	75263848	658	cluster_3	Ptprn (+689)
1	75316871	75318071	1201	cluster_2	Dnpep (+166)
1	75343016	75343182	167	cluster_3	Dnpep (-25462), Des (-17230)
1	75477250	75479615	2366	cluster_1	Tmem198 (-1148), Chpf (+839)
1	75506291	75507707	1417	cluster_3	Obsl1 (-638), Inha (-78)
1	75521344	75522011	668	cluster_1	Stk11ip (+148)
1	75546382	75546863	482	cluster_1	Slc4a3 (+356)
1	77460998	77462469	1472	cluster_3	Epha4 (+53355)
1	77467480	77467631	152	cluster_3	Epha4 (+47533)
1	77495070	77496754	1685	cluster_3	Epha4 (+19176)
1	77516158	77516467	310	cluster_2	Epha4 (-1224)
1	77536009	77536172	164	cluster_3	Epha4 (-21002), Pax3 (+660748)
1	78486866	78489226	2361	cluster_1	Farsb (+800)
1	78536321	78539197	2877	cluster_3	Acsl3 (-120066), BC035947 (-25796)
1	78585226	78585574	349	cluster_3	BC035947 (-73437), Acsl3 (-72425)
1	79671580	79672425	846	cluster_2	Ap1s3 (-30)
1	79697460	79697709	250	cluster_3	Ap1s3 (-25612), Wdfy1 (+64185)
1	79775917	79776187	271	cluster_1	Mrpl44 (+34)
1	79822661	79824622	1962	cluster_3	Serpine2 (+35055), Mrpl44 (+47623)
1	80339671	80341383	1713	cluster_2	Cul3 (-47)
1	81744730	81746010	1281	cluster_3	Gm9747 (-487742), Nyap2 (+668053)
1	82283294	82284124	831	cluster_3	Irs1 (+7707), Gm9747 (+50597)
1	82287381	82292986	5606	cluster_1	Irs1 (+1233), Gm9747 (+57071)
1	82427237	82429844	2608	cluster_3	Rhbdd1 (+89491), Col4a4 (+158309)
1	82839310	82840361	1052	cluster_1	Agfg1 (+352)
1	82972083	82972622	540	cluster_3	Slc19a3 (+66096), Agfg1 (+132869)
1	83091229	83091701	473	cluster_3	Slc19a3 (-53017), Ccl20 (-25309)
1	83900103	83900420	318	cluster_3	Sphkap (-492061), Pid1 (+384384)
1	84284269	84284710	442	cluster_2	Pid1 (+156)
1	84838706	84840395	1690	cluster_2	Fbxo36 (-291), Trip12 (-246)
1	84956762	84957112	351	cluster_3	Slc16a14 (-21812), A530032D15Rik (+152916)
1	84990366	84993895	3530	cluster_3	Slc16a14 (-57005), A530032D15Rik (+117723)
1	85011194	85013057	1864	cluster_3	Slc16a14 (-77000), A530032D15Rik (+97728)
1	85025679	85026587	909	cluster_3	Slc16a14 (-91008), A530032D15Rik (+83720)
1	85073980	85078364	4385	cluster_3	Slc16a14 (-141047), A530032D15Rik (+33681)
1	85081235	85084573	3339	cluster_3	Slc16a14 (-147779), A530032D15Rik (+26949)
1	85093451	85101917	8467	cluster_3	Slc16a14 (-162559), A530032D15Rik (+12169)
1	85104295	85116855	12561	cluster_3	A530032D15Rik (-722)
1	85145582	85148006	2425	cluster_3	A530032D15Rik (-36941), C130026I21Rik (+123749)
1	85165428	85165680	253	cluster_3	A530032D15Rik (-55701), C130026I21Rik (+104989)
1	85178921	85179451	531	cluster_3	A530032D15Rik (-69333), C130026I21Rik (+91357)
1	85185160	85185655	496	cluster_3	A530032D15Rik (-75554), C130026I21Rik (+85136)
1	85231055	85231573	519	cluster_3	A530032D15Rik (-121461), C130026I21Rik (+39229)
1	85234374	85235731	1358	cluster_3	A530032D15Rik (-125199), C130026I21Rik (+35491)
1	85246332	85252620	6289	cluster_3	A530032D15Rik (-139623), C130026I21Rik (+21067)
1	85254624	85259528	4905	cluster_3	A530032D15Rik (-147223), C130026I21Rik (+13467)
1	85264360	85271687	7328	cluster_3	A530032D15Rik (-158170), C130026I21Rik (+2520)
1	85274801	85275008	208	cluster_3	C130026I21Rik (-4361)
1	85282206	85286820	4615	cluster_3	C130026I21Rik (-13970), Sp110 (+314304)
1	85323794	85332066	8273	cluster_3	C130026I21Rik (-57387), Sp110 (+270887)
1	85339809	85343665	3857	cluster_3	C130026I21Rik (-71194), Sp110 (+257080)
1	85460307	85462617	2311	cluster_3	C130026I21Rik (-190919), Sp110 (+137355)
1	85478789	85479847	1059	cluster_3	C130026I21Rik (-208775), Sp110 (+119499)
1	85505601	85508971	3371	cluster_3	C130026I21Rik (-236743), Sp110 (+91531)
1	85536975	85538031	1057	cluster_3	C130026I21Rik (-266960), Sp110 (+61314)
1	85542779	85543246	468	cluster_3	C130026I21Rik (-272469), Sp110 (+55805)
1	85555286	85555596	311	cluster_3	C130026I21Rik (-284898), Sp110 (+43376)
1	85572691	85573086	396	cluster_3	C130026I21Rik (-302345), Sp110 (+25929)
1	85579298	85580501	1204	cluster_3	C130026I21Rik (-309356), Sp110 (+18918)
1	85598778	85606673	7896	cluster_3	Sp110 (-3908), Sp140 (+2022)
1	85616079	85616361	283	cluster_3	Sp100 (-33830), Sp140 (+15517)
1	85618864	85622050	3187	cluster_3	Sp100 (-29593), Sp140 (+19754)
1	85635584	85637143	1560	cluster_3	Sp100 (-13687), Sp140 (+35660)
1	85793252	85795962	2711	cluster_2	Itm2c (-99674), Cab39 (+1166)
1	85894545	85895528	984	cluster_2	Itm2c (+755)
1	86059532	86059657	126	cluster_3	Psmd1 (-5025), 2810459M11Rik (+13731)
1	86064049	86065296	1248	cluster_1	Psmd1 (+53)
1	86358730	86359798	1069	cluster_2	Ncl (+191)
1	86434478	86434982	505	cluster_3	Ptma (-92006), 1700019O17Rik (+8401)
1	86437594	86439873	2280	cluster_3	Ptma (-88003), 1700019O17Rik (+12404)
1	86440612	86444164	3553	cluster_3	Ptma (-84348), 1700019O17Rik (+16059)
1	86470137	86472882	2746	cluster_3	Ptma (-55227), 1700019O17Rik (+45180)
1	86487081	86488065	985	cluster_1	Ptma (-39163), 1700019O17Rik (+61244)
1	86503862	86504879	1018	cluster_3	Ptma (-22366), 1700019O17Rik (+78041)
1	86520473	86524048	3576	cluster_3	Ptma (-4476)
1	86525684	86528875	3192	cluster_1	Ptma (+543)
1	86557865	86559323	1459	cluster_3	Pde6d (+23953), Ptma (+31858)
1	86580375	86583146	2772	cluster_1	Cops7b (-1144), Pde6d (+787)
1	86703624	86704191	568	cluster_1	Dis3l2 (+103)
1	87079130	87079267	138	cluster_3	Alppl2 (+10730), Dis3l2 (+375394)
1	87174312	87174823	512	cluster_3	Ecel1 (-18046), Prss56 (-8746)
1	87213702	87214573	872	cluster_1	Eif4e2 (+223)
1	87326792	87327852	1061	cluster_1	Gigyf2 (+319)
1	87546468	87551730	5263	cluster_3	Ngef (+24771), 3110079O15Rik (+78835)
1	87755850	87756125	276	cluster_1	Atg16l1 (-99)
1	87853248	87854205	958	cluster_2	Dgkd (+439)
1	87959931	87962011	2081	cluster_3	Usp40 (+47580), Dgkd (+107684)
1	88057275	88057563	289	cluster_3	Ugt1a9 (-13381), Ugt1a10 (+2008)
1	88120597	88122155	1559	cluster_3	Ugt1a5 (-44636), Ugt1a6a (+18124)
1	88140406	88140795	390	cluster_3	Ugt1a5 (-25412), Ugt1a6a (+37348)
1	88144331	88145614	1284	cluster_3	Ugt1a5 (-21040), Ugt1a6a (+41720)
1	88212128	88214783	2656	cluster_3	Mroh2a (-13565), Ugt1a1 (+1496)
1	88229572	88231629	2058	cluster_3	Mroh2a (+3580), Hjurp (+47033)
1	88255163	88260000	4838	cluster_3	Hjurp (+20052), Mroh2a (+30561)
1	88274788	88280456	5669	cluster_2	Hjurp (+11)
1	88424772	88425271	500	cluster_3	Spp2 (+18060), Glrp1 (+84865)
1	88428502	88428937	436	cluster_3	Spp2 (+21758), Glrp1 (+81167)
1	88526141	88526355	215	cluster_3	Glrp1 (-16362), Arl4c (+175973)
1	88559634	88562596	2963	cluster_3	Glrp1 (-51229), Arl4c (+141106)
1	88639397	88640109	713	cluster_3	Glrp1 (-129867), Arl4c (+62468)
1	88698140	88702357	4218	cluster_1	Glrp1 (-190362), Arl4c (+1973)
1	88750336	88751784	1449	cluster_3	Sh3bp4 (-319355), Arl4c (-48839)
1	89068743	89070331	1589	cluster_3	Sh3bp4 (-878)
1	89104082	89104438	357	cluster_3	Agap1 (-350551), Sh3bp4 (+33845)
1	89124155	89124395	241	cluster_3	Agap1 (-330536), Sh3bp4 (+53860)
1	89454527	89457348	2822	cluster_2	D130058E05Rik (-474297), Agap1 (+1126)
1	89501814	89502152	339	cluster_3	D130058E05Rik (-428251), Agap1 (+47172)
1	89566629	89566863	235	cluster_3	D130058E05Rik (-363488), Agap1 (+111935)
1	89570542	89570961	420	cluster_3	D130058E05Rik (-359483), Agap1 (+115940)
1	89580060	89581553	1494	cluster_2	D130058E05Rik (-349428), Agap1 (+125995)
1	89780793	89782572	1780	cluster_3	D130058E05Rik (-148552), Agap1 (+326871)
1	90051339	90051697	359	cluster_3	Asb18 (-36941), Iqca (+101883)
1	90177931	90178169	239	cluster_3	Cxcr7 (-25930), Iqca (-24649)
1	90202155	90205540	3386	cluster_1	Cxcr7 (-133)
1	90212868	90213943	1076	cluster_3	Cops8 (-390020), Cxcr7 (+9425)
1	90405613	90405829	217	cluster_3	Cops8 (-197704), Cxcr7 (+201741)
1	90457264	90457548	285	cluster_3	Cops8 (-146019), Cxcr7 (+253426)
1	90502604	90503472	869	cluster_3	Cops8 (-100387), Cxcr7 (+299058)
1	90633532	90634625	1094	cluster_3	Gm9991 (-41083), Cops8 (+30653)
1	90738089	90739547	1459	cluster_3	Gm9991 (+63657), Col6a3 (+105134)
1	90896802	90897394	593	cluster_3	Col6a3 (-53146), Mlph (-17987)
1	90909066	90909860	795	cluster_3	Col6a3 (-65511), Mlph (-5622)
1	90914933	90917284	2352	cluster_2	Prlh (-37000), Mlph (+1023)
1	90923585	90923745	161	cluster_3	Prlh (-29443), Mlph (+8580)
1	90928605	90928903	299	cluster_3	Prlh (-24354), Mlph (+13669)
1	90967490	90967771	282	cluster_3	Rab17 (+2031), Prlh (+14522)
1	90973109	90975409	2301	cluster_3	Rab17 (-4598)
1	90998298	91000568	2271	cluster_2	Lrrfip1 (-54011), Rab17 (-29772)
1	91023207	91024171	965	cluster_3	Rab17 (-54028), Lrrfip1 (-29755)
1	91052757	91053514	758	cluster_1	Lrrfip1 (-309)
1	91248322	91251423	3102	cluster_1	Ube2f (-465)
1	91296864	91298548	1685	cluster_3	Scly (-632)
1	91398108	91399082	975	cluster_2	Ilkap (+188)
1	91436348	91436848	501	cluster_3	Hes6 (-23376), Per2 (+22732)
1	91456052	91461619	5568	cluster_1	Per2 (+495)
1	91494564	91494815	252	cluster_1	Traf3ip1 (+21)
1	91540265	91541078	814	cluster_1	Asb1 (+106)
1	91823445	91823809	365	cluster_3	Twist2 (+22166), Hdac4 (+107549)
1	91872356	91872890	535	cluster_3	Hdac4 (+58553), Twist2 (+71162)
1	91968921	91969321	401	cluster_3	Hdac4 (-37945), Hdac4 (+179272)
1	92180383	92181215	833	cluster_2	Hdac4 (-32406), Ndufa10 (+293061)
1	92215221	92215684	464	cluster_3	Hdac4 (-67059), Ndufa10 (+258408)
1	92448346	92448676	331	cluster_3	Hdac4 (-300118), Ndufa10 (+25349)
1	92737588	92737699	112	cluster_3	Gpc1 (-94002), Otos (-88802)
1	92786559	92787600	1042	cluster_3	Otos (-138238), Gpc1 (-44566)
1	92906856	92907575	720	cluster_3	Ankmy1 (-4309), Rnpepl1 (-3568), Dusp28 (+226)
1	92910392	92911482	1091	cluster_1	Rnpepl1 (+154)
1	92934220	92934748	529	cluster_1	Capn10 (+108)
1	93184313	93184507	195	cluster_3	E030010N08Rik (-31489), 2310007B03Rik (-23462)
1	93235677	93236481	805	cluster_3	Sned1 (+238)
1	93304393	93306045	1653	cluster_1	Mterfd2 (+696)
1	93342834	93343897	1064	cluster_1	Pask (-576), Ppp1r7 (+511)
1	93444798	93445798	1001	cluster_2	Gm17415 (+23616), Hdlbp (+33510)
1	93477973	93479643	1671	cluster_1	Sept2 (-156), Hdlbp (0)
1	93511585	93512482	898	cluster_1	Farp2 (-46)
1	93635408	93636445	1038	cluster_2	Stk25 (-204)
1	93754521	93755361	841	cluster_2	Thap4 (-103), Atg4b (+36)
1	93801805	93804418	2614	cluster_3	Dtymk (-1177), Ing5 (-854)
1	93825096	93825599	504	cluster_3	D2hgdh (+107)
1	94034949	94035491	543	cluster_3	Neu4 (+14727), Pdcd1 (+17333)
1	94148870	94150333	1464	cluster_3	Pdcd1 (-97048)
1	94790340	94790760	421	cluster_3	Pdcd1 (-737997), Fam174a (-523078)
1	95313503	95314161	659	cluster_1	Fam174a (+204)
1	97657515	97662308	4794	cluster_3	Slco6c1 (-531658), D1Ertd622e (+1765)
1	97769967	97772441	2475	cluster_2	Ppip5k2 (-793)
1	97892442	97892544	103	cluster_3	Ppip5k2 (-122082), Pam (+203139)
1	97918607	97918946	340	cluster_3	Ppip5k2 (-148365), Pam (+176856)
1	97976952	97977460	509	cluster_2	Ppip5k2 (-206795), Pam (+118426)
1	98095433	98095973	541	cluster_2	Pam (-71)
1	102628188	102628325	138	cluster_3	NONE
1	105663162	105664698	1537	cluster_1	Pign (-4922), 2310035C23Rik (+69)
1	105866828	105867331	504	cluster_3	Zcchc2 (-123610), Tnfrsf11a (+86356)
1	105925665	105925891	227	cluster_3	Zcchc2 (-64911), Tnfrsf11a (+145055)
1	105989739	105991630	1892	cluster_1	Zcchc2 (-5)
1	105993877	105994073	197	cluster_2	Phlpp1 (-177777), Zcchc2 (+3286)
1	106169485	106173671	4187	cluster_1	Phlpp1 (-174)
1	106400785	106401088	304	cluster_3	Phlpp1 (+229184), Bcl2 (+313338)
1	106629440	106630611	1172	cluster_3	Bcl2 (+84249), Phlpp1 (+458273)
1	106759404	106760009	606	cluster_2	Kdsr (+36)
1	106796196	106796929	734	cluster_2	Vps4b (+166)
1	107502058	107502339	282	cluster_3	Serpinb2 (-9299), Serpinb7 (+79509)
1	107589736	107590596	861	cluster_1	Serpinb8 (+160)
1	111864672	111870000	5329	cluster_3	Dsel (-2427)
1	112378777	112379115	339	cluster_3	Dsel (-514037)
1	112750747	112750982	236	cluster_3	Dsel (-885955)
1	112766472	112766774	303	cluster_3	Dsel (-901714)
1	113326784	113327076	293	cluster_3	NONE
1	114279579	114279986	408	cluster_3	NONE
1	114781934	114782249	316	cluster_3	Cntnap5a (-903046)
1	115684627	115684801	175	cluster_3	Cntnap5a (-423)
1	116853010	116854684	1675	cluster_3	Gm19965 (+50654)
1	117823262	117824068	807	cluster_3	Tsn (+487467)
1	118311004	118311338	335	cluster_2	Tsn (-39)
1	118388409	118390655	2247	cluster_1	Clasp1 (+474)
1	118458958	118459803	846	cluster_3	2900060B14Rik (-633)
1	118479327	118479529	203	cluster_3	Tfcp2l1 (-148517), 2900060B14Rik (-20681)
1	118759716	118759891	176	cluster_3	Tfcp2l1 (+131858), Gli2 (+293816)
1	118976631	118977401	771	cluster_3	Gli2 (+76603), Tfcp2l1 (+349071)
1	119004112	119004702	591	cluster_3	Gli2 (+49212), Tfcp2l1 (+376462)
1	119053523	119053945	423	cluster_3	Gli2 (-115)
1	119253495	119254944	1450	cluster_3	Gli2 (-200600), Inhbb (+168029)
1	119321795	119322864	1070	cluster_3	Gli2 (-268710), Inhbb (+99919)
1	119419699	119421971	2273	cluster_3	Gli2 (-367216), Inhbb (+1413)
1	119472660	119473040	381	cluster_3	Inhbb (-50602), Ralb (+31944)
1	119504548	119505054	507	cluster_2	Ralb (-7)
1	119524358	119526261	1904	cluster_3	Ralb (-20515), Epb4.1l5 (+123691)
1	119648276	119651067	2792	cluster_3	Epb4.1l5 (-671)
1	120263957	120265449	1493	cluster_1	Steap3 (+6379), 3110009E18Rik (+143508)
1	120602966	120603788	823	cluster_3	En1 (+959)
1	120655191	120655748	558	cluster_3	En1 (+53051), Insig2 (+672555)
1	120711785	120711984	200	cluster_3	En1 (+109466), Insig2 (+616140)
1	120757393	120760408	3016	cluster_3	En1 (+156482), Insig2 (+569124)
1	121326495	121329705	3211	cluster_2	Insig2 (-76)
1	121367336	121367544	209	cluster_3	Ccdc93 (-63609), Insig2 (-39416)
1	121377432	121378166	735	cluster_3	Ccdc93 (-53250), Insig2 (-49775)
1	121430223	121431672	1450	cluster_1	Ccdc93 (-102)
1	122356870	122357244	375	cluster_3	Ddx18 (-789068)
1	122729884	122730141	258	cluster_3	NONE
1	125162992	125163340	349	cluster_3	Actr3 (+272561)
1	125434777	125436087	1311	cluster_2	Actr3 (+295)
1	125560323	125561417	1095	cluster_1	Slc35f5 (-146)
1	125909932	125913044	3113	cluster_3	Lypd1 (+726)
1	127011902	127012238	337	cluster_3	Mgat5 (-294692), Nckap5 (-181438)
1	127204829	127206076	1248	cluster_1	Nckap5 (-374820), Mgat5 (-101310)
1	127255397	127261228	5832	cluster_3	Nckap5 (-427680), Mgat5 (-48450)
1	127773858	127774485	628	cluster_1	Ccnt2 (+7)
1	127859913	127860077	165	cluster_3	Map3k19 (-19705), Rab3gap1 (-8778)
1	127868598	127869199	602	cluster_1	Rab3gap1 (+125)
1	128102677	128110000	7324	cluster_3	Zranb3 (-3876), R3hdm1 (+3032)
1	128243830	128244548	719	cluster_1	Ubxn4 (+8)
1	128359174	128361019	1846	cluster_3	Mcm6 (-440)
1	128416578	128417484	907	cluster_2	Dars (+385)
1	130462277	130463226	950	cluster_2	Cd55 (-7)
1	130715346	130717852	2507	cluster_1	Pfkfb2 (-778), Yod1 (-728)
1	130763893	130764653	761	cluster_3	Fcamr (-36629), AA986860 (+32297)
1	130802421	130803391	971	cluster_3	Pigr (-23778), Fcamr (+2004)
1	130874869	130878518	3650	cluster_3	Il24 (+10761), Faim3 (+11024)
1	131053312	131053997	686	cluster_3	Il10 (+33809), Mapkapk2 (+43889)
1	131095983	131097955	1973	cluster_1	Mapkapk2 (+574)
1	131107776	131108537	762	cluster_3	Mapkapk2 (-10613), Dyrk3 (+30078)
1	131118588	131121055	2468	cluster_3	Mapkapk2 (-22278), Dyrk3 (+18413)
1	131138177	131138480	304	cluster_2	Dyrk3 (-94)
1	131207634	131208756	1123	cluster_3	Rassf5 (+37063), Eif2d (+55014)
1	131238921	131239414	494	cluster_3	Rassf5 (+6091), Eif2d (+85986)
1	131243200	131245805	2606	cluster_1	Rassf5 (+756)
1	131279144	131279747	604	cluster_2	Ikbke (+161)
1	131511707	131512266	560	cluster_3	Ikbke (-232380), Srgap2 (+15375)
1	131525841	131528679	2839	cluster_2	Fam72a (-643), Srgap2 (+101)
1	131654215	131658362	4148	cluster_3	5430435G22Rik (-32407), Ctse (+17982)
1	131688455	131691891	3437	cluster_3	Slc26a9 (-53849), 5430435G22Rik (+1478)
1	131827334	131829647	2314	cluster_2	Slc41a1 (+513)
1	131867190	131868202	1013	cluster_2	Rab7l1 (+456)
1	131938775	131943445	4671	cluster_3	Slc45a3 (-29499), Nucks1 (+30652)
1	131962973	131964452	1480	cluster_2	Slc45a3 (-6897), Nucks1 (+53254)
1	132006831	132011118	4288	cluster_2	Elk4 (+1367), Mfsd4 (+58989)
1	132095601	132097027	1427	cluster_3	Mfsd4 (-28351), Cdk18 (+43371)
1	132133723	132133979	257	cluster_3	Mfsd4 (-65888), Cdk18 (+5834)
1	132138822	132139909	1088	cluster_2	Cdk18 (+320)
1	132264733	132264915	183	cluster_3	Gm10188 (-35057), Klhdc8a (-33802)
1	132291718	132292882	1165	cluster_3	Gm10188 (-62533), Klhdc8a (-6326)
1	132315912	132316282	371	cluster_3	Nuak2 (-29)
1	132331876	132337140	5265	cluster_3	Nuak2 (+18382), Tmcc2 (+56773)
1	132353213	132355464	2252	cluster_3	Tmcc2 (+36943), Nuak2 (+38212)
1	132367390	132368214	825	cluster_3	Tmcc2 (+23479), Nuak2 (+51676)
1	132370601	132372069	1469	cluster_3	Tmcc2 (+19946), Nuak2 (+55209)
1	132391590	132391898	309	cluster_2	Tmcc2 (-463)
1	132417330	132418249	920	cluster_1	Dstyk (+336)
1	133045944	133046390	447	cluster_3	Pik3c2b (+155)
1	133129013	133132939	3927	cluster_1	Ppp1r15b (-167)
1	133146015	133146211	197	cluster_3	Plekha6 (-99984), Ppp1r15b (+14970)
1	133188889	133189212	324	cluster_3	Plekha6 (-57047), Ppp1r15b (+57907)
1	133227152	133227637	486	cluster_3	Plekha6 (-18703), Ppp1r15b (+96251)
1	133306834	133307098	265	cluster_3	Golt1a (-2857)
1	133314338	133314908	571	cluster_3	Kiss1 (-7252), Golt1a (+4800)
1	133422614	133424455	1842	cluster_1	Sox13 (-30264), Snrpe (+186757)
1	133609760	133610550	791	cluster_2	Snrpe (+136)
1	133659556	133661526	1971	cluster_1	Zbed6 (+777), Zc3h11a (+839)
1	133685730	133686106	377	cluster_3	Zc3h11a (-24538), Lax1 (+4190)
1	133695903	133696276	374	cluster_3	Lax1 (-5981), Atp2b4 (+104952)
1	133744605	133745098	494	cluster_3	Lax1 (-54743), Atp2b4 (+56190)
1	133777618	133779298	1681	cluster_3	Lax1 (-88350), Atp2b4 (+22583)
1	133911595	133911981	387	cluster_3	Optc (-4616)
1	133977912	133981566	3655	cluster_3	Prelp (-58325), Fmod (-57515)
1	134045967	134046171	205	cluster_3	Fmod (+8815), Btg2 (+33051)
1	134060861	134061505	645	cluster_3	Btg2 (+17937), Fmod (+23929)
1	134079077	134079482	406	cluster_2	Btg2 (-159)
1	134092886	134093271	386	cluster_3	Chit1 (-18164), Btg2 (-13958)
1	134099365	134102102	2738	cluster_3	Btg2 (-21613), Chit1 (-10509)
1	134344490	134346824	2335	cluster_3	Ppfia4 (-12729), Tmem183a (+16342)
1	134361623	134362415	793	cluster_2	Tmem183a (-20)
1	134405667	134408735	3069	cluster_3	Adipor1 (-8255), Cyb5r1 (+1420)
1	134453798	134455889	2092	cluster_1	Klhl12 (-688)
1	134493646	134495352	1707	cluster_1	Rabif (-161)
1	134555299	134557350	2052	cluster_3	Kdm5b (-3847)
1	134560074	134560291	218	cluster_1	Kdm5b (+11)
1	134736098	134737809	1712	cluster_3	Syt2 (+27653), Ppp1r12b (+218898)
1	134756378	134757548	1171	cluster_3	Syt2 (+47663), Ppp1r12b (+198888)
1	134770347	134771685	1339	cluster_3	Syt2 (+61716), Ppp1r12b (+184835)
1	134814883	134816962	2080	cluster_3	Syt2 (+106622), Ppp1r12b (+139929)
1	134909602	134909803	202	cluster_3	Ppp1r12b (+46149), Syt2 (+200402)
1	135081864	135084952	3089	cluster_3	Lgr6 (+21868), Ube2t (+120843)
1	135146627	135147878	1252	cluster_2	Arl8a (+428)
1	135167167	135170325	3159	cluster_3	Gpr37l1 (-1065)
1	135183468	135184209	742	cluster_3	Gm4204 (-48207), Gpr37l1 (-16157)
1	135198535	135199987	1453	cluster_3	Gm4204 (-32784), Gpr37l1 (-31580)
1	135204865	135205097	233	cluster_3	Gpr37l1 (-37300), Gm4204 (-27064)
1	135313743	135314035	293	cluster_2	Timm17a (-111)
1	135367680	135369254	1575	cluster_3	Shisa4 (+6770), Lmod1 (+43660)
1	135374355	135375446	1092	cluster_2	Shisa4 (+337)
1	135410476	135411766	1291	cluster_3	Shisa4 (-35884), Ipo9 (+19378)
1	135430174	135430780	607	cluster_2	Ipo9 (+22)
1	135460451	135461544	1094	cluster_3	Gm4793 (-123776), Ipo9 (-30498)
1	135544877	135545054	178	cluster_3	Ipo9 (-114466), Gm4793 (-39808)
1	135637558	135637784	227	cluster_3	Nav1 (-52316), Nav1 (+50434)
1	135668387	135672665	4279	cluster_3	Nav1 (-85171), Nav1 (+17579)
1	135675561	135676092	532	cluster_3	Nav1 (-90471), Nav1 (+12279)
1	135686887	135688582	1696	cluster_1	Nav1 (+371)
1	135698599	135699585	987	cluster_3	Csrp1 (-20969), Nav1 (-10987)
1	135728974	135730149	1176	cluster_2	Phlda3 (-36558), Csrp1 (+9500)
1	135765936	135766258	323	cluster_1	Phlda3 (-22)
1	135770914	135771553	640	cluster_3	Tnni1 (-28600), Phlda3 (+5114)
1	135778890	135781748	2859	cluster_3	Tnni1 (-19514), Phlda3 (+14200)
1	135787976	135789115	1140	cluster_3	Tnni1 (-11288), Phlda3 (+22426)
1	135850881	135852546	1666	cluster_3	Tnnt2 (+10838), Pkp1 (+67494)
1	135862302	135864103	1802	cluster_3	Tnnt2 (+22327), Pkp1 (+56005)
1	135906696	135906986	291	cluster_3	Pkp1 (+12366), Tnnt2 (+65966)
1	136126591	136127195	605	cluster_3	Kif21b (-4496)
1	136140299	136140680	382	cluster_3	Kif21b (+9100), Mroh3 (+66608)
1	136345467	136347061	1595	cluster_2	Camsap2 (-160)
1	136415002	136415698	697	cluster_3	Ddx59 (+79)
1	136623313	136626238	2926	cluster_1	Zfp281 (-126)
1	136656718	136658748	2031	cluster_3	Zfp281 (+32832), Nr5a2 (+302694)
1	136665244	136665566	323	cluster_3	Zfp281 (+40504), Nr5a2 (+295022)
1	136683567	136685595	2029	cluster_3	Zfp281 (+59680), Nr5a2 (+275846)
1	136696003	136696953	951	cluster_3	Zfp281 (+71577), Nr5a2 (+263949)
1	136947053	136947390	338	cluster_3	Nr5a2 (+13206), Zfp281 (+322320)
1	137020669	137020954	286	cluster_3	A130050O07Rik (-907359), Nr5a2 (-60384)
1	137079036	137079982	947	cluster_3	A130050O07Rik (-848661), Nr5a2 (-119082)
1	137898305	137900757	2453	cluster_2	Nr5a2 (-939104), A130050O07Rik (-28639)
1	138289575	138290400	826	cluster_3	Atp6v1g3 (+16249), Nek7 (+329709)
1	138347019	138348824	1806	cluster_3	Atp6v1g3 (+74183), Nek7 (+271775)
1	138357461	138358117	657	cluster_3	Atp6v1g3 (+84051), Nek7 (+261907)
1	138503000	138504979	1980	cluster_3	Nek7 (+115707), Atp6v1g3 (+230251)
1	138507634	138508407	774	cluster_3	Nek7 (+111676), Atp6v1g3 (+234282)
1	138606762	138609235	2474	cluster_3	Nek7 (+11698), Atp6v1g3 (+334260)
1	138617621	138623174	5554	cluster_2	Nek7 (-701)
1	138928863	138929249	387	cluster_3	2310009B15Rik (-72202), Dennd1b (-34653)
1	138963031	138967331	4301	cluster_3	Dennd1b (+1472), Crb1 (+411860)
1	139421971	139422725	755	cluster_1	Zbtb41 (-35)
1	139454772	139455190	419	cluster_1	Aspm (+206)
1	140183244	140184639	1396	cluster_3	Cfh (-530)
1	140429126	140429637	512	cluster_3	Kcnt2 (+183163), Gm4845 (+827777)
1	140825527	140827896	2370	cluster_3	Gm4845 (+430447), Kcnt2 (+580493)
1	143739468	143740191	724	cluster_2	Glrx2 (+272)
1	143775760	143777667	1908	cluster_1	Uchl5 (-565), Trove2 (+355)
1	143953217	143956836	3620	cluster_3	Rgs2 (+49135), Uchl5 (+177748)
1	144003972	144004418	447	cluster_3	Rgs2 (-34)
1	144006729	144006889	161	cluster_3	Rgs2 (-2648)
1	145955745	145958672	2928	cluster_3	Fam5c (-538421)
1	149152902	149153327	426	cluster_3	Pla2g4a (+808176)
1	150097928	150100344	2417	cluster_3	Ptgs2 (-988)
1	150164876	150166230	1355	cluster_3	Pdc (-153864), Ptgs2 (+65429)
1	150392644	150393580	937	cluster_1	BC003331 (-32), Tpr (+274)
1	150478313	150478494	182	cluster_3	Prg4 (-12805), Hmcn1 (+514648)
1	151207900	151209157	1258	cluster_3	Hmcn1 (-215477), Ivns1abp (-135970)
1	151427873	151428960	1088	cluster_1	Trmt1l (-232), Swt1 (+39)
1	151500165	151501169	1005	cluster_2	Rnf2 (+156)
1	151676851	151678378	1528	cluster_3	Edem3 (-77760), Fam129a (+106241)
1	151705659	151706338	680	cluster_3	Edem3 (-49376), Fam129a (+134625)
1	152071563	152071985	423	cluster_3	1700025G04Rik (+18546), Edem3 (+316400)
1	152090077	152091116	1040	cluster_2	1700025G04Rik (-276)
1	152386179	152386743	565	cluster_2	Tsen15 (+221)
1	152527332	152527682	351	cluster_3	Rgl1 (+97710), Colgalt2 (+127677)
1	152556080	152556504	425	cluster_3	Rgl1 (+68925), Colgalt2 (+156462)
1	152623953	152626667	2715	cluster_2	Rgl1 (-93)
1	152765881	152766958	1078	cluster_1	Arpc5 (-123)
1	152956073	152956484	412	cluster_3	Nmnat2 (+1177), Lamc2 (+230169)
1	153091780	153102787	11008	cluster_3	Lamc2 (+89164), Nmnat2 (+142182)
1	153274618	153275183	566	cluster_3	Lamc2 (-88453), Lamc1 (+57886)
1	153332189	153334039	1851	cluster_2	Lamc1 (-328)
1	153486858	153487828	971	cluster_2	Dhx9 (+317)
1	153807537	153807820	284	cluster_3	Rgsl1 (+36464), Rnasel (+58252)
1	153899034	153901308	2275	cluster_1	Glul (+227)
1	154065900	154066285	386	cluster_3	Zfp648 (-135095), A930039A15Rik (+160791)
1	154150203	154150662	460	cluster_3	Zfp648 (-50755), A930039A15Rik (+245131)
1	154156509	154157451	943	cluster_3	Zfp648 (-44207), A930039A15Rik (+251679)
1	154180836	154181333	498	cluster_3	Zfp648 (-20103), A930039A15Rik (+275783)
1	154532549	154535569	3021	cluster_3	Cacna1e (+191861), Zfp648 (+332872)
1	154786304	154786633	330	cluster_3	Cacna1e (-60548), Ier5 (+313168)
1	155006324	155006962	639	cluster_3	Cacna1e (-280723), Ier5 (+92993)
1	155074791	155075402	612	cluster_3	Cacna1e (-349176), Ier5 (+24540)
1	155156925	155159306	2382	cluster_1	Stx6 (-588)
1	155224243	155225865	1623	cluster_3	BC034090 (+7670), Stx6 (+66351)
1	155244221	155245332	1112	cluster_2	BC034090 (-12052), Xpr1 (+172533)
1	155348590	155348837	248	cluster_3	BC034090 (-115989), Xpr1 (+68596)
1	155416918	155417678	761	cluster_2	Xpr1 (+11)
1	155533022	155533460	439	cluster_3	Xpr1 (-115932), Acbd6 (-24888)
1	155556293	155558661	2369	cluster_1	Acbd6 (-652)
1	155810626	155813088	2463	cluster_1	Lhx4 (-69737), Qsox1 (+1026)
1	155843791	155844674	884	cluster_3	Qsox1 (-31349), Cep350 (+128655)
1	155972435	155975526	3092	cluster_2	Cep350 (-1093)
1	156035572	156036764	1193	cluster_2	Tor1aip1 (+312), Tor1aip2 (+765)
1	156217511	156218578	1068	cluster_3	Fam163a (-13018), Tdrd5 (+85620)
1	156473902	156474535	634	cluster_2	Soat1 (+110)
1	156558437	156561075	2639	cluster_2	Abl2 (+707)
1	156633214	156634845	1632	cluster_3	Tor3a (+40327), Abl2 (+74980)
1	156673817	156676541	2725	cluster_3	Tor3a (-823)
1	156718355	156719409	1055	cluster_2	Fam20b (+119)
1	156938638	156940952	2315	cluster_2	Ralgps2 (-169)
1	156997985	156999163	1179	cluster_3	Ralgps2 (-58948), Tex35 (+110071)
1	157075045	157081670	6626	cluster_3	Ralgps2 (-138731), Tex35 (+30288)
1	157343549	157343876	328	cluster_3	Tex35 (-235067), 2810025M15Rik (-68640)
1	157411428	157413091	1664	cluster_2	2810025M15Rik (-93), Rasal2 (+336)
1	157440340	157440721	382	cluster_3	Rasal2 (-27935), BC026585 (-18050)
1	158089001	158089652	652	cluster_3	Fam5b (+266934), Sec16b (+582598)
1	158193171	158195163	1993	cluster_3	Fam5b (+162093), Sec16b (+687439)
1	158733066	158733498	433	cluster_3	Pappa2 (+225085), Astn1 (+370978)
1	159231569	159232626	1058	cluster_1	Rfwd2 (-229)
1	159517708	159518094	387	cluster_3	Gm10530 (-96848), Rfwd2 (+285575)
1	159535257	159537886	2630	cluster_3	Gm10530 (-78178), Rfwd2 (+304245)
1	159596673	159597861	1189	cluster_3	Gm10530 (-17482), Rfwd2 (+364941)
1	159817038	159817334	297	cluster_3	4930523C07Rik (-227198), Tnr (+79676)
1	159888766	159890814	2049	cluster_3	4930523C07Rik (-154594), Tnr (+152280)
1	159976808	159978972	2165	cluster_3	4930523C07Rik (-66494), Tnr (+240380)
1	160043634	160045590	1957	cluster_1	4930523C07Rik (+28), 4930523C07Rik (+228)
1	160194906	160195678	773	cluster_1	Mrps14 (+77)
1	160210548	160213470	2923	cluster_1	Cacybp (+883)
1	160791997	160793129	1133	cluster_2	Rabgap1l (+375)
1	160906128	160906602	475	cluster_1	Rc3h1 (-53)
1	161033529	161035285	1757	cluster_1	Zbtb37 (+428)
1	161070072	161071306	1235	cluster_1	Cenpl (-78), Dars2 (-31)
1	161131334	161133263	1930	cluster_3	Klhl20 (-787)
1	161195235	161196516	1282	cluster_3	Ankrd45 (+53108), Prdx6 (+55344)
1	161327377	161328376	1000	cluster_3	Prdx6 (-76657), Tnfsf4 (-67533)
1	161451354	161452174	821	cluster_3	Tnfsf18 (-42891), Tnfsf4 (+56355)
1	161494395	161494782	388	cluster_3	Tnfsf18 (-67)
1	161621293	161621711	419	cluster_3	Tnfsf18 (+126847), Fasl (+166993)
1	161734986	161735216	231	cluster_3	Fasl (+53394), Tnfsf18 (+240446)
1	161876624	161877329	706	cluster_2	Suco (-315)
1	161968929	161969329	401	cluster_1	Pigc (-57)
1	161972290	161972725	436	cluster_3	Pigc (+3321), 4930558K02Rik (+7129)
1	162476803	162479244	2442	cluster_3	Dnm3 (+11), Gm10176 (+343)
1	162509428	162509984	557	cluster_3	Dnm3 (-31672), Mettl13 (+38845)
1	162567784	162570919	3136	cluster_3	Vamp4 (-1164)
1	162739383	162740719	1337	cluster_2	Prrc2c (+505)
1	162891190	162892500	1311	cluster_3	Fmo1 (-25297), Fmo2 (+6867)
1	162953170	162953460	291	cluster_3	Fmo6 (-16090), Fmo3 (+31212)
1	162957504	162957887	384	cluster_3	Fmo6 (-20470), Fmo3 (+26832)
1	163009072	163011408	2337	cluster_3	Fmo3 (-25713), Mroh9 (+75430)
1	163274019	163274468	450	cluster_3	Mroh9 (-188573), Prrx1 (+39467)
1	163312032	163314017	1986	cluster_2	Prrx1 (+686)
1	163562439	163564393	1955	cluster_3	Gorab (-159775), Mettl11b (+161816)
1	163778248	163782095	3848	cluster_2	Kifap3 (+588)
1	164236128	164236368	241	cluster_3	Slc19a2 (-12798), F5 (+84410)
1	164248500	164248904	405	cluster_1	Slc19a2 (-344)
1	164456229	164462126	5898	cluster_3	Atp1b1 (-822)
1	164628639	164629273	635	cluster_3	Atp1b1 (-170601), Dpt (-167776)
1	164993273	164993845	573	cluster_3	Xcl1 (-58032), Tbx19 (+167214)
1	165046657	165047033	377	cluster_3	Xcl1 (-111318), Tbx19 (+113928)
1	165193179	165194591	1413	cluster_1	Sft2d2 (+548)
1	165236513	165237350	838	cluster_2	Tiprl (+12)
1	165252035	165252536	502	cluster_3	Gpr161 (-49578), Tiprl (-15342)
1	165281485	165282328	844	cluster_1	Tiprl (-44963), Gpr161 (-19957)
1	165291790	165292202	413	cluster_3	Tiprl (-55053), Gpr161 (-9867)
1	165458373	165461421	3049	cluster_1	Mpc2 (-1140), Dcaf6 (+568)
1	165634282	165636561	2280	cluster_3	Mpzl1 (-880)
1	165702658	165703032	375	cluster_3	Mpzl1 (-68304), Rcsd1 (+5249)
1	165734164	165737316	3153	cluster_3	Creg1 (-28006), Rcsd1 (-27646)
1	166001633	166003585	1953	cluster_2	Pou2f1 (+69)
1	166278291	166281983	3693	cluster_3	Ildr2 (+25998), 5330438I03Rik (+29448)
1	166319230	166319380	151	cluster_3	Tada1 (-59792), 5330438I03Rik (-9720)
1	166378874	166379893	1020	cluster_1	Tada1 (+286)
1	166421928	166422119	192	cluster_3	Pogk (-12195), Gm4846 (+75565)
1	167000932	167002600	1669	cluster_2	Fam78b (+349)
1	167247003	167247222	220	cluster_3	Uck2 (-23193), Uck2 (+38015)
1	167269727	167271531	1805	cluster_3	Uck2 (-46710), Uck2 (+14498)
1	167284278	167285304	1027	cluster_2	Uck2 (+336)
1	167337550	167337858	309	cluster_3	Aldh9a1 (-12287), Tmco1 (+29034)
1	167340254	167340781	528	cluster_3	Aldh9a1 (-9474), Tmco1 (+31847)
1	167392691	167394828	2138	cluster_2	Mgst3 (+82)
1	167473119	167474450	1332	cluster_3	Rxrg (-124600), Lrrc52 (-7004)
1	167660825	167661436	612	cluster_3	Lmx1a (-28428), Rxrg (+62746)
1	167671675	167672983	1309	cluster_3	Lmx1a (-17229), Rxrg (+73945)
1	168391887	168395159	3273	cluster_3	Pbx1 (+38374), Lmx1a (+703965)
1	168402151	168403749	1599	cluster_3	Pbx1 (+28947), Lmx1a (+713392)
1	168429491	168432605	3115	cluster_1	Pbx1 (+849)
1	169531345	169531674	330	cluster_3	Nuf2 (-45)
1	169695413	169695638	226	cluster_3	Rgs5 (+40024), Rgs4 (+52117)
1	169969016	169969551	536	cluster_2	Hsd17b7 (-42)
1	170006427	170010361	3935	cluster_3	Hsd17b7 (-39153), Ddr2 (+80550)
1	170062946	170066256	3311	cluster_3	Hsd17b7 (-95360), Ddr2 (+24343)
1	170069158	170069445	288	cluster_3	Hsd17b7 (-100060), Ddr2 (+19643)
1	170174305	170175184	880	cluster_2	Uap1 (+202)
1	170215094	170215701	608	cluster_2	Uhmk1 (0), 4930500M09Rik (+537)
1	170642250	170646624	4375	cluster_3	Olfml2b (-95)
1	171044352	171044845	494	cluster_3	Fcgr3 (+14805), Fcgr4 (+25678)
1	171063722	171085432	21711	cluster_3	1700009P17Rik (-47084), Fcgr3 (-15174)
1	171102609	171102940	332	cluster_2	Fcgr3 (-43371), 1700009P17Rik (-18887)
1	171110887	171114870	3984	cluster_3	Fcgr3 (-53475), 1700009P17Rik (-8783)
1	171150383	171150795	413	cluster_2	Mpz (-122), Sdhc (+14)
1	171222457	171223097	641	cluster_3	Apoa2 (-2277), Tomm40l (-263)
1	171246785	171248766	1982	cluster_3	Adamts4 (-2648), Ndufs2 (-653)
1	171260226	171263863	3638	cluster_3	B4galt3 (-8299), Adamts4 (+11621)
1	171280682	171281622	941	cluster_2	Ppox (+34)
1	171287834	171288095	262	cluster_2	Usp21 (-40)
1	171294676	171295035	360	cluster_2	Ufc1 (+169)
1	171328453	171330669	2217	cluster_2	Dedd (+416)
1	171345450	171345892	443	cluster_1	Nit1 (-26), Pfdn2 (+1)
1	171407749	171412030	4282	cluster_3	Usf1 (-1424)
1	171437454	171439311	1858	cluster_2	F11r (+847)
1	171503330	171504130	801	cluster_3	Alyref2 (+252)
1	172012148	172012391	244	cluster_3	Vangl2 (+16175), Slamf6 (+94732)
1	172026721	172027539	819	cluster_2	Vangl2 (+1314), Slamf6 (+109593)
1	172082307	172083133	827	cluster_1	Ncstn (+75), Copa (+191)
1	172147888	172149301	1414	cluster_2	Dcaf8 (+579)
1	172307816	172314321	6506	cluster_3	Igsf8 (-1299)
1	172376000	172377290	1291	cluster_1	Pigm (+114)
1	172500205	172501261	1057	cluster_2	Tagln2 (+686)
1	172550614	172553357	2744	cluster_3	Vsig8 (-3953)
1	172563028	172563517	490	cluster_3	Vsig8 (+7334), Slamf8 (+27296)
1	172632522	172633218	697	cluster_3	Dusp23 (+104)
1	173766709	173767489	781	cluster_3	Ifi204 (-223)
1	173912954	173913604	651	cluster_3	Mnda (-357)
1	174300572	174301219	648	cluster_3	Olfr419 (-49919), Mptx1 (-29623)
1	174391616	174393444	1829	cluster_3	Olfr414 (-37900), Olfr248 (+1484)
1	175624846	175626052	1207	cluster_2	Fh1 (+186)
1	175692092	175693180	1089	cluster_2	Chml (-4283), Opn3 (+140)
1	176813512	176814897	1386	cluster_2	Sdccag8 (-456)
1	176818823	176820000	1178	cluster_3	Sdccag8 (+4751), Akt3 (+438792)
1	176827464	176827812	349	cluster_3	Sdccag8 (+12978), Akt3 (+430565)
1	176834064	176836084	2021	cluster_3	Sdccag8 (+20414), Akt3 (+423129)
1	177016527	177016751	225	cluster_3	Sdccag8 (+201979), Akt3 (+241564)
1	177021076	177023796	2721	cluster_3	Sdccag8 (+207776), Akt3 (+235767)
1	177257852	177259127	1276	cluster_2	Akt3 (-286)
1	177338860	177340455	1596	cluster_3	Zbtb18 (-105004), Akt3 (-81454)
1	177441442	177442157	716	cluster_2	Zbtb18 (-2862)
1	177702450	177703133	684	cluster_3	1700016C15Rik (-27023), Zbtb18 (+258130)
1	177708619	177709156	538	cluster_3	1700016C15Rik (-20927), Zbtb18 (+264226)
1	177796100	177796948	849	cluster_2	Adss (-13)
1	177982094	177984192	2099	cluster_1	Adss (-186632), Gm16432 (-8292)
1	178187253	178188436	1184	cluster_1	Desi2 (+312)
1	178318055	178321506	3452	cluster_2	Cox20 (+650)
1	178335747	178337955	2209	cluster_1	Hnrnpu (+946)
1	178368841	178369597	757	cluster_3	Efcab2 (-36662), Hnrnpu (-31422)
1	178405435	178406885	1451	cluster_3	Efcab2 (+279)
1	178463776	178465500	1725	cluster_3	Kif26b (-64487), Efcab2 (+58757)
1	178528269	178531136	2868	cluster_3	Kif26b (+577)
1	179041879	179042473	595	cluster_3	Smyd3 (+475858), Kif26b (+513051)
1	179543666	179546822	3157	cluster_1	Cnst (-1126), Tfb2m (+1023)
1	179559065	179559309	245	cluster_3	Sccpdh (-109023), Cnst (+12817)
1	179668037	179669366	1330	cluster_2	Sccpdh (+491)
1	179705401	179705659	259	cluster_3	Sccpdh (+37320), Gm1305 (+39655)
1	179803167	179803976	810	cluster_2	Ahctf1 (+109), Gm10518 (+195)
1	179847834	179850000	2167	cluster_3	Cdc42bpa (-111668), Ahctf1 (-45237)
1	179959284	179960591	1308	cluster_1	Cdc42bpa (-648)
1	180195530	180196396	867	cluster_3	Adck3 (+57)
1	180255799	180256547	749	cluster_2	Psen2 (-3035)
1	180330591	180332583	1993	cluster_2	Gm5069 (-1037)
1	180365236	180367559	2324	cluster_3	Gm5069 (-35847), 6330403A02Rik (+117070)
1	180384174	180384741	568	cluster_3	Gm5069 (-53907), 6330403A02Rik (+99010)
1	180387015	180387754	740	cluster_3	Gm5069 (-56834), 6330403A02Rik (+96083)
1	180407532	180407727	196	cluster_3	Gm5069 (-77079), 6330403A02Rik (+75838)
1	180484127	180484313	187	cluster_3	6330403A02Rik (-753)
1	180568706	180569283	578	cluster_1	Parp1 (+39)
1	180640488	180641600	1113	cluster_1	Lin9 (-106)
1	180725714	180727221	1508	cluster_2	Acbd3 (+424)
1	180762474	180770000	7527	cluster_3	Acbd3 (+40194), H3f3a (+47395)
1	180777450	180778330	881	cluster_3	H3f3a (+35742), Acbd3 (+51847)
1	180813287	180815835	2549	cluster_2	H3f3a (-929)
1	180830693	180831262	570	cluster_3	Sde2 (-20174), H3f3a (-17345)
1	180839389	180839796	408	cluster_3	H3f3a (-25960), Sde2 (-11559)
1	180848046	180851332	3287	cluster_3	Sde2 (-1462)
1	180888815	180889208	394	cluster_3	Lefty2 (-4097)
1	180913843	180914117	275	cluster_3	Lefty1 (-21042), Pycr2 (+9706)
1	180942606	180945858	3253	cluster_3	Tmem63a (+1773), Ephx1 (+73337)
1	180966599	180966873	275	cluster_3	Tmem63a (+24277), Ephx1 (+50833)
1	181015530	181017587	2058	cluster_1	Ephx1 (+1011), Tmem63a (+74099)
1	181064143	181064457	315	cluster_3	9130409I23Rik (+13063), Nvl (+79857)
1	181143688	181144760	1073	cluster_2	Nvl (-67)
1	181256112	181258179	2068	cluster_3	Cnih3 (-95483), Wdr26 (-45593)
1	181510769	181511530	762	cluster_3	Ccdc121 (+302)
1	181521372	181521926	555	cluster_3	Dnahc14 (-219387), Ccdc121 (-10198)
1	181545331	181545682	352	cluster_3	Dnahc14 (-195530), Ccdc121 (-34055)
1	181841596	181842647	1052	cluster_2	Lbr (+280)
1	182018854	182020285	1432	cluster_2	Enah (+411)
1	182082063	182082368	306	cluster_3	Enah (-62235), Srp9 (-42535)
1	182124585	182125222	638	cluster_1	Srp9 (+153)
1	182140439	182140698	260	cluster_3	Srp9 (+15818), Vmn1r1 (+17751)
1	182201622	182204095	2474	cluster_3	Vmn1r1 (-44539), Degs1 (+79946)
1	182254770	182256924	2155	cluster_3	Vmn1r1 (-97528), Degs1 (+26957)
1	182281756	182283498	1743	cluster_2	Degs1 (+177)
1	182287935	182288222	288	cluster_3	Degs1 (-5274), Fbxo28 (+53528)
1	182340952	182341829	878	cluster_2	Fbxo28 (+216)
1	182408799	182409672	874	cluster_1	Gm10517 (-215), Trp53bp2 (+63)
1	182460919	182461137	219	cluster_3	Trp53bp2 (+51856), Capn2 (+56467)
1	182488630	182490442	1813	cluster_3	Capn2 (+27959), Trp53bp2 (+80364)
1	182504301	182506236	1936	cluster_3	Capn2 (+12227), Trp53bp2 (+96096)
1	182511836	182512086	251	cluster_3	Capn2 (+5534), Trp53bp2 (+102789)
1	182515251	182517902	2652	cluster_1	Capn2 (+919)
1	182527636	182528555	920	cluster_3	Capn8 (-36912), Capn2 (-10600)
1	182542095	182543556	1462	cluster_3	Capn2 (-25330), Capn8 (-22182)
1	182908126	182909168	1043	cluster_3	Tlr5 (-46141), Susd4 (+143752)
1	182944602	182945146	545	cluster_3	Tlr5 (-9914), Susd4 (+179979)
1	182954712	182956583	1872	cluster_3	Tlr5 (+859)
1	183113152	183114266	1115	cluster_3	Disp1 (+107820), Tlr5 (+158921)
1	183129182	183129357	176	cluster_3	Disp1 (+92260), Tlr5 (+174481)
1	183144576	183147701	3126	cluster_1	Disp1 (+75391), Tlr5 (+191350)
1	183229044	183229593	550	cluster_3	Disp1 (-7789), Brox (+67690)
1	183279105	183281202	2098	cluster_3	Disp1 (-58624), Brox (+16855)
1	183368934	183371387	2454	cluster_2	Mia3 (-631)
1	183376853	183378923	2071	cluster_3	Taf1a (-11093), Mia3 (-8359)
1	183388744	183389189	446	cluster_1	Taf1a (-15)
1	183761589	183761933	345	cluster_3	Gm8214 (-79567), 1700056E22Rik (+272237)
1	184033592	184034520	929	cluster_2	Dusp10 (-325), 1700056E22Rik (-58)
1	184051351	184052177	827	cluster_3	Dusp10 (+17383), Hlx (+680855)
1	184451656	184451999	344	cluster_3	Hlx (+280792), Dusp10 (+417446)
1	184675502	184676074	573	cluster_3	Hlx (+56831), Dusp10 (+641407)
1	184825065	184827649	2585	cluster_3	Marc1 (-15044), Marc2 (+19524)
1	184845209	184846162	954	cluster_2	Marc2 (+196)
1	184853262	184854330	1069	cluster_3	Marc2 (-7915), C130074G19Rik (+29422)
1	184908589	184908828	240	cluster_3	C130074G19Rik (-25490), Mark1 (+90841)
1	184911643	184912768	1126	cluster_3	C130074G19Rik (-28987), Mark1 (+87344)
1	184965676	184965949	274	cluster_3	C130074G19Rik (-82594), Mark1 (+33737)
1	185203211	185204298	1088	cluster_1	Rab3gap2 (-414)
1	185328588	185329055	468	cluster_1	Bpnt1 (-3328), Iars2 (+575)
1	185331529	185332295	767	cluster_3	Iars2 (-2516), Bpnt1 (-237)
1	185362761	185363227	467	cluster_1	Eprs (-101)
1	186254663	186256801	2139	cluster_3	Lyplal1 (-138422), Tgfb2 (+450260)
1	186401480	186401751	272	cluster_3	Lyplal1 (-284305), Tgfb2 (+304377)
1	186444793	186444965	173	cluster_3	Lyplal1 (-327569), Tgfb2 (+261113)
1	186478617	186478807	191	cluster_3	Lyplal1 (-361402), Tgfb2 (+227280)
1	186705187	186706029	843	cluster_2	Tgfb2 (+384)
1	187270168	187270619	452	cluster_3	Esrrg (-727434), Gpatch2 (+54882)
1	187294600	187295005	406	cluster_3	Esrrg (-703025), Gpatch2 (+79291)
1	189566553	189566825	273	cluster_3	Kcnk2 (-223336), Cenpf (+121397)
1	189727333	189729688	2356	cluster_1	Ptpn14 (+242)
1	189730737	189732104	1368	cluster_3	Ptpn14 (+3152), Smyd2 (+190943)
1	189799654	189800714	1061	cluster_3	Ptpn14 (+71916), Smyd2 (+122179)
1	189860906	189861559	654	cluster_3	Smyd2 (+61131), Ptpn14 (+132964)
1	189867205	189869932	2728	cluster_3	Smyd2 (+53795), Ptpn14 (+140300)
1	189882768	189883356	589	cluster_3	Smyd2 (+39301), Ptpn14 (+154794)
1	190260922	190263491	2570	cluster_3	Prox1 (-91526), Rps6kc1 (+649564)
1	190300382	190303516	3135	cluster_3	Prox1 (-131269), Rps6kc1 (+609821)
1	190928435	190929534	1100	cluster_2	Angel2 (+492)
1	191025421	191027208	1788	cluster_2	Mfsd7b (-124)
1	191031023	191031329	307	cluster_3	Mfsd7b (-4986)
1	191062695	191063483	789	cluster_2	Tatdn3 (-157), Nsl1 (+58)
1	191078304	191079684	1381	cluster_3	Batf3 (-19420), Nsl1 (+15963)
1	191182560	191184393	1834	cluster_3	Atf3 (-136)
1	191224222	191225645	1424	cluster_2	Atf3 (-41593), Nenf (+93261)
1	191275632	191277993	2362	cluster_3	Atf3 (-93472), Nenf (+41382)
1	191288804	191289313	510	cluster_3	Atf3 (-105718), Nenf (+29136)
1	191292476	191292722	247	cluster_3	Atf3 (-109259), Nenf (+25595)
1	191312514	191313046	533	cluster_3	Atf3 (-129440), Nenf (+5414)
1	191317762	191318067	306	cluster_2	Nenf (+280)
1	191325769	191326110	342	cluster_1	Tmem206 (+27)
1	191394217	191397715	3499	cluster_1	Ppp2r5a (+1075), Tmem206 (+70054)
1	191452894	191454929	2036	cluster_3	Ppp2r5a (-56870), Dtl (+121623)
1	191470219	191470863	645	cluster_3	Ppp2r5a (-73500), Dtl (+104993)
1	191484571	191486199	1629	cluster_3	Ppp2r5a (-88344), Dtl (+90149)
1	191574508	191576256	1749	cluster_2	Ints7 (-381), Dtl (+152)
1	191717773	191721175	3403	cluster_2	Nek2 (-101970), Lpgat1 (+1085)
1	191770614	191770840	227	cluster_3	Nek2 (-50717), Lpgat1 (+52338)
1	191816746	191818115	1370	cluster_3	Nek2 (-4014)
1	191821144	191821914	771	cluster_1	Nek2 (+85)
1	191855445	191855743	299	cluster_3	Slc30a1 (-51173), Nek2 (+34150)
1	191894338	191894826	489	cluster_3	Slc30a1 (-12185), Nek2 (+73138)
1	191906302	191907769	1468	cluster_2	Slc30a1 (+268), 1700034H15Rik (+492)
1	192058047	192061970	3924	cluster_3	Traf5 (+32551), Rd3 (+82635)
1	192091969	192093186	1218	cluster_2	Traf5 (-18)
1	192190493	192191638	1146	cluster_3	Kcnh1 (+281)
1	192659506	192661297	1792	cluster_3	Hhat (+110812), Kcnh1 (+469617)
1	192735938	192737094	1157	cluster_3	Hhat (+34697), Kcnh1 (+545732)
1	192851644	192851885	242	cluster_3	A730013G03Rik (-17045), Sertad4 (+3988)
1	192854788	192855536	749	cluster_1	Sertad4 (+590)
1	193036055	193036212	158	cluster_3	Syt14 (-435)
1	193173140	193173729	590	cluster_2	A130010J15Rik (-143)
1	193189302	193190508	1207	cluster_3	Traf3ip3 (+11641), A130010J15Rik (+16328)
1	193362763	193362961	199	cluster_3	Camk1g (+7435), Lamb3 (+60905)
1	193382386	193382704	319	cluster_3	Camk1g (-12248)
1	194619206	194623186	3981	cluster_2	Cd34 (-317625), Plxna2 (+1367)
1	194652001	194652449	449	cluster_3	Cd34 (-286596), Plxna2 (+32396)
1	194660413	194660987	575	cluster_3	Cd34 (-278121), Plxna2 (+40871)
1	194675538	194676296	759	cluster_3	Cd34 (-262904), Plxna2 (+56088)
1	194879605	194880013	409	cluster_3	Cd34 (-59012), Plxna2 (+259980)
1	194976013	194976944	932	cluster_1	Cd34 (+37657), Cd46 (+115770)
1	195017270	195018404	1135	cluster_3	Cd46 (+74411), Cd34 (+79016)
1	195032458	195034283	1826	cluster_3	Cd46 (+58878), Cd34 (+94549)
1	195130877	195131610	734	cluster_2	Cr1l (+327)
10	3572781	3574425	1645	cluster_3	Plekhg1 (-166761), Iyd (+33363)
10	3973048	3973903	856	cluster_1	Mthfd1l (+344)
10	4079016	4080213	1198	cluster_3	Akap12 (-186715), Mthfd1l (+106483)
10	4106213	4106511	299	cluster_3	Akap12 (-159967), Mthfd1l (+133231)
10	4111226	4112465	1240	cluster_3	Akap12 (-154484), Mthfd1l (+138714)
10	4120805	4121400	596	cluster_3	Akap12 (-145227), Mthfd1l (+147971)
10	4333398	4334656	1259	cluster_3	Zbtb2 (+54081), Akap12 (+67698)
10	4384542	4388363	3822	cluster_1	Zbtb2 (+1656), Akap12 (+120123)
10	4405601	4405856	256	cluster_3	Zbtb2 (-17620), Rmnd1 (+26660)
10	5111019	5111222	204	cluster_3	Gm10097 (+41928), Syne1 (+439572)
10	5194435	5195014	580	cluster_3	Gm10097 (+125532), Syne1 (+355968)
10	5805125	5806218	1094	cluster_2	Fbxo5 (-71)
10	5823907	5825086	1180	cluster_2	Mtrf1l (-586)
10	6464889	6465386	498	cluster_3	Rgs17 (-542737), Gm10945 (+296624)
10	7122362	7122627	266	cluster_3	Ipcef1 (-142118), Cnksr3 (+89743)
10	7210293	7212346	2054	cluster_1	Cnksr3 (+918)
10	7391063	7393074	2012	cluster_3	Cnksr3 (-179831), Ulbp1 (+81409)
10	7470564	7473946	3383	cluster_3	Cnksr3 (-260018), Ulbp1 (+1222)
10	7589629	7590731	1103	cluster_1	Lrp11 (+363)
10	7680831	7681983	1153	cluster_2	Lats1 (+198)
10	7725685	7726243	559	cluster_1	Katna1 (-36)
10	7956056	7956861	806	cluster_2	Tab2 (-228)
10	8518165	8519019	855	cluster_2	Ust (+233)
10	8810783	8812235	1453	cluster_3	Ust (-292684), Sash1 (+74561)
10	8969034	8969348	315	cluster_3	Sash1 (-83121), Gm9930 (+566490)
10	9298104	9298287	184	cluster_3	Sash1 (-412125), Gm9930 (+237486)
10	9529440	9529966	527	cluster_3	Sash1 (-643633), Gm9930 (+5978)
10	9575695	9575852	158	cluster_3	Gm9930 (-40092), Samd5 (+99435)
10	9899758	9901746	1989	cluster_1	Stxbp5 (+327)
10	10557093	10558305	1213	cluster_1	Rab32 (+534)
10	11149236	11149555	320	cluster_1	Shprh (-35)
10	11280562	11281873	1312	cluster_1	Fbxo30 (-113)
10	11343177	11344264	1088	cluster_3	Epm2a (+316)
10	12694584	12695165	582	cluster_3	Utrn (+166861)
10	12704410	12706231	1822	cluster_3	Utrn (+156415)
10	12751484	12751677	194	cluster_3	Utrn (+110155)
10	12758151	12758587	437	cluster_3	Utrn (+103366)
10	12809747	12810011	265	cluster_3	Utrn (+51856)
10	12821314	12821760	447	cluster_3	Utrn (+40198)
10	12868177	12869513	1337	cluster_2	Utrn (-7110), Stx11 (+95414)
10	12878813	12879131	319	cluster_3	Utrn (-17237), Stx11 (+85287)
10	12963381	12964411	1031	cluster_1	Stx11 (+363)
10	13008323	13008811	489	cluster_1	Sf3b5 (+117)
10	13270058	13270532	475	cluster_3	Ltv1 (-77158), Phactr2 (+53865)
10	13323779	13324537	759	cluster_2	Phactr2 (+2)
10	13369457	13370222	766	cluster_3	Fuca2 (-131162), Phactr2 (-45679)
10	13552892	13555394	2503	cluster_3	Pex3 (-1004)
10	13576778	13577426	649	cluster_3	Pex3 (-23963), Aig1 (+291855)
10	13832750	13833428	679	cluster_3	Pex3 (-279950), Aig1 (+35868)
10	13868638	13869940	1303	cluster_3	Aig1 (-332)
10	13964560	13967068	2509	cluster_1	Hivep2 (-565)
10	14211901	14212256	356	cluster_3	Gm10335 (-310984), Hivep2 (+245699)
10	14758809	14760483	1675	cluster_3	Nmbr (-575)
10	16545226	16545773	548	cluster_3	NONE
10	16589485	16589701	217	cluster_3	NONE
10	16636700	16637424	725	cluster_3	NONE
10	17011922	17012865	944	cluster_3	Cited2 (-710835)
10	17034960	17036433	1474	cluster_3	Cited2 (-687532)
10	17083179	17083624	446	cluster_3	Cited2 (-639827)
10	17722217	17724612	2396	cluster_1	Cited2 (+186)
10	17759913	17761135	1223	cluster_3	Txlnb (-35732), Cited2 (+37296)
10	18055231	18056122	892	cluster_1	Reps1 (-264)
10	18234795	18235428	634	cluster_2	Ccdc28a (-115)
10	18318098	18319327	1230	cluster_1	Nhsl1 (-88963), Ccdc28a (-83716)
10	18329533	18329940	408	cluster_3	Ccdc28a (-94740), Nhsl1 (-77939)
10	18431160	18431338	179	cluster_3	Nhsl1 (+23574), Hebp2 (+114827)
10	18471720	18472017	298	cluster_3	Nhsl1 (+64193), Hebp2 (+74208)
10	18844841	18845390	550	cluster_1	Perp (+44)
10	18863319	18863514	196	cluster_3	Perp (+18345), Tnfaip3 (+151994)
10	18876218	18876612	395	cluster_3	Perp (+31344), Tnfaip3 (+138995)
10	19009425	19009627	203	cluster_3	Tnfaip3 (+5884), Perp (+164455)
10	19015345	19015698	354	cluster_2	Tnfaip3 (-111)
10	19186069	19186451	383	cluster_3	Tnfaip3 (-170850), Olig3 (-170300)
10	19531254	19531636	383	cluster_3	Ifngr1 (-60504), Olig3 (+174885)
10	19591675	19592257	583	cluster_1	Ifngr1 (+17)
10	19885680	19885953	274	cluster_3	Slc35d3 (-34357), Pex7 (+21873)
10	19907306	19907762	457	cluster_3	Pex7 (+155)
10	19933624	19934758	1135	cluster_1	Map3k5 (-281)
10	20104410	20104915	506	cluster_3	Map7 (-44258), Map3k5 (+170190)
10	20311822	20313025	1204	cluster_1	4933406P04Rik (-129), Bclaf1 (-46)
10	20952073	20953039	967	cluster_1	Ahi1 (+9)
10	21295827	21296685	859	cluster_1	Hbs1l (+277)
10	21383117	21383309	193	cluster_3	1700021A07Rik (-42129), Aldh8a1 (+5922)
10	21573497	21574356	860	cluster_3	1700020N01Rik (-19232), 1700021A07Rik (+148584)
10	21839272	21839511	240	cluster_3	Sgk1 (-42793), Gm5420 (+148546)
10	21975136	21975774	639	cluster_3	4930444G20Rik (+92624), Sgk1 (+93271)
10	21993146	21994844	1699	cluster_1	4930444G20Rik (+74084), Sgk1 (+111811)
10	22169258	22169510	253	cluster_3	H60b (-103962), Raet1c (+10815)
10	22674172	22674442	271	cluster_3	Slc2a12 (+29296), Tbpl1 (+57140)
10	22730666	22731998	1333	cluster_2	Tbpl1 (+115)
10	23077221	23077445	225	cluster_3	Tcf21 (-257205), Eya4 (+272562)
10	23081333	23081696	364	cluster_3	Tcf21 (-261386), Eya4 (+268381)
10	23382752	23383473	722	cluster_3	Eya4 (-33217), Rps12 (+404083)
10	23787041	23787666	626	cluster_2	Rps12 (-158)
10	24149108	24149640	533	cluster_1	Stx7 (+57)
10	24270744	24271585	842	cluster_3	Ctgf (-324278), Moxd1 (+47647)
10	24396345	24397455	1111	cluster_3	Ctgf (-198542), Moxd1 (+173383)
10	24446136	24447422	1287	cluster_3	Ctgf (-148663), Moxd1 (+223262)
10	24595428	24596098	671	cluster_1	Ctgf (+321)
10	24599843	24600143	301	cluster_3	Ctgf (+4551), Enpp1 (+112165)
10	24698058	24698532	475	cluster_3	Enpp1 (+13863), Ctgf (+102853)
10	24869738	24871653	1916	cluster_2	Med23 (+709)
10	25271840	25272022	183	cluster_3	Arg1 (-344461), Akap7 (+27233)
10	25296704	25297325	622	cluster_3	Arg1 (-369544), Akap7 (+2150)
10	25359329	25361380	2052	cluster_2	Epb4.1l2 (+556)
10	25426891	25428517	1627	cluster_3	Epb4.1l2 (+67906), Smlr1 (+108568)
10	26078511	26079153	643	cluster_3	Tmem200a (+220)
10	26374017	26376150	2134	cluster_2	L3mbtl3 (-1127)
10	26772169	26773217	1049	cluster_1	Arhgap18 (+216)
10	27063845	27064123	279	cluster_3	Arhgap18 (+291507), Lama2 (+552958)
10	27988016	27988637	622	cluster_3	Lama2 (-371384), Ptprk (-86494)
10	28074566	28076290	1725	cluster_2	Ptprk (+608)
10	28518409	28518556	148	cluster_3	Themis (-149878), Ptprk (+443662)
10	29146835	29148075	1241	cluster_3	Gm9996 (-3261)
10	29313064	29313738	675	cluster_1	Echdc1 (-99)
10	29361515	29362414	900	cluster_2	Rnf146 (+478)
10	29480328	29480524	197	cluster_3	Rnf146 (-117984), Rspo3 (+55441)
10	29543070	29543398	329	cluster_3	Rspo3 (-7367), Gm10275 (+156145)
10	29861417	29861832	416	cluster_3	Gm10275 (-162245), Cenpw (+338916)
10	30200047	30200798	752	cluster_2	Cenpw (+118)
10	30618129	30618654	526	cluster_2	Hint3 (+88)
10	30802742	30803545	804	cluster_2	Ncoa7 (-36)
10	30842367	30843172	806	cluster_3	Hey2 (+32)
10	30980173	30980478	306	cluster_3	Gm5422 (-267815), Hey2 (-137524)
10	32393335	32393681	347	cluster_3	Rnf217 (-784324), Nkain2 (+16827)
10	32887655	32890242	2588	cluster_3	Nkain2 (-478613), Nkain2 (+1514)
10	33951109	33951415	307	cluster_2	Zufsp (-50)
10	34019056	34019931	876	cluster_2	Rwdd1 (+131)
10	34183743	34184238	496	cluster_3	Fam26f (-56018), Dse (+23561)
10	34206982	34207443	462	cluster_2	Dse (+339)
10	34281963	34282924	962	cluster_1	Tspyl1 (+253)
10	34297063	34299481	2419	cluster_2	Tspyl4 (+851)
10	34480074	34480364	291	cluster_3	Frk (-3181)
10	34617327	34618757	1431	cluster_3	Frk (+134642)
10	34824054	34824375	322	cluster_3	Frk (+340814), Amd2 (+887677)
10	36506818	36507051	234	cluster_1	Hs3st5 (+115)
10	36795186	36795802	617	cluster_3	Hdac2 (-179050), Hs3st5 (+288675)
10	36974451	36975095	645	cluster_1	Hdac2 (+229)
10	37024350	37024498	149	cluster_3	Hdac2 (+49880), Marcks (+114496)
10	37136753	37141501	4749	cluster_2	5930403N24Rik (-431), Marcks (-207)
10	37337221	37337673	453	cluster_3	5930403N24Rik (+197889)
10	39520424	39520824	401	cluster_3	Traf3ip2 (-92310), Fyn (+150826)
10	39557924	39558411	488	cluster_3	Traf3ip2 (-54767), Fyn (+188369)
10	39572713	39573203	491	cluster_3	Traf3ip2 (-39976), Fyn (+203160)
10	39612996	39615148	2153	cluster_3	Rev3l (-118046), Traf3ip2 (+1138)
10	39731231	39732984	1754	cluster_1	Rev3l (-11)
10	39898968	39899353	386	cluster_3	AA474331 (-3339)
10	40257492	40258856	1365	cluster_2	Gtf3c6 (-509)
10	40300651	40302944	2294	cluster_2	Amd1 (+391)
10	40338061	40338730	670	cluster_3	Amd1 (-36207), Cdk19 (-10913)
10	40348705	40350312	1608	cluster_1	Cdk19 (+200)
10	40510677	40511798	1122	cluster_3	Slc22a16 (-59099), Cdk19 (+161929)
10	40883475	40883813	339	cluster_1	Cdc40 (-501), Wasf1 (-183)
10	41450118	41450543	426	cluster_1	Zbtb24 (-66)
10	41476998	41477507	510	cluster_3	Mical1 (+938)
10	41490075	41490801	727	cluster_2	Smpd2 (-98), Ppil6 (-1)
10	41518739	41519704	966	cluster_1	Cd164 (-279)
10	41565225	41565443	219	cluster_3	Cd164 (+45834), Ccdc162 (+143966)
10	41807758	41811080	3323	cluster_1	Sesn1 (-1155), Cep57l1 (+188)
10	41830928	41831119	192	cluster_3	Sesn1 (+20449), Armc2 (+187357)
10	41887065	41887714	650	cluster_1	Sesn1 (+76815), Armc2 (+130991)
10	41893873	41894371	499	cluster_3	Sesn1 (+83548), Armc2 (+124258)
10	41934713	41935177	465	cluster_3	Armc2 (+83435), Sesn1 (+124371)
10	42018244	42018548	305	cluster_3	Armc2 (-16)
10	42251246	42251551	306	cluster_3	Armc2 (-233018), Foxo3 (+25354)
10	42260569	42260908	340	cluster_3	Armc2 (-242358), Foxo3 (+16014)
10	42273942	42278222	4281	cluster_1	Foxo3 (+670)
10	42308104	42308474	371	cluster_3	Foxo3 (-31537), Lace1 (+170276)
10	42477494	42478888	1395	cluster_2	Lace1 (+374)
10	42501868	42502432	565	cluster_1	Snx3 (+119)
10	42678718	42679184	467	cluster_1	Ostm1 (+35)
10	42761352	42762078	727	cluster_1	Sec63 (+219)
10	42781708	42782090	383	cluster_3	Scml4 (-78471), Sec63 (+20403)
10	42834294	42834663	370	cluster_3	Scml4 (-25892), Sec63 (+72982)
10	42987595	42988039	445	cluster_3	Scml4 (+127447), Sobp (+186713)
10	42995386	42995789	404	cluster_3	Scml4 (+135217), Sobp (+178943)
10	43221236	43221573	338	cluster_1	Pdss2 (-82)
10	43247929	43248293	365	cluster_3	Bend3 (-231029), Pdss2 (+26625)
10	43478713	43480055	1343	cluster_2	Bend3 (+244)
10	43540521	43541098	578	cluster_2	1700021F05Rik (+185)
10	43578510	43581009	2500	cluster_2	Cd24a (+590)
10	43657530	43657843	314	cluster_3	F930017D23Rik (+64259), Qrsl1 (+244059)
10	43901704	43903220	1517	cluster_2	Qrsl1 (-717), Rtn4ip1 (+655)
10	43977445	43977648	204	cluster_3	Aim1 (+27300), Rtn4ip1 (+75739)
10	43998159	44000531	2373	cluster_3	Aim1 (+5501), Rtn4ip1 (+97538)
10	44003663	44006534	2872	cluster_2	Aim1 (-252)
10	44177408	44177691	284	cluster_3	Aim1 (-172703), Atg5 (-90809)
10	44233474	44235599	2126	cluster_3	Aim1 (-229690), Atg5 (-33822)
10	44268167	44269508	1342	cluster_2	Atg5 (+479)
10	45066823	45067806	984	cluster_1	Prep (+108)
10	45546972	45547148	177	cluster_3	Lin28b (-76859), Hace1 (-30769)
10	45577733	45578573	841	cluster_1	Hace1 (+324)
10	46012042	46012229	188	cluster_3	Hace1 (+434306)
10	48433231	48433706	476	cluster_3	NONE
10	49256678	49256805	128	cluster_3	Grik2 (+532025)
10	50591662	50593033	1372	cluster_1	Ascc3 (-322)
10	51974387	51975389	1003	cluster_3	4933411G06Rik (-217694), Vgll2 (-47614)
10	52381770	52382301	532	cluster_2	Gopc (+89)
10	52417062	52418847	1786	cluster_1	Nus1 (+407)
10	52562618	52563730	1113	cluster_3	Slc35f1 (-127359), Nus1 (+145627)
10	53379554	53380010	457	cluster_2	Cep85l (+69)
10	53509153	53509529	377	cluster_3	Cep85l (-129490), Asf1a (-87620)
10	53596560	53597869	1310	cluster_1	Asf1a (+253)
10	53629412	53630964	1553	cluster_2	Mcm9 (+251)
10	53925454	53925660	207	cluster_3	Fam184a (-174677), Man1a (+150239)
10	55773955	55774765	811	cluster_3	Msl3l2 (-332557)
10	55927087	55927355	269	cluster_3	Msl3l2 (-179696)
10	56376150	56379205	3056	cluster_1	Gja1 (+377)
10	56415959	56416264	306	cluster_3	Gm9956 (-329023), Gja1 (+38811)
10	56486626	56486944	319	cluster_3	Gm9956 (-258349), Gja1 (+109485)
10	57477158	57477474	317	cluster_3	Hsf2 (-9069), Gm9956 (+732182)
10	58206128	58212500	6373	cluster_3	AW822073 (+16392), Smpdl3a (+414940)
10	58238413	58239711	1299	cluster_3	Gm4981 (-2402)
10	58322555	58323701	1147	cluster_3	Lims1 (-71245), Gcc2 (+67631)
10	58446662	58447376	715	cluster_1	Ranbp2 (+167)
10	58497797	58498602	806	cluster_2	Ccdc138 (+229)
10	59114272	59115226	955	cluster_3	Sept10 (+107098), Sh3rf3 (+301291)
10	59221245	59223494	2250	cluster_2	Sept10 (-522), ENSMUSG00000098188 (+416)
10	59509285	59511513	2229	cluster_3	Gm10322 (-105664), Oit3 (-68621)
10	59537486	59537939	454	cluster_3	Oit3 (-95934), Gm10322 (-78351)
10	59616109	59617098	990	cluster_2	Mcu (+89), Gm10322 (+540)
10	59637193	59638871	1679	cluster_3	Micu1 (-64445), Mcu (-21340)
10	59702270	59702603	334	cluster_1	Micu1 (-41)
10	59720081	59720346	266	cluster_3	Dnajb12 (-159362), Micu1 (+17736)
10	59879299	59880544	1246	cluster_1	Dnajb12 (+346)
10	59893085	59897340	4256	cluster_3	Dnajb12 (+15637), Ddit4 (+56558)
10	59899480	59899926	447	cluster_3	Dnajb12 (+20128), Ddit4 (+52067)
10	59907990	59909813	1824	cluster_3	Dnajb12 (+29326), Ddit4 (+42869)
10	59947641	59952708	5068	cluster_1	Ddit4 (+1596), Dnajb12 (+70599)
10	59969671	59970295	625	cluster_3	Ascc1 (-32822), Ddit4 (-18213)
10	59978487	59981212	2726	cluster_3	Ddit4 (-28079), Ascc1 (-22956)
10	60002600	60003422	823	cluster_2	Anapc16 (+124), Ascc1 (+206)
10	60106551	60107097	547	cluster_3	Spock2 (+605)
10	60752746	60753097	352	cluster_2	Slc29a3 (-139)
10	60814440	60817458	3019	cluster_3	Slc29a3 (-63167), Unc5b (+15632)
10	60830856	60835189	4334	cluster_3	Unc5b (-1441)
10	60934382	60934699	318	cluster_3	Pcbd1 (-154803), Unc5b (-102959)
10	61079460	61081867	2408	cluster_3	Unc5b (-249082), Pcbd1 (-8680)
10	61383383	61383694	312	cluster_2	Pald1 (-15)
10	61394582	61394973	392	cluster_3	Nodal (-23195), Pald1 (-11254)
10	61475563	61476172	610	cluster_1	Lrrc20 (+34)
10	61655438	61657137	1700	cluster_3	Sar1a (-24023), Ppa1 (+7735)
10	61680105	61680622	518	cluster_1	Sar1a (+53)
10	61695299	61695821	523	cluster_1	Tysnd1 (+46)
10	61759961	61760179	219	cluster_3	H2afy2 (+24077), Aifm2 (+39421)
10	61978405	61980859	2455	cluster_3	Col13a1 (-524)
10	62110526	62111181	656	cluster_3	2010107G23Rik (+197)
10	62189608	62189906	299	cluster_3	Tspan15 (+41461), Neurog3 (+56667)
10	62192758	62193165	408	cluster_3	Tspan15 (+38257), Neurog3 (+59871)
10	62230685	62231680	996	cluster_2	Tspan15 (+36)
10	62336621	62340830	4210	cluster_3	Hk1 (+41183), Tacr2 (+86287)
10	62412870	62413800	931	cluster_3	Hk1 (-33427), Hkdc1 (+9156)
10	62448509	62450034	1526	cluster_1	Supv3l1 (+467)
10	62486446	62487372	927	cluster_2	Vps26a (-311)
10	62602030	62604009	1980	cluster_2	Ddx21 (-721)
10	62649008	62651574	2567	cluster_1	Ddx50 (+927)
10	62792214	62794482	2269	cluster_3	Ccar1 (-980)
10	62920435	62920806	372	cluster_1	Slc25a16 (-13)
10	62980176	62980820	645	cluster_1	Rufy2 (+256)
10	63023311	63024768	1458	cluster_2	Pbld2 (-473), Hnrnph3 (-145)
10	63100094	63100827	734	cluster_3	Atoh7 (+304)
10	63243802	63244489	688	cluster_1	1700120B22Rik (+3), Herc4 (+348)
10	63541814	63542038	225	cluster_3	Ctnna3 (+84416), Gm10118 (+385508)
10	63587775	63588423	649	cluster_3	Ctnna3 (+130589), Gm10118 (+339335)
10	65310510	65311959	1450	cluster_3	NONE
10	66058993	66059462	470	cluster_3	NONE
10	66522688	66522944	257	cluster_3	Reep3 (+574172)
10	66920897	66923713	2817	cluster_3	Reep3 (+174683)
10	67002630	67003509	880	cluster_3	Reep3 (+93919)
10	67026049	67026231	183	cluster_3	Reep3 (+70848)
10	67096242	67096596	355	cluster_1	Reep3 (+569)
10	67287976	67288276	301	cluster_3	Nrbf2 (-2821)
10	67297555	67297899	345	cluster_3	Egr2 (-240142), Nrbf2 (-12422)
10	67311409	67311607	199	cluster_3	Egr2 (-226361), Nrbf2 (-26203)
10	67549027	67549489	463	cluster_2	Ado (-303)
10	67785683	67785958	276	cluster_3	Zfp365 (+126842), Gm10797 (+213778)
10	67912190	67912812	623	cluster_2	Zfp365 (+161)
10	67984647	67984813	167	cluster_3	Rtkn2 (+5132), Arid5b (+293996)
10	68096402	68098553	2152	cluster_3	Rtkn2 (+117879), Arid5b (+181249)
10	68136381	68136819	439	cluster_3	Arid5b (+142126), Rtkn2 (+157002)
10	68361153	68361360	208	cluster_3	Arid5b (-82530), 1700040L02Rik (+180640)
10	69212650	69214194	1545	cluster_2	A930033H14Rik (-324), Rhobtb1 (+228)
10	69219009	69219264	256	cluster_3	Rhobtb1 (+5942), Cdk1 (+133802)
10	69307167	69307540	374	cluster_3	Cdk1 (+45585), Rhobtb1 (+94159)
10	69351942	69353158	1217	cluster_2	Cdk1 (+388)
10	70095017	70098119	3103	cluster_1	Ccdc6 (-553)
10	70244824	70245502	679	cluster_3	Slc16a9 (+63)
10	70563730	70563923	194	cluster_3	Phyhipl (+35465), Fam13c (+122900)
10	71058772	71059191	420	cluster_3	Bicc1 (+100719), 4930533K18Rik (+190312)
10	71146912	71147216	305	cluster_3	Bicc1 (+12636), 4930533K18Rik (+278395)
10	71183348	71185455	2108	cluster_3	Bicc1 (-24701), Tfam (+53879)
10	71192662	71193841	1180	cluster_3	Bicc1 (-33551), Tfam (+45029)
10	71237779	71238216	438	cluster_2	Tfam (+283)
10	71285154	71285463	310	cluster_2	Ube2d1 (-46)
10	71344396	71345021	626	cluster_2	Ipmk (-3055), Cisd1 (+246)
10	71347656	71348908	1253	cluster_2	Cisd1 (-3328), Ipmk (+519)
10	71362037	71362421	385	cluster_3	Ipmk (+14466)
10	71377549	71377722	174	cluster_3	Ipmk (+29872)
10	73929752	73929974	223	cluster_3	Pcdh15 (+107980)
10	74920773	74921165	393	cluster_3	Gnaz (-46208)
10	74966876	74967089	214	cluster_3	Gnaz (-195)
10	75037099	75037427	329	cluster_3	Rtdr1 (-4677), Rab36 (+197)
10	75060462	75060978	517	cluster_1	Bcr (-176)
10	75211936	75212324	389	cluster_1	Specc1l (-17725), Bcr (+151234)
10	75250992	75252627	1636	cluster_3	Adora2a (-65134), Specc1l (+21954)
10	75373321	75374262	942	cluster_3	Upb1 (-33120), Adora2a (+56848)
10	75451453	75451655	203	cluster_3	Upb1 (+44643), Gucd1 (+65827)
10	75517207	75518171	965	cluster_1	Snrpd3 (-353), Gucd1 (-308)
10	75534855	75535809	955	cluster_3	Snrpd3 (+17290), Fam211b (+24998)
10	75667122	75668937	1816	cluster_2	Susd2 (-24021), Cabin1 (+96328)
10	75764205	75764658	454	cluster_2	Cabin1 (-74)
10	75881370	75883492	2123	cluster_3	Mif (-22181), Derl3 (-10967)
10	75921124	75921728	605	cluster_2	Smarcb1 (+191)
10	75935670	75936115	446	cluster_3	Mmp11 (-3390), Chchd10 (+319)
10	76032467	76032753	287	cluster_1	Zfp280b (-44)
10	76260558	76261743	1186	cluster_3	S100b (+7297), Dip2a (+84110)
10	76344855	76345477	623	cluster_2	Dip2a (+94)
10	76442235	76443011	777	cluster_2	Pcnt (+289)
10	76623228	76623550	323	cluster_2	Col6a2 (+241)
10	76642687	76643627	941	cluster_3	Col6a2 (-19527), Col6a1 (+83011)
10	76648648	76648998	351	cluster_3	Col6a2 (-25193), Col6a1 (+77345)
10	76664790	76665067	278	cluster_3	Col6a2 (-41298), Col6a1 (+61240)
10	76732885	76735268	2384	cluster_3	Col6a1 (-7908), Pcbp3 (+227712)
10	77210689	77211710	1022	cluster_3	Col18a1 (-97494), Pofut2 (-48101)
10	77251607	77253027	1421	cluster_3	Col18a1 (-138612), Pofut2 (-6983)
10	77258794	77260714	1921	cluster_2	Pofut2 (+454)
10	77440821	77441594	774	cluster_3	Adarb1 (-22937), Fam207a (+74606)
10	77484292	77486038	1747	cluster_3	Adarb1 (-66895), Fam207a (+30648)
10	77569540	77572490	2951	cluster_3	Pttg1ip (-10705), Itgb2 (+40763)
10	77622147	77622383	237	cluster_1	Ube2g2 (-10)
10	77624595	77624984	390	cluster_3	Ube2g2 (+2514), Gm19402 (+65968)
10	77650019	77650246	228	cluster_3	Ube2g2 (+27857), Gm19402 (+40625)
10	77921193	77930000	8808	cluster_3	Lrrc3 (-23060), Trpm2 (+44258)
10	78009252	78009926	675	cluster_2	Pfkl (+218)
10	78164044	78164272	229	cluster_3	D10Jhu81e (+5610), Icosl (+94798)
10	78169544	78170038	495	cluster_2	D10Jhu81e (-23)
10	78185064	78185423	360	cluster_2	Pwp2 (-94)
10	78244596	78245147	552	cluster_2	Trappc10 (-229)
10	78371656	78372317	662	cluster_3	Gm10146 (-21323), Agpat3 (-19544)
10	78412428	78413165	738	cluster_2	Rrp1 (+247)
10	78425480	78425995	516	cluster_1	Cstb (+67)
10	78438170	78438647	478	cluster_3	Cstb (+12738), Pdxk (+26567)
10	78487817	78488021	205	cluster_3	Gm9978 (-77)
10	79533127	79533910	784	cluster_2	Ppap2c (+269)
10	79668834	79670288	1455	cluster_1	Tpgs1 (+151)
10	79681551	79683526	1976	cluster_1	Cdc34 (+343)
10	79704235	79704618	384	cluster_1	Bsg (-74)
10	79746441	79750000	3560	cluster_3	Polrmt (-1641)
10	79766874	79768670	1797	cluster_2	Rnf126 (-820)
10	79776613	79780530	3918	cluster_3	Fstl3 (+1299), Prss57 (+12390)
10	79793471	79794883	1413	cluster_2	Prss57 (-3216), Palm (+605)
10	79802269	79803011	743	cluster_3	9130017N09Rik (-18381), Palm (+9068)
10	79824503	79824713	211	cluster_3	Ptbp1 (-29819), 9130017N09Rik (+3587)
10	79854251	79854621	371	cluster_1	Ptbp1 (+9)
10	79908565	79908892	328	cluster_3	ENSMUSG00000097854 (-2128), Med16 (+170)
10	79925298	79928574	3277	cluster_1	Arid3a (-107)
10	79969378	79971225	1848	cluster_3	Grin3b (-414)
10	80019038	80019222	185	cluster_3	Hmha1 (+2477), Polr2e (+20665)
10	80034032	80034302	271	cluster_3	Polr2e (+5628), Hmha1 (+17514)
10	80050314	80054592	4279	cluster_3	Gpx4 (-1584)
10	80075074	80076726	1653	cluster_3	Gpx4 (+21863), Sbno2 (+26798)
10	80100071	80102791	2721	cluster_1	Sbno2 (+1267), Gpx4 (+47394)
10	80107729	80107897	169	cluster_3	Stk11 (-7990), Sbno2 (-5115)
10	80114625	80115820	1196	cluster_1	Stk11 (-581)
10	80138352	80142502	4151	cluster_3	Dos (-1062), Atp5d (-1030)
10	80147900	80153354	5455	cluster_1	Cirbp (-17151), Midn (+2355)
10	80158461	80161718	3258	cluster_3	Cirbp (-7689), Midn (+11817)
10	80163800	80165295	1496	cluster_3	Cirbp (-3231)
10	80226376	80227896	1521	cluster_2	Mum1 (+702)
10	80249421	80249807	387	cluster_1	Ndufs7 (+493)
10	80260662	80261160	499	cluster_2	Dazap1 (-4163), Gamt (+101)
10	80264802	80265178	377	cluster_1	Gamt (-3978), Dazap1 (-84)
10	80292268	80296089	3822	cluster_3	Apc2 (-7642), Rps15 (+1725)
10	80347492	80350570	3079	cluster_3	Adamtsl5 (-619)
10	80398837	80399886	1050	cluster_2	Mbd3 (+189)
10	80433715	80436301	2587	cluster_3	Tcf3 (-1365)
10	80576503	80579452	2950	cluster_2	Klf16 (-656)
10	80590271	80590776	506	cluster_2	Abhd17a (-182)
10	80602731	80602950	220	cluster_1	Adat3 (-3181), Scamp4 (-42)
10	80622208	80623716	1509	cluster_1	Csnk1g2 (+182)
10	80664647	80665061	415	cluster_3	Btbd2 (-7783), Mknk2 (+7122)
10	80674475	80678484	4010	cluster_2	Mknk2 (-4503)
10	80701742	80702724	983	cluster_3	Izumo4 (-460), Mob3a (-413)
10	80742239	80744534	2296	cluster_3	Ap3d1 (-1175)
10	80751380	80751810	431	cluster_3	Dot1l (-3611)
10	80755018	80756397	1380	cluster_2	Dot1l (+501)
10	80774624	80774894	271	cluster_3	Sf3a2 (-23439), Dot1l (+19553)
10	80826266	80827017	752	cluster_1	Oaz1 (-45)
10	80900521	80901117	597	cluster_2	Timm13 (+150)
10	80928647	80930100	1454	cluster_1	Gadd45b (-718)
10	80961182	80962826	1645	cluster_3	Gadd45b (+31913), Gng7 (+39361)
10	80988105	80988361	257	cluster_3	Gng7 (+13132), Gadd45b (+58142)
10	81037179	81037551	373	cluster_2	Slc39a3 (+61)
10	81105831	81106334	504	cluster_1	Map2k2 (+167)
10	81135092	81138180	3089	cluster_1	Zbtb7a (+365)
10	81140620	81143310	2691	cluster_3	Zbtb7a (+5694), Pias4 (+25958)
10	81167623	81167875	253	cluster_2	Pias4 (+174)
10	81175972	81177895	1924	cluster_1	Eef2 (+302)
10	81266351	81268683	2333	cluster_3	Apba3 (-655), Mrpl54 (-583)
10	81285765	81286096	332	cluster_3	Tjp3 (+5337), Apba3 (+17758)
10	81288738	81293269	4532	cluster_3	Pip5k1c (-1977), Tjp3 (+264)
10	81318584	81321442	2859	cluster_3	Cactin (-1090)
10	81346771	81346888	118	cluster_3	Gipc3 (-3563)
10	81350176	81351046	871	cluster_2	Hmg20b (-187)
10	81378377	81379051	675	cluster_2	Fzr1 (-198)
10	81384254	81384580	327	cluster_1	Dohh (-11)
10	81429599	81430813	1215	cluster_1	Nfic (-3033)
10	81496294	81496576	283	cluster_2	Ncln (-43)
10	81545064	81545569	506	cluster_2	Gna11 (-126)
10	81627282	81627698	417	cluster_2	Ankrd24 (-1145), Sirt6 (+307)
10	81633482	81635246	1765	cluster_3	Gm10778 (-27634), Ankrd24 (+5729)
10	81643469	81644121	653	cluster_2	Gm10778 (-18203), Ankrd24 (+15160)
10	81704573	81705265	693	cluster_3	Zfp433 (-14000), Gm10778 (+42921)
10	81863764	81864340	577	cluster_3	Gm4767 (+42925), Zfp781 (+46847)
10	81996899	81997426	528	cluster_3	Zfp781 (-86263), Zfp873 (-61255)
10	82047933	82048659	727	cluster_3	Zfp781 (-137397), Zfp873 (-10121)
10	82127856	82128412	557	cluster_3	AU041133 (-10119), Zfp873 (+69717)
10	82178558	82178915	358	cluster_3	AU041133 (+40483), Zfp938 (+62537)
10	82240799	82241218	420	cluster_1	Zfp938 (+265)
10	82353999	82354677	679	cluster_1	4932415D10Rik (-69060), Gm4924 (-24255)
10	82629686	82629952	267	cluster_1	Tdg (-40)
10	82698969	82699883	915	cluster_1	Hcfc2 (+419)
10	82859689	82861206	1518	cluster_2	Gm4799 (-93897), Txnrd1 (+1241)
10	82901415	82901959	545	cluster_3	Gm4799 (-52657), Txnrd1 (+42481)
10	83118808	83119066	259	cluster_3	Chst11 (+133439), Slc41a2 (+218945)
10	83359969	83360379	411	cluster_1	D10Wsu102e (-47)
10	83543783	83544072	290	cluster_1	A230046K03Rik (-14)
10	83617360	83617803	444	cluster_3	Appl2 (+31157), A230046K03Rik (+73640)
10	83636235	83637588	1354	cluster_3	Appl2 (+11827), A230046K03Rik (+92970)
10	83648305	83648888	584	cluster_2	Appl2 (+142)
10	84388351	84389127	777	cluster_3	Nuak1 (+51858), 1500009L16Rik (+665874)
10	84438158	84441340	3183	cluster_3	Nuak1 (+848)
10	84622131	84622771	641	cluster_1	Polr3b (+14)
10	84917076	84917790	715	cluster_1	Ric8b (-183)
10	85102278	85103602	1325	cluster_1	Fhl4 (-445), AI597468 (+313)
10	85127947	85128431	485	cluster_3	Mterfd3 (-162)
10	85183609	85185467	1859	cluster_1	Cry1 (+516)
10	85598113	85600336	2224	cluster_3	Pwp1 (-272607), Btbd11 (+212410)
10	85916624	85917203	580	cluster_2	Prdm4 (+32)
10	85928467	85928874	408	cluster_3	Ascl4 (+179)
10	86021698	86022092	395	cluster_1	Fbxo7 (-77)
10	86195171	86196785	1615	cluster_3	Timp3 (-104394), Fbxo7 (+174006)
10	86339638	86340268	631	cluster_3	Timp3 (+39581), Syn3 (+158903)
10	86416811	86417143	333	cluster_3	Syn3 (+81879), Timp3 (+116605)
10	86612399	86612827	429	cluster_3	Gm6729 (-71279), Gm5174 (-43326)
10	86636958	86637563	606	cluster_3	Gm6729 (-95926), Gm5174 (-18679)
10	86685224	86686185	962	cluster_3	Hsp90b1 (+19805), Gm5174 (+29765)
10	86704939	86705869	931	cluster_2	BC030307 (-407), Hsp90b1 (+105)
10	86778218	86781367	3150	cluster_2	Nt5dc3 (+787)
10	86791662	86792183	522	cluster_3	Nt5dc3 (+12917), Stab2 (+216103)
10	86834665	86834942	278	cluster_3	Nt5dc3 (+55798), Stab2 (+173222)
10	88201015	88201433	419	cluster_3	Ccdc53 (+131)
10	88357139	88357350	212	cluster_3	Dram1 (-169)
10	88391044	88391327	284	cluster_3	Sycp3 (-68384), Gnptab (+11959)
10	88651079	88651209	131	cluster_3	Mybpc1 (-46119), Spic (+31879)
10	88719463	88719956	494	cluster_3	Spic (-36686), Arl1 (-11359)
10	88730502	88731989	1488	cluster_1	Arl1 (+177)
10	89527117	89527427	311	cluster_3	Nr1h4 (-20614), Slc17a8 (+93981)
10	89685542	89686763	1222	cluster_2	Scyl2 (+133)
10	89732196	89732463	268	cluster_2	Actr6 (-34)
10	89744821	89745203	383	cluster_1	Uhrf1bp1l (+21)
10	91082357	91083459	1103	cluster_2	Ikbip (-149), Apaf1 (-138)
10	91143806	91144498	693	cluster_3	Slc25a3 (-20093), Tmpo (+27430)
10	91171216	91172033	818	cluster_2	Tmpo (-42)
10	91240956	91242660	1705	cluster_3	Tmpo (-70226)
10	92721881	92723694	1814	cluster_2	Nedd1 (-367)
10	92833370	92833704	335	cluster_3	Nedd1 (-111117), 4930485B16Rik (+248081)
10	93144294	93145416	1123	cluster_3	4930485B16Rik (-63237), Cdk17 (-16021)
10	93160607	93161905	1299	cluster_1	Cdk17 (+380)
10	93291455	93300000	8546	cluster_3	Elk3 (+15408), Cdk17 (+134851)
10	93453281	93453713	433	cluster_1	Lta4h (+101)
10	93653364	93653658	295	cluster_3	Usp44 (-178044), Ntn4 (+12462)
10	93777315	93777640	326	cluster_3	Usp44 (-54078), Ntn4 (+136428)
10	93889372	93890404	1033	cluster_2	Metap2 (-74)
10	94035648	94036525	878	cluster_1	Vezt (-338), Fgd6 (+85)
10	94480824	94481065	242	cluster_3	Tmcc3 (-33913), Ndufa12 (+281940)
10	94514364	94516517	2154	cluster_2	Tmcc3 (+583)
10	94561472	94561902	431	cluster_3	Ccdc41 (-127103), Tmcc3 (+46830)
10	94688199	94689023	825	cluster_1	Ccdc41 (-179)
10	94990761	94992435	1675	cluster_3	Plxnc1 (-47020), Cradd (+332499)
10	95170812	95171552	741	cluster_3	Plxnc1 (-226604), Cradd (+152915)
10	95302261	95302687	427	cluster_3	Plxnc1 (-357896), Cradd (+21623)
10	95336717	95337326	610	cluster_3	Cradd (-12924), Socs2 (+79836)
10	95415596	95417449	1854	cluster_2	Socs2 (+335)
10	95513978	95515909	1932	cluster_1	Ube2n (-219)
10	95526634	95527090	457	cluster_3	Ube2n (+11700), Nudt4 (+37305)
10	95532936	95533295	360	cluster_3	Ube2n (+17953), Nudt4 (+31052)
10	95563560	95564217	658	cluster_2	Nudt4 (+279)
10	95773479	95773893	415	cluster_3	Anapc15-ps (-100235), 4732465J04Rik (-18885)
10	95864561	95865203	643	cluster_3	Eea1 (-75781), 4732465J04Rik (+72311)
10	95940452	95941392	941	cluster_1	Eea1 (+259)
10	96616536	96618535	2000	cluster_1	Btg1 (+534)
10	96724913	96725190	278	cluster_3	Dcn (-754449), Btg1 (+108050)
10	96751006	96751198	193	cluster_3	Dcn (-728398), Btg1 (+134101)
10	96871678	96871964	287	cluster_3	Dcn (-607679), Btg1 (+254820)
10	98333309	98333782	474	cluster_3	C030005K15Rik (-606790), Atp2b1 (-581607)
10	98661947	98662149	203	cluster_3	C030005K15Rik (-935293), Atp2b1 (-253104)
10	98667821	98668022	202	cluster_3	C030005K15Rik (-941166), Atp2b1 (-247231)
10	98913860	98916281	2422	cluster_1	Atp2b1 (-82)
10	99062542	99063274	733	cluster_3	Poc1b (-44128), Atp2b1 (+147756)
10	99106770	99108434	1665	cluster_2	Galnt4 (-533), Poc1b (+566)
10	99171980	99172439	460	cluster_3	Dusp6 (-91022), Phxr2 (-45888)
10	99237246	99237561	316	cluster_3	Phxr2 (-111082), Dusp6 (-25828)
10	99261187	99263629	2443	cluster_2	Dusp6 (-823)
10	99297805	99298050	246	cluster_3	B530045E10Rik (-122595), Dusp6 (+34696)
10	100015484	100016254	771	cluster_1	Kitl (+239)
10	100054086	100054400	315	cluster_3	Kitl (+38613), Gm9476 (+252942)
10	100058236	100058596	361	cluster_3	Kitl (+42786), Gm9476 (+248769)
10	100298098	100299335	1238	cluster_3	Gm9476 (+8469), Kitl (+283086)
10	100371914	100376964	5051	cluster_3	Gm4308 (+7940), Gm4312 (+8100)
10	100379242	100385323	6082	cluster_3	Gm4312 (+257)
10	100484815	100487766	2952	cluster_1	Cep290 (-1999), Tmtc3 (+1060)
10	104453840	104454310	471	cluster_3	Gm4340 (+258678)
10	105216312	105216763	452	cluster_3	Tmtc2 (+357898)
10	105238338	105238518	181	cluster_3	Tmtc2 (+336007)
10	105841235	105841612	378	cluster_1	Mettl25 (-45), Ccdc59 (+356)
10	108161731	108162724	994	cluster_1	Ppp1r12a (-173)
10	108237134	108237337	204	cluster_3	Pawr (-94954), Ppp1r12a (+74835)
10	108445248	108445447	200	cluster_3	Pawr (+113158), Syt1 (+565628)
10	110733351	110733893	543	cluster_3	Nav3 (-733403), E2f7 (-11846)
10	110840580	110841781	1202	cluster_3	Csrp2 (-78997), E2f7 (+95712)
10	110952977	110953402	426	cluster_3	Csrp2 (+33012), Zdhhc17 (+56877)
10	111009524	111010212	689	cluster_2	Zdhhc17 (+198)
10	111164323	111165276	954	cluster_1	Osbpl8 (-3)
10	111388373	111390269	1897	cluster_3	Nap1l1 (-91296), Bbs10 (+90642)
10	111506176	111508029	1854	cluster_1	Phlda1 (+816)
10	111543726	111544305	580	cluster_3	Krr1 (-428649), Phlda1 (+37729)
10	111575940	111576491	552	cluster_3	Krr1 (-396449), Phlda1 (+69929)
10	111676225	111676585	361	cluster_3	Krr1 (-296259), Phlda1 (+170119)
10	112672792	112675603	2812	cluster_3	Atxn7l3b (+254829), Kcnc2 (+403074)
10	115250480	115252607	2128	cluster_2	Tbc1d15 (-50)
10	115315470	115315914	445	cluster_2	Rab21 (-101)
10	115362146	115362616	471	cluster_2	Tmem19 (-119)
10	115384519	115385822	1304	cluster_1	Thap2 (-735), Zfc3h1 (+211)
10	115586387	115587433	1047	cluster_3	Lgr5 (+870)
10	115817186	115817380	195	cluster_3	Tspan8 (-1)
10	115852564	115853095	532	cluster_3	Ptprr (-165384), Tspan8 (+35545)
10	116301300	116301588	289	cluster_3	Ptprb (+70)
10	116393995	116394883	889	cluster_3	Kcnmb4 (+79439), Ptprb (+93065)
10	116581469	116583206	1738	cluster_2	Cnot2 (-837)
10	116740064	116740384	321	cluster_3	Cnot2 (-158724), Myrfl (+156655)
10	116950301	116950681	381	cluster_2	Rab3ip (-111)
10	116994678	116996537	1860	cluster_3	Lrrc10 (-49734), Best3 (+9293)
10	117063311	117063989	679	cluster_2	Cct2 (+164)
10	117148044	117150574	2531	cluster_2	Frs2 (-835)
10	117203513	117203879	367	cluster_3	Frs2 (-55222), Yeats4 (+20811)
10	117223233	117226832	3600	cluster_2	Yeats4 (-525)
10	117376324	117377080	757	cluster_2	Cpsf6 (+268)
10	117437200	117437790	591	cluster_3	Cpm (-192005), Cpsf6 (-60525)
10	117709970	117710998	1029	cluster_2	Mdm2 (+274)
10	117746298	117746542	245	cluster_2	Slc35e3 (-62)
10	117790735	117793019	2285	cluster_1	Nup107 (+828)
10	117845272	117846409	1138	cluster_2	Rap1b (+95)
10	118101625	118103660	2036	cluster_3	Rap1b (-256707), Mdm1 (-39145)
10	118867945	118869979	2035	cluster_2	Dyrk2 (-59)
10	119003908	119004317	410	cluster_3	Dyrk2 (-135209), Cand1 (+235943)
10	119238972	119240364	1393	cluster_2	Cand1 (+387)
10	120112633	120113329	697	cluster_2	Helb (+6)
10	120208584	120209010	427	cluster_1	Tmbim4 (+47)
10	120231035	120232033	999	cluster_3	Llph (+4464), Hmga2 (+244935)
10	120257469	120258002	534	cluster_3	Llph (+30665), Hmga2 (+218734)
10	120422083	120424344	2262	cluster_3	Hmga2 (+53256), Llph (+196143)
10	120428521	120430533	2013	cluster_3	Hmga2 (+46942), Llph (+202457)
10	120475927	120477204	1278	cluster_2	Hmga2 (-96)
10	120552546	120552833	288	cluster_3	4921513I03Rik (-213085), Hmga2 (-76220)
10	120628140	120628455	316	cluster_3	Hmga2 (-151828), 4921513I03Rik (-137477)
10	120636160	120636483	324	cluster_3	Hmga2 (-159852), 4921513I03Rik (-129453)
10	120697381	120697975	595	cluster_3	Hmga2 (-221209), 4921513I03Rik (-68096)
10	120717051	120717676	626	cluster_3	Hmga2 (-240894), 4921513I03Rik (-48411)
10	120874323	120876533	2211	cluster_3	Msrb3 (+23673), 4921513I03Rik (+109654)
10	120898323	120899257	935	cluster_2	Msrb3 (+311)
10	120912068	120912223	156	cluster_3	Msrb3 (-13044), Lemd3 (+67187)
10	120978133	120979749	1617	cluster_2	Lemd3 (+391)
10	121033236	121034353	1118	cluster_3	Wif1 (-166)
10	121294458	121294819	362	cluster_3	Tbc1d30 (+16551), Wif1 (+260678)
10	121310529	121313277	2749	cluster_3	Tbc1d30 (-714)
10	121364742	121365129	388	cluster_1	Gns (-155)
10	121586183	121587104	922	cluster_2	Tbk1 (+151)
10	121625938	121626594	657	cluster_2	Xpot (+50)
10	121739692	121740623	932	cluster_2	BC048403 (+220)
10	121822670	121822886	217	cluster_3	BC048403 (+82841), Srgap1 (+224537)
10	121903998	121904775	778	cluster_3	Srgap1 (+142929), BC048403 (+164449)
10	122046797	122047954	1158	cluster_3	Srgap1 (-60)
10	122096764	122097709	946	cluster_2	Tmem5 (+135)
10	122678972	122679901	930	cluster_2	Ppm1h (+654)
10	122985990	122986520	531	cluster_2	Mon2 (+90250), Ppm1h (+307473)
10	123076123	123076548	426	cluster_2	Mon2 (+170)
10	123196683	123197328	646	cluster_2	Usp15 (-70)
10	125688580	125689057	478	cluster_3	Slc16a7 (-359855), Lrig3 (-277401)
10	126900998	126901494	497	cluster_2	Xrcc6bp1 (+125)
10	126918975	126919345	371	cluster_3	Ctdsp2 (-59557), Xrcc6bp1 (-17789)
10	126927271	126929105	1835	cluster_3	Ctdsp2 (-50529), Xrcc6bp1 (-26817)
10	126978369	126981826	3458	cluster_2	Avil (-20612), Ctdsp2 (+1380)
10	127040937	127042281	1345	cluster_1	Mettl1 (-323), Mettl21b (-96)
10	127063216	127064410	1195	cluster_1	March9 (-3629), Cdk4 (+279)
10	127165008	127168258	3251	cluster_2	B4galnt1 (+1477), Slc26a10 (+14012)
10	127170853	127171609	757	cluster_3	B4galnt1 (+6075), Slc26a10 (+9414)
10	127195203	127196739	1537	cluster_2	Dtx3 (-262)
10	127211145	127211944	800	cluster_2	Pip4k2c (+78)
10	127287961	127291498	3538	cluster_3	Ddit3 (-1045), Mbd6 (-839)
10	127350130	127350913	784	cluster_3	Gli1 (-8932), Inhbe (+1251)
10	127380494	127381333	840	cluster_3	R3hdm2 (+251)
10	127511013	127521993	10981	cluster_3	Ndufa4l2 (+1564), Shmt2 (+5941)
10	127537954	127538174	221	cluster_3	Nxph4 (-3505)
10	127576282	127576888	607	cluster_3	Nxph4 (-42026), Lrp1 (+44563)
10	127600106	127600631	526	cluster_3	Nxph4 (-65809), Lrp1 (+20780)
10	127616299	127618554	2256	cluster_3	Nxph4 (-82867), Lrp1 (+3722)
10	127621446	127621964	519	cluster_2	Lrp1 (-557)
10	127665650	127668989	3340	cluster_2	Nab2 (-609)
10	127674735	127677126	2392	cluster_3	Tmem194 (-1136)
10	128034826	128035848	1023	cluster_1	Naca (-9)
10	128058099	128060940	2842	cluster_2	Ptges3 (+565)
10	128081878	128085378	3501	cluster_1	Atp5b (+355)
10	128091017	128096852	5836	cluster_2	Baz2a (+1151), Rbms2 (+82634)
10	128211081	128211992	912	cluster_2	Spryd4 (+258)
10	128254133	128256895	2763	cluster_3	Apof (-12483), Apon (+1383)
10	128270226	128270790	565	cluster_1	Stat2 (-68)
10	128303038	128303771	734	cluster_3	Pan2 (+69)
10	128322456	128323036	581	cluster_1	Cnpy2 (+287)
10	128336314	128338238	1925	cluster_1	Cs (-556)
10	128344423	128345228	806	cluster_3	Cs (+6993), Coq10a (+25207)
10	128368386	128369235	850	cluster_2	Coq10a (+1222), Cs (+30978)
10	128376411	128377372	962	cluster_1	Ankrd52 (-228)
10	128409205	128412328	3124	cluster_1	Nabp2 (-1038), Rnf41 (-850)
10	128458596	128461504	2909	cluster_2	Smarcc2 (+814)
10	128498627	128498968	342	cluster_3	Myl6 (-4922), Myl6b (-112)
10	128525522	128526235	714	cluster_2	Esyt1 (-19)
10	128546377	128549179	2803	cluster_2	Zc3h10 (-4)
10	128565857	128566459	603	cluster_2	Pa2g4 (-224)
10	128590159	128590671	513	cluster_2	Erbb3 (-763)
10	128695835	128696766	932	cluster_2	Rab5b (-32)
10	128704515	128705195	681	cluster_2	Pmel (-1403), Cdk2 (+196)
10	128779218	128779763	546	cluster_3	Mmp19 (-11463), Wibg (+31611)
10	128803873	128805765	1893	cluster_1	Dnajc14 (-857), Tmem198b (-449)
10	128821420	128822617	1198	cluster_1	Ormdl2 (-387), Sarnp (+247)
10	128908987	128909950	964	cluster_1	Cd63 (+549)
10	128919135	128923702	4568	cluster_3	Rdh5 (-2121)
10	129749501	129749846	346	cluster_3	Olfr806 (-10758), Olfr807 (+5812)
11	3100196	3102884	2689	cluster_3	Sfi1 (+91867)
11	3202213	3202497	285	cluster_1	Eif4enif1 (-640)
11	3266347	3266676	330	cluster_2	Drg1 (-118)
11	3330659	3332635	1977	cluster_2	Pik3ip1 (+1246), Limk2 (+77527)
11	3335984	3337967	1984	cluster_3	Pik3ip1 (+6574), Limk2 (+72199)
11	3369782	3371540	1759	cluster_1	Limk2 (+38513), Pik3ip1 (+40260)
11	3387137	3387571	435	cluster_3	Limk2 (+21820), Pik3ip1 (+56953)
11	3408972	3409483	512	cluster_2	Limk2 (-53)
11	3451644	3452584	941	cluster_1	Rnf185 (+249)
11	3535416	3539737	4322	cluster_3	Smtn (+1716), Selm (+22709)
11	3633165	3634648	1484	cluster_3	Smtn (-94614), Morc2a (-15588)
11	3648461	3649623	1163	cluster_2	Morc2a (-452)
11	3853597	3854048	452	cluster_3	Osbp2 (+10081), Morc2a (+204328)
11	3912801	3914483	1683	cluster_2	Slc35e4 (+1022), Dusp18 (+18402)
11	3931575	3932130	556	cluster_3	Tcn2 (+307)
11	3963835	3964400	566	cluster_1	Pes1 (+142)
11	4134946	4135758	813	cluster_1	Rnf215 (+150)
11	4216156	4220559	4404	cluster_1	Gatsl3 (+132)
11	4264039	4264345	307	cluster_3	Lif (+6635), Hormad2 (+176553)
11	4266592	4267522	931	cluster_2	Lif (+9500), Hormad2 (+173688)
11	4270988	4271987	1000	cluster_3	Lif (+13930), Hormad2 (+169258)
11	4298826	4300096	1271	cluster_3	Lif (+41904), Hormad2 (+141284)
11	4594257	4595020	764	cluster_2	Mtmr3 (+177)
11	4628353	4628564	212	cluster_3	Ascc2 (-9289), Gm11032 (+8391)
11	4637519	4638014	496	cluster_1	Ascc2 (+19)
11	4847970	4849841	1872	cluster_1	Nf2 (+631)
11	4986697	4987029	333	cluster_1	Ap1b1 (+39)
11	5061829	5062299	471	cluster_3	Gas2l1 (+3263), Rasl10a (+3936)
11	5064856	5065483	628	cluster_2	Gas2l1 (+158)
11	5098706	5100570	1865	cluster_2	Ewsr1 (-372), Rhbdd3 (+712)
11	5244001	5244726	726	cluster_3	Emid1 (-92106), Kremen1 (+17195)
11	5443394	5445362	1969	cluster_1	Znrf3 (+469)
11	5502363	5502763	401	cluster_3	Znrf3 (-57716), Xbp1 (-18096)
11	5541753	5542488	736	cluster_2	Ccdc117 (+67)
11	5564138	5565902	1765	cluster_3	Ankrd36 (-4664)
11	5628998	5629437	440	cluster_3	Ankrd36 (+59533), Mrps24 (+78470)
11	5761840	5762587	748	cluster_2	Dbnl (-26309), Urgcp (-21063)
11	5782229	5782752	524	cluster_3	Urgcp (-41340), Dbnl (-6032)
11	5788396	5788660	265	cluster_1	Dbnl (+6)
11	5837378	5838211	834	cluster_2	Polm (+222)
11	5855844	5856276	433	cluster_3	Polm (-18044), Aebp1 (-5887)
11	5955374	5956597	1224	cluster_1	Ykt6 (+292)
11	5967811	5968105	295	cluster_3	Ykt6 (+12265), Camk2b (+97790)
11	6000279	6003068	2790	cluster_3	Ykt6 (+45980), Camk2b (+64075)
11	6199730	6200536	807	cluster_2	Nudcd3 (+282)
11	6267726	6267955	230	cluster_2	Ddx56 (-68)
11	6291357	6292365	1009	cluster_1	Ogdh (+193)
11	6388951	6389407	457	cluster_1	Zmiz2 (-292)
11	6415430	6416385	956	cluster_1	Ppia (+464)
11	6444069	6444862	794	cluster_2	H2afv (-22)
11	6475220	6476461	1242	cluster_2	Purb (+236)
11	6528482	6529052	571	cluster_2	Ccm2 (-18120), Myo1g (-7809)
11	6546296	6547380	1085	cluster_1	Ccm2 (-49)
11	6625774	6626296	523	cluster_1	Tbrg4 (+8)
11	7142717	7142974	258	cluster_3	Igfbp1 (-54937), Adcy1 (+79356)
11	7213222	7215142	1921	cluster_2	Igfbp3 (-285)
11	7238859	7239640	782	cluster_3	Igfbp3 (-25352)
11	7705334	7705807	474	cluster_3	Igfbp3 (-491673), Tns3 (+958965)
11	7763689	7765775	2087	cluster_3	Igfbp3 (-550835), Tns3 (+899803)
11	8247586	8247884	299	cluster_3	Tns3 (+416800)
11	8377416	8377934	519	cluster_3	Tns3 (+286860)
11	8405567	8405900	334	cluster_3	Tns3 (+258802)
11	8539982	8540218	237	cluster_3	Tns3 (+124435)
11	8663918	8666173	2256	cluster_2	Tns3 (-510)
11	8692893	8693471	579	cluster_3	Tns3 (-28647), Pkd1l1 (+280084)
11	8703980	8704193	214	cluster_3	Tns3 (-39551), Pkd1l1 (+269180)
11	8709741	8709935	195	cluster_3	Tns3 (-45303), Pkd1l1 (+263428)
11	8829352	8829579	228	cluster_3	Tns3 (-164930), Pkd1l1 (+143801)
11	9010881	9011362	482	cluster_2	Hus1 (+70)
11	11040933	11042141	1209	cluster_3	Vwc2 (-72686)
11	11808646	11809316	671	cluster_2	Fignl1 (-19)
11	11820414	11821045	632	cluster_3	Fignl1 (-11767), Ddc (+77415)
11	11844337	11844918	582	cluster_3	Fignl1 (-35665), Ddc (+53517)
11	12234860	12235199	340	cluster_3	Grb10 (-197628), Cobl (+229928)
11	12336283	12336534	252	cluster_3	Grb10 (-299007), Cobl (+128549)
11	12858398	12861309	2912	cluster_3	Cobl (-394896)
11	16331517	16331695	179	cluster_3	Vstm2a (+73882), Sec61g (+176878)
11	16752063	16753446	1384	cluster_2	Egfr (+543)
11	16809086	16809634	549	cluster_3	Fbxo48 (-142050), Egfr (+57149)
11	16830495	16830968	474	cluster_3	Fbxo48 (-120679), Egfr (+78520)
11	16951109	16951509	401	cluster_3	Fbxo48 (-101)
11	17158946	17159481	536	cluster_1	Ppp3r1 (-50)
11	17258001	17258346	346	cluster_2	C1d (+579)
11	18647409	18648635	1227	cluster_3	Etaa1 (-694147), Gm16140 (-361106)
11	19018807	19020830	2024	cluster_2	Meis1 (-1104)
11	19919563	19920697	1135	cluster_3	Spred2 (-4312)
11	19923974	19925564	1591	cluster_1	Spred2 (+327)
11	20133048	20133248	201	cluster_3	Rab1 (-68454), Actr2 (-20235)
11	20200932	20201943	1012	cluster_1	Rab1 (-165)
11	20249307	20249634	328	cluster_2	Cep68 (-52)
11	20332058	20333489	1432	cluster_2	Slc1a4 (-60)
11	20542538	20543487	950	cluster_1	Sertad2 (-322)
11	20631360	20632390	1031	cluster_1	Sertad2 (+88541), Aftph (+109714)
11	20740666	20742404	1739	cluster_2	Aftph (+54)
11	20830917	20831611	695	cluster_2	Lgalsl (-208)
11	20896118	20896889	772	cluster_3	Peli1 (-238966), Lgalsl (-65447)
11	21079444	21080383	940	cluster_3	Lgalsl (-248857), Peli1 (-55556)
11	21238746	21239551	806	cluster_1	Vps54 (-133)
11	21370467	21371594	1128	cluster_2	Ugp2 (-553)
11	21569481	21572060	2580	cluster_3	Wdpcp (-1465), Mdh1 (+1423)
11	22001950	22002307	358	cluster_2	Otx1 (-513)
11	22286493	22287730	1238	cluster_2	Ehbp1 (-316)
11	22512286	22513142	857	cluster_3	Tmem17 (+626)
11	22631764	22633326	1563	cluster_3	Tmem17 (+120457), B3gnt2 (+227556)
11	22859680	22861260	1581	cluster_2	B3gnt2 (-369)
11	22971830	22972229	400	cluster_1	Zrsr1 (+24)
11	22981053	22982455	1403	cluster_1	Commd1 (+628)
11	22990168	22990820	653	cluster_1	Cct4 (-25)
11	23007517	23008660	1144	cluster_3	Fam161a (-377)
11	23067747	23068399	653	cluster_2	Xpo1 (-188005), Fam161a (+59608)
11	23255255	23257671	2417	cluster_1	Xpo1 (+385)
11	23305763	23307023	1261	cluster_1	Usp34 (-502)
11	23497704	23498312	609	cluster_2	Ahsa2 (+22)
11	23633198	23633884	687	cluster_2	0610010F05Rik (-4514)
11	23665330	23666564	1235	cluster_2	Pus10 (-60), Pex13 (+12)
11	23730056	23730476	421	cluster_3	Rel (+40704), Pus10 (+64259)
11	23770381	23771467	1087	cluster_2	Rel (+46)
11	23855444	23855705	262	cluster_3	Rel (-84604), Papolg (+39679)
11	23894840	23895459	620	cluster_2	Papolg (+104)
11	25373865	25374081	217	cluster_3	5730522E02Rik (+396597)
11	26387147	26387563	417	cluster_3	Gm6899 (-205886), Fancl (+1220)
11	26593205	26594008	804	cluster_2	Vrk2 (+314), Gm6899 (+365)
11	28808363	28808554	192	cluster_3	Ccdc85a (-224162), Efemp1 (-44746)
11	28812455	28812908	454	cluster_3	Ccdc85a (-228385), Efemp1 (-40523)
11	28851527	28853387	1861	cluster_3	Efemp1 (-747)
11	29130638	29131522	885	cluster_2	Pnpt1 (+332)
11	29172724	29173087	364	cluster_1	Smek2 (+15)
11	29373383	29374238	856	cluster_1	Ccdc88a (+152)
11	29514907	29515164	258	cluster_3	Prorsd1 (-2)
11	29526273	29526702	430	cluster_2	Mtif2 (+30)
11	29692207	29694344	2138	cluster_1	Rtn4 (+328)
11	29714863	29715056	194	cluster_3	Rtn4 (+22012), 4931440F15Rik (+110709)
11	29839973	29840205	233	cluster_3	4931440F15Rik (-14421), Eml6 (+185944)
11	30025813	30026384	572	cluster_3	Eml6 (-65)
11	30158135	30158832	698	cluster_3	Eml6 (-132450), Sptbn1 (+109686)
11	30211733	30211975	243	cluster_3	Eml6 (-185821), Sptbn1 (+56315)
11	30267557	30268621	1065	cluster_2	Sptbn1 (+80)
11	30649091	30649526	436	cluster_3	Acyp2 (+279)
11	30771550	30774091	2542	cluster_2	Gpr75 (-112538), Psme4 (+1094)
11	30885279	30885900	622	cluster_3	Gpr75 (+231)
11	31225527	31225717	191	cluster_3	Gm17332 (-43160), Stc2 (+144452)
11	31671788	31672131	344	cluster_2	Bod1 (-74)
11	31824580	31825603	1024	cluster_3	Bod1 (-153206), Cpeb4 (-47120)
11	31870248	31872492	2245	cluster_2	Cpeb4 (-841)
11	32205250	32205565	316	cluster_3	Snrnp25 (-8)
11	32221139	32222455	1317	cluster_1	Mpg (-4714), Rhbdf1 (+503)
11	32224772	32226547	1776	cluster_3	Rhbdf1 (-3359), Mpg (-852)
11	32267363	32267982	620	cluster_2	Nprl3 (+35)
11	32454984	32455737	754	cluster_1	Ubtd2 (-10)
11	32533031	32534399	1369	cluster_2	Stk10 (+410)
11	32642348	32643148	801	cluster_1	Fbxw11 (-127)
11	32751243	32751456	214	cluster_3	1700008A04Rik (+73256), Fbxw11 (+108474)
11	33146642	33148693	2052	cluster_2	Fgf18 (-267)
11	33162715	33163716	1002	cluster_2	Npm1 (-9)
11	33860964	33861915	952	cluster_3	Kcnmb1 (-101574), Kcnip1 (-17854)
11	35280809	35282307	1499	cluster_3	Pank3 (-487926), Slit3 (+160334)
11	35407715	35409631	1917	cluster_3	Pank3 (-360811), Slit3 (+287449)
11	35769228	35769990	763	cluster_1	Pank3 (+125)
11	35852874	35853074	201	cluster_3	Rars (-18468), Wwc1 (+127553)
11	35980088	35980238	151	cluster_1	Wwc1 (+364)
11	36036275	36036962	688	cluster_3	Wwc1 (-56091)
11	36851688	36852070	383	cluster_3	Wwc1 (-871352), Tenm2 (+384003)
11	40600108	40602686	2579	cluster_3	Mat2b (+91377)
11	40690393	40694522	4130	cluster_2	Mat2b (+317)
11	40790395	40791925	1531	cluster_3	Ccng1 (-35849)
11	42903545	42904202	658	cluster_3	Gm9972 (-131873), Gabrb2 (+484116)
11	43528338	43529067	730	cluster_1	Ccnjl (-82)
11	43681625	43682087	463	cluster_1	Pwwp2a (-142)
11	43835943	43836688	746	cluster_3	Ttc1 (-88333), Adra1b (+64895)
11	43894782	43895647	866	cluster_3	Ttc1 (-147232), Adra1b (+5996)
11	43929205	43935333	6129	cluster_3	Il12b (-467794), Adra1b (-31059)
11	43958376	43960961	2586	cluster_3	Il12b (-440395), Adra1b (-58458)
11	44243153	44243525	373	cluster_3	Adra1b (-342129), Il12b (-156724)
11	44323380	44323665	286	cluster_3	Adra1b (-422312), Il12b (-76541)
11	44685810	44686098	289	cluster_3	Ebf1 (+68637)
11	44854365	44855062	698	cluster_3	Clint1 (-997338), Ebf1 (+237396)
11	45805438	45805800	363	cluster_3	Clint1 (-46432)
11	45850113	45852129	2017	cluster_3	Clint1 (-930)
11	45944711	45945166	456	cluster_2	Lsm11 (-3)
11	46063492	46067127	3636	cluster_3	Adam19 (+9317), Nipal4 (+101199)
11	46072789	46073488	700	cluster_3	Adam19 (+17146), Nipal4 (+93370)
11	46246024	46246740	717	cluster_3	Fndc9 (+10851), Cyfip2 (+65976)
11	46431177	46431444	268	cluster_3	Med7 (-5664), Fam71b (+26580)
11	47378961	47379532	572	cluster_3	Sgcd (+276)
11	48798243	48800439	2197	cluster_1	Gnb2l1 (-1019)
11	48816382	48817611	1230	cluster_2	Trim41 (+357)
11	48837476	48838384	909	cluster_2	Gm12184 (-11275), Irgm1 (+33444)
11	48974709	48975021	313	cluster_3	Olfr56 (-4024)
11	48979103	48980366	1264	cluster_3	9930111J21Rik1 (-353), Olfr56 (+845)
11	49046566	49046917	352	cluster_3	Tgtp1 (-54483), 9930111J21Rik2 (+4501)
11	49203173	49204167	995	cluster_2	Zfp62 (+172)
11	49243641	49245661	2021	cluster_3	Mgat1 (+460)
11	49248821	49252276	3456	cluster_1	Olfr1393 (-29602), Mgat1 (+6357)
11	49712687	49713065	379	cluster_2	Cnot6 (-166)
11	49811195	49811581	387	cluster_3	Mapk9 (-35363), Gfpt2 (+17201)
11	50130920	50131534	615	cluster_1	Tbc1d9b (-169)
11	50166687	50166962	276	cluster_3	3010026O09Rik (-8025), Tbc1d9b (+35428)
11	50210133	50210363	231	cluster_1	Sqstm1 (+579)
11	50212882	50213363	482	cluster_3	Sqstm1 (-2295)
11	50224527	50226229	1703	cluster_1	Mgat4b (+43)
11	50291985	50292605	621	cluster_2	Maml1 (+16)
11	50324866	50326018	1153	cluster_2	Canx (+231)
11	50376989	50378695	1707	cluster_1	Hnrnph1 (+852)
11	50430593	50431452	860	cluster_2	Rufy1 (+103)
11	50673487	50675051	1565	cluster_3	Adamts2 (+72185), Zfp354c (+153421)
11	50857168	50857689	522	cluster_3	Grm6 (+6743), Zfp454 (+30073)
11	50930648	50931737	1090	cluster_3	Zfp354b (+441)
11	51202675	51202871	197	cluster_3	BC049762 (+60178), 9230009I02Rik (+117686)
11	51539707	51540004	298	cluster_3	Agxt2l2 (-44902), Col23a1 (+249935)
11	51582900	51585144	2245	cluster_3	Agxt2l2 (-735)
11	51605701	51606862	1162	cluster_1	Hnrnpab (+566)
11	51615692	51616024	333	cluster_3	Nhp2 (-3877)
11	51635193	51636681	1489	cluster_2	Rmnd5b (-41)
11	51650126	51650937	812	cluster_1	D930048N14Rik (-425), N4bp3 (+311)
11	51681497	51681906	410	cluster_3	0610009B22Rik (+7173), D930048N14Rik (+30745)
11	51688346	51689199	854	cluster_2	0610009B22Rik (+102)
11	51756025	51756769	745	cluster_2	Sec24a (+221)
11	51855590	51859110	3521	cluster_2	Phf15 (+303)
11	51866111	51866403	293	cluster_3	Cdkn2aipnl (-101404), Phf15 (-8604)
11	51874225	51876702	2478	cluster_3	Cdkn2aipnl (-92198), Phf15 (-17810)
11	51915724	51916989	1266	cluster_3	Phf15 (-58703), Cdkn2aipnl (-51305)
11	51951874	51952457	584	cluster_3	Phf15 (-94512), Cdkn2aipnl (-15496)
11	51999678	52001169	1492	cluster_2	Cdkl3 (-3867), Ube2b (+61)
11	52003567	52004584	1018	cluster_1	Ube2b (-3591), Cdkl3 (-215)
11	52078206	52080377	2172	cluster_3	Ppp2ca (-19390), Cdkl3 (+75001)
11	52098612	52099530	919	cluster_1	Ppp2ca (+390)
11	52314125	52314856	732	cluster_3	Vdac1 (-46370), Tcf7 (-31919)
11	52359777	52361465	1689	cluster_1	Vdac1 (-239)
11	52396388	52396879	492	cluster_1	9530068E07Rik (+205)
11	53299511	53300694	1184	cluster_2	Hspa4 (+355)
11	53350345	53351827	1483	cluster_1	Aff4 (+253)
11	53430589	53431232	644	cluster_2	Gdf9 (-2389), Uqcrq (-83)
11	53483243	53483777	535	cluster_3	Sowaha (-3315)
11	53520626	53520885	260	cluster_2	Sept8 (+955)
11	53707099	53707587	489	cluster_2	Rad50 (-24)
11	53761912	53764141	2230	cluster_3	Irf1 (-6988), Il5 (+42232)
11	53769800	53770798	999	cluster_1	Irf1 (+285)
11	53891197	53892136	940	cluster_2	Slc22a5 (-6)
11	53903786	53904479	694	cluster_3	Slc22a5 (-12472), Slc22a21 (+76200)
11	54100320	54101445	1126	cluster_1	P4ha2 (-81)
11	54112593	54113399	807	cluster_3	P4ha2 (+12033), Csf2 (+136671)
11	54127191	54127415	225	cluster_3	P4ha2 (+26340), Csf2 (+122364)
11	54214696	54215200	505	cluster_3	Csf2 (+34719), P4ha2 (+113985)
11	54437890	54438786	897	cluster_1	Fnip1 (+139)
11	54522535	54522989	455	cluster_1	Rapgef6 (-85)
11	54755198	54755407	210	cluster_3	Cdc42se2 (+32373), Rapgef6 (+232455)
11	54786859	54787863	1005	cluster_2	Cdc42se2 (+314)
11	54866244	54866991	748	cluster_1	Hint1 (+234)
11	54882837	54883380	544	cluster_3	Gpx3 (-19664), Hint1 (+16725)
11	54954059	54956222	2164	cluster_3	Tnip1 (+7777), Gpx3 (+52368)
11	55373806	55374097	292	cluster_3	Fat2 (-37387), Sparc (+46129)
11	55428178	55428602	425	cluster_3	Sparc (-8310), Atox1 (+32849)
11	55461196	55461436	241	cluster_2	Atox1 (-77)
11	55468161	55469905	1745	cluster_1	G3bp1 (-652)
11	56045222	56045730	509	cluster_3	Nmur2 (-4466)
11	56999840	57000064	225	cluster_3	Nmur2 (-958942), Gria1 (-11858)
11	57962532	57963446	915	cluster_3	Hand1 (-130842), Larp1 (-46075)
11	58009373	58010088	716	cluster_2	Larp1 (+666)
11	58104064	58104567	504	cluster_1	Cnot8 (+86)
11	58302598	58303006	409	cluster_3	Zfp692 (-4267)
11	58322847	58323565	719	cluster_2	Zfp672 (-93)
11	58977609	58990000	12392	cluster_3	Trim11 (+5688), Obscn (+152571)
11	59029177	59029481	305	cluster_3	Trim11 (+51213), Obscn (+107046)
11	59191549	59191889	341	cluster_3	Guk1 (+233)
11	59226370	59228599	2230	cluster_1	Arf1 (+678)
11	59307926	59309545	1620	cluster_3	Wnt9a (+1805), Prss38 (+66922)
11	59330121	59330264	144	cluster_3	Wnt9a (+23262), Prss38 (+45465)
11	59449832	59450368	537	cluster_1	Snap47 (-101), Jmjd4 (+55)
11	59458941	59459423	483	cluster_3	Jmjd4 (+9137), Zfp867 (+13292)
11	59505882	59506699	818	cluster_2	Zkscan17 (+354)
11	59600724	59601104	381	cluster_3	Olfr225 (-12052), Olfr223 (-10746)
11	59655353	59655854	502	cluster_3	Mprip (-6892), Olfr225 (+42637)
11	59662003	59662818	816	cluster_1	Mprip (-85)
11	59847961	59848380	420	cluster_1	Nt5m (+97)
11	59880013	59880366	354	cluster_3	Med9 (-68017), Nt5m (+32116)
11	59947941	59948605	665	cluster_1	Med9 (+67)
11	60104229	60107097	2869	cluster_2	Rai1 (+650)
11	60139993	60140487	495	cluster_3	Rai1 (+35227), Srebf1 (+80364)
11	60220314	60220721	408	cluster_2	Srebf1 (+87)
11	60416784	60417188	405	cluster_1	Gid4 (-276), Atpaf2 (+65)
11	60454446	60454807	362	cluster_1	Drg2 (+35)
11	60698764	60701537	2774	cluster_2	Llgl1 (+427)
11	60726890	60728488	1599	cluster_2	Smcr7 (-709), Flii (-426)
11	60776722	60777813	1092	cluster_1	Smcr8 (-258), Top3a (+98)
11	60931578	60935665	4088	cluster_2	Kcnj12 (-132183), Map2k3 (+1588)
11	61174493	61175602	1110	cluster_2	Usp22 (+8)
11	61208289	61208767	479	cluster_3	Aldh3a1 (-217)
11	61408039	61408607	569	cluster_1	Slc47a1 (-30242), Rnf112 (+45682)
11	61493675	61494461	787	cluster_2	Mapk7 (+228)
11	61504944	61505224	281	cluster_3	B9d1 (-60)
11	61617788	61620617	2830	cluster_3	Epn2 (-39515), Grap (-34063)
11	61854274	61855362	1089	cluster_2	Ulk2 (+255)
11	61930059	61930537	479	cluster_2	Akap10 (-46)
11	62076608	62077140	533	cluster_1	Specc1 (-150)
11	62145290	62145872	583	cluster_3	Adora2b (-103403), Specc1 (+68557)
11	62148119	62148484	366	cluster_3	Adora2b (-100683), Specc1 (+71277)
11	62305958	62306271	314	cluster_3	Ttc19 (+24630), Ncor1 (+151218)
11	62456935	62458647	1713	cluster_2	Pigl (-669), Ncor1 (-459)
11	62538527	62539478	952	cluster_2	Cenpv (+259)
11	62602621	62603395	775	cluster_1	Trpv2 (+28470), Fam211a (+45515)
11	62648209	62650633	2425	cluster_2	Fam211a (-898), Mmgt2 (-28)
11	62731792	62732034	243	cluster_3	Zfp287 (-3240)
11	62819061	62821299	2239	cluster_1	Trim16 (-51)
11	62921182	62923876	2695	cluster_3	Cdrt4 (-28664), Tvp23b (+43074)
11	63029260	63029425	166	cluster_3	Tekt3 (-32312), Cdrt4 (+78149)
11	63115060	63115506	447	cluster_3	Pmp22 (-13699), Tekt3 (+53629)
11	63131461	63133442	1982	cluster_2	Pmp22 (+3469), Hs3st3b1 (+789839)
11	64978763	64979057	295	cluster_1	Elac2 (-128)
11	65148602	65148784	183	cluster_3	1700086D15Rik (+11197), Elac2 (+169655)
11	65209182	65209896	715	cluster_3	Arhgap44 (-46578), Myocd (+60450)
11	65366666	65366851	186	cluster_3	Myocd (-96769), Map2k4 (+421539)
11	65787466	65788453	988	cluster_2	Map2k4 (+338)
11	65806190	65807283	1094	cluster_1	Zkscan6 (-508)
11	67052548	67052797	250	cluster_1	Adprm (-102), Sco1 (+2)
11	67110269	67112275	2007	cluster_3	Myh2 (-59755), Myh3 (+32972)
11	67513115	67516069	2955	cluster_3	Gas7 (-71944), Myh13 (+192934)
11	67661599	67662218	620	cluster_3	Rcvrn (-33418), Gas7 (+75372)
11	67860746	67861924	1179	cluster_3	Usp43 (+60818), Dhrs7c (+63064)
11	67896587	67897426	840	cluster_3	Usp43 (+25147), Dhrs7c (+98735)
11	67920370	67922318	1949	cluster_3	Usp43 (+809)
11	68691407	68693279	1873	cluster_1	Myh10 (+428)
11	68852503	68854421	1919	cluster_2	Ndel1 (-327)
11	68901304	68901950	647	cluster_1	Rpl26 (-8)
11	69059204	69060321	1118	cluster_1	2310047M10Rik (-13), 9330160F10Rik (+721)
11	69066814	69067964	1151	cluster_3	Tmem107 (-3422)
11	69088319	69089938	1620	cluster_2	Vamp2 (+638)
11	69094764	69099037	4274	cluster_2	Per1 (-2048)
11	69117728	69120518	2791	cluster_3	Hes7 (-1281)
11	69121303	69125697	4395	cluster_2	Aloxe3 (-2396), 9130213A22Rik (-911)
11	69323764	69326532	2769	cluster_3	Cntrob (-1373), Kcnab3 (-1110)
11	69332022	69332398	377	cluster_3	Kcnab3 (+5952), Chd3 (+37196)
11	69366373	69368255	1883	cluster_1	Chd3 (+2092), Kcnab3 (+41056)
11	69395833	69399971	4139	cluster_2	Cyb5d1 (-2569), Tmem88 (+332)
11	69407977	69411931	3955	cluster_1	Tmem88 (-11720), Kdm6b (+3721)
11	69415260	69415457	198	cluster_1	Kdm6b (-1683)
11	69417557	69419197	1641	cluster_3	Kdm6b (-4702)
11	69579173	69581636	2464	cluster_1	Wrap53 (-1080), Trp53 (+45)
11	69628408	69628608	201	cluster_3	Fxr2 (-4482)
11	69632694	69633981	1288	cluster_2	Fxr2 (+347)
11	69662558	69662908	351	cluster_3	Mpdu1 (-91)
11	69671102	69672718	1617	cluster_2	Eif4a1 (+407)
11	69681859	69686592	4734	cluster_3	Senp3 (-2379)
11	69694112	69696139	2028	cluster_3	Tnfsf12 (+629), BC096441 (+685)
11	69758108	69759818	1711	cluster_3	Polr2a (-740)
11	69766128	69766785	658	cluster_2	Slc35g3 (-4488), Zbtb4 (+534)
11	69802865	69804242	1378	cluster_3	Fgf11 (-1696)
11	69837631	69838588	958	cluster_2	Tmem256 (-415), Nlgn2 (-325)
11	69846250	69846649	400	cluster_1	Plscr3 (-168)
11	69880939	69881640	702	cluster_2	Tmem95 (-3271), Kctd11 (-304)
11	69900750	69901909	1160	cluster_1	Neurl4 (-562), 2810408A11Rik (-372)
11	69980266	69983213	2948	cluster_2	Elp5 (-487), Ctdnep1 (+583)
11	69995552	69997238	1687	cluster_2	Dvl2 (-4200), Phf23 (+618)
11	70000454	70000938	485	cluster_1	Dvl2 (+101)
11	70198455	70201342	2888	cluster_3	Slc16a11 (-12854), Clec10a (+33231)
11	70213869	70215783	1915	cluster_3	Slc16a11 (+2074), Slc16a13 (+6168)
11	70237532	70238003	472	cluster_1	0610010K14Rik (+37)
11	70409272	70410387	1116	cluster_1	Pelp1 (+199)
11	70432204	70432871	668	cluster_1	Arrb2 (-116)
11	70452128	70452330	203	cluster_3	Med11 (+310)
11	70539992	70540293	302	cluster_1	Pld2 (-164)
11	70562236	70562979	744	cluster_1	Mink1 (-274)
11	70585378	70585763	386	cluster_3	4930544D05Rik (-30340), Mink1 (+22689)
11	70654091	70656399	2309	cluster_2	Eno3 (-1959), Pfn1 (-601)
11	70687680	70688835	1156	cluster_2	Camta2 (-304)
11	70700218	70702693	2476	cluster_2	Inca1 (-1300), Kif1c (+907)
11	70764166	70764767	602	cluster_2	Zfp3 (+257)
11	70982715	70983106	392	cluster_2	C1qbp (+116)
11	71002919	71004624	1706	cluster_1	Dhx33 (+666)
11	71019235	71019951	717	cluster_2	Derl2 (-290), Mis12 (-18)
11	72039949	72042189	2241	cluster_3	Aipl1 (-3580), Fam64a (-1386)
11	72142997	72144365	1369	cluster_3	Pitpnm3 (-7903), 4933427D14Rik (+60090)
11	72301495	72301733	239	cluster_3	Xaf1 (-16)
11	72501481	72502564	1084	cluster_3	Spns2 (-12118), Spns3 (+48484)
11	72606996	72608626	1631	cluster_1	Ube2g1 (+528)
11	72689781	72690061	281	cluster_1	Ankfy1 (-85)
11	72795772	72796574	803	cluster_1	Cyb5d2 (-317), Zzef1 (-81)
11	73018635	73019451	817	cluster_1	Camkk1 (0)
11	73036825	73037242	418	cluster_3	1200014J11Rik (-10750), Camkk1 (+17990)
11	73047789	73049583	1795	cluster_2	1200014J11Rik (+903)
11	73138016	73138635	620	cluster_2	Gsg2 (-31)
11	73160282	73160442	161	cluster_3	P2rx5 (-59)
11	73175692	73177758	2067	cluster_1	Tax1bp3 (-358), Emc6 (+312)
11	73198950	73199185	236	cluster_1	Shpk (-393), Ctns (-25)
11	74386571	74388570	2000	cluster_3	Olfr412 (+22899), Rap1gap2 (+202616)
11	74556042	74557722	1681	cluster_3	Rap1gap2 (+33304), Olfr412 (+192211)
11	74566131	74566761	631	cluster_3	Rap1gap2 (+23740), Olfr412 (+201775)
11	74572735	74573097	363	cluster_3	Rap1gap2 (+17270), Olfr412 (+208245)
11	74637974	74638950	977	cluster_2	Cluh (-11053), E130309D14Rik (+18857)
11	74649207	74649777	571	cluster_1	Cluh (-23)
11	74747621	74748564	944	cluster_3	Pafah1b1 (-23422), Mettl16 (-22738)
11	74770706	74771145	440	cluster_1	Mettl16 (+95)
11	74830252	74833089	2838	cluster_2	Mnt (+750)
11	74870656	74871579	924	cluster_3	Sgsm2 (+25943), Mnt (+40197)
11	74896389	74898150	1762	cluster_2	Tsr1 (-809), Sgsm2 (-209)
11	74924395	74926252	1858	cluster_1	Smg6 (-500), Srr (+475)
11	74973273	74973569	297	cluster_3	Smg6 (+47598), Hic1 (+196098)
11	74981527	74981966	440	cluster_3	Smg6 (+55923), Hic1 (+187773)
11	75051382	75052496	1115	cluster_3	Hic1 (+117580), Smg6 (+126116)
11	75167044	75170658	3615	cluster_2	Hic1 (+668)
11	75173300	75173676	377	cluster_3	Hic1 (-3969)
11	75178744	75179085	342	cluster_2	Ovca2 (-79)
11	75348152	75348540	389	cluster_2	Smyd4 (-87), Rpa1 (-36)
11	75402253	75403937	1685	cluster_3	Serpinf1 (+19606), Smyd4 (+54662)
11	75454217	75454772	556	cluster_2	Wdr81 (+223)
11	75461089	75463376	2288	cluster_2	Wdr81 (-7515), Tlcd2 (-5847)
11	75531575	75532227	653	cluster_2	Slc43a2 (-211)
11	75564060	75565828	1769	cluster_3	Pitpna (-23153), Slc43a2 (+32832)
11	75651482	75656118	4637	cluster_3	Myo1c (-2073)
11	75678835	75679920	1086	cluster_1	Crk (+118)
[truncated: 9,096 more rows]
