# Supplementary material for: Loss of the transcription factor RBPJ induces disease-promoting properties in brain pericytes
Source: Nat Commun. 2019 Jun 27;10:2817. doi: 10.1038/s41467-019-10643-w (PMC6597568; doi:10.1038/s41467-019-10643-w)
Supplement: Supplementary file 7 — Supplementary Data 4 [file 41467_2019_10643_MOESM7_ESM.xlsx]

## Sheet: Fig2A_targets
List of bona fide RBPJ target genes in pericytes
Symbol	log2FoldChange_TRUE_p7	log2FoldChange_TRUE_p10
1110032F04Rik	0.972224	0.99195
Adam10	0.503855	1.32178
Adam19	0.539301	1.28191
Adamts1	0.790639	0.886722
Adamts5	0.919659	1.80696
Anln	0.591498	1.20999
Antxr2	0.512064	0.627183
Anxa1	0.736011	2.13083
Anxa3	1.00593	1.96312
Arid3a	0.755698	1.22936
Atf3	1.71004	1.49662
Ccl2	1.71423	4.03585
Ccnb2	0.573804	0.945617
Ccnd1	0.869094	1.18027
Cd34	2.01355	3.53179
Cd40	0.830726	0.701252
Cd44	0.537748	1.99567
Cd83	1.55553	1.52014
Chaf1b	0.779055	0.703754
Chst7	1.02418	1.05108
Col6a2	0.94092	1.2192
Copz2	0.764006	0.922847
Creb3l1	0.71353	0.710105
D630003M21Rik	0.975656	0.8478
Dach1	0.749206	1.02096
Ddx39	0.560097	0.972451
Dusp6	1.09452	1.71421
E2f7	0.729466	0.901679
Edn1	1.22585	1.61338
Ehd4	0.678864	0.81608
Eml4	0.709108	0.974181
Eng	0.974332	0.932605
Ephb1	1.33887	0.755055
Espl1	0.579862	0.602409
Etv4	0.603539	0.681271
F2rl3	1.2729	2.31055
Fbn2	0.824683	1.85397
Fhl3	0.752169	1.09949
Fli1	0.938566	1.34826
Fn1	0.55269	1.45069
Gadd45a	1.32471	0.953703
Gipc3	1.40853	0.940305
Gsto1	0.709018	1.62386
Gxylt2	0.823733	1.29717
Hhat	0.600276	0.715671
Hmcn1	0.73162	2.09192
Hmox1	0.74674	3.12891
Ier2	0.565019	1.24078
Ifit2	0.566898	0.578538
Ifrd1	0.637239	0.563377
Iqgap3	0.793009	0.811954
Itga3	0.891988	0.68248
Itga5	0.531031	1.46638
Itga8	1.97022	2.20868
Kif20a	0.556864	1.06554
Klf2	1.14974	1.24988
Lgals1	0.902947	1.67354
Maff	1.90606	1.63372
Map4k5	0.61953	0.774407
Matn3	1.20616	1.61569
Mcm2	0.612183	0.765066
Mlph	1.60716	1.24859
Mtap	0.523399	0.99387
Mxra7	0.541852	0.882052
Myl12a	0.601814	0.992712
Nnmt	1.67533	1.86789
Obsl1	0.51776	0.704963
Odc1	1.03646	2.24464
P4ha2	0.857927	1.89862
Pdlim7	0.553287	0.994042
Plau	1.24793	2.21213
Plcd1	0.768225	1.0399
Pmepa1	0.780044	1.30831
Pxdc1	0.610521	0.566832
Pxn	0.52543	0.816734
Rassf1	0.536469	0.713078
Rdh10	0.943206	1.39238
Rgl1	1.09284	1.18454
Rhoj	0.742606	0.972281
Rnd3	0.707427	1.17565
Ror1	0.584222	1.04654
Ror2	1.05627	1.31577
Runx1	0.816533	2.77052
Serinc5	0.613041	0.756203
Serpine1	2.8811	5.2851
Sertad4	0.795967	1.35591
Sh3bp4	0.633065	0.697854
Sipa1l3	0.550461	1.15625
Slc29a1	0.787734	1.15869
Slc38a4	0.660796	1.08947
Slc43a3	0.501274	1.02859
Slc7a1	0.503311	0.765343
Slc7a5	1.03587	1.53409
Snx7	0.578138	0.738111
Spc24	0.713718	0.616315
Spry4	0.826073	1.31736
Spsb1	0.825635	1.08966
St3gal5	0.636977	1.03979
Syk	0.854904	1.60276
Tacc3	0.606617	0.841796
Tcf19	0.57415	0.58388
Tfrc	0.782749	0.823435
Tgfb3	0.836549	0.9127
Tgfbi	1.91646	2.80767
Thbs1	1.55735	2.73648
Tk1	0.791918	0.629693
Tmem119	0.593227	1.01712
Tmsb4x	0.524936	0.713334
Tnfrsf11a	1.13123	2.16343
Tonsl	0.668975	0.673624
Tpbg	0.687255	1.09167
Tpm3-rs7	0.922097	0.743073
Trib1	0.634063	0.562137
Trip13	0.653083	1.08757
Trmt61a	0.628736	0.500399
Tspan11	1.078	2.14471
Tspan9	0.991992	1.30361
Tubb6	1.04152	1.50676
Ulbp1	1.13459	1.14135
Ung	0.71333	0.938866
Vim	0.582792	1.44337
Zyx	1.07009	1.49545
