# Supplementary material for: Loss of the transcription factor RBPJ induces disease-promoting properties in brain pericytes
Source: Nat Commun. 2019 Jun 27;10:2817. doi: 10.1038/s41467-019-10643-w (PMC6597568; doi:10.1038/s41467-019-10643-w)
Supplement: Supplementary file 9 — Source Data [file 41467_2019_10643_MOESM9_ESM.xlsx]

## Sheet: Fig 1c
Figure 1c	Hemorrhagic index (haemoglobin content in brain lysates) at P10
		Tissue	Hb	Hb/tissue	Hb/tissue					SUMMARY						Mann Whitney test
	Animal ID	ug/ul	ug/ul	ug/mg	ng/mg	AVG	Ratio to 1	Hemorrhage index			Animal ID	Hemorrhagic index				P value	0.0002
Control Group 1	Control 1	18.18	0.0153377	0.000843657	0.843657	0.768639	1.301	1.0976		Control	Control 1	1.0976	AVG	1		Exact or approximate P value?	Exact
	Control 2	17.575	0.0167307	0.000951963	0.951963		1.301	1.23851			Control 2	1.23851	STDEV	0.159037		P value summary	***
	Control 3	19.58	0.0125515	0.000641039	0.641039		1.301	0.833993			Control 3	0.833993	SEM	0.0562282		Significantly different (P < 0.05)?	Yes
	Control 4	16.855	0.0111585	0.000662028	0.662028		1.301	0.861299			Control 4	0.861299				One- or two-tailed P value?	Two-tailed
	Control 5	18.73	0.0139446	0.000744507	0.744507		1.301	0.968604			Control 5	0.968604				Sum of ranks in column A,B	36 , 100
											Control 6	0.91346				Mann-Whitney U	0
Rbpj-KO Group 1	Rbpj-KO 1	25.495	0.0348406	0.00136657	1.36657		1.301	1.77791			Control 7	0.882609
	Rbpj-KO 2	21.775	0.0362337	0.001664	1.664		1.301	2.16487			Control 8	1.20393
	Rbpj-KO 3	19.59	0.0515575	0.00263182	2.63182		1.301	3.42401
	Rbpj-KO 4	17.76	0.0306614	0.00172643	1.72643		1.301	2.24609
										Rbpj-KO	Rbpj-KO 1	1.77791	AVG	2.1576
											Rbpj-KO 2	2.16487	STDEV	0.552234
											Rbpj-KO 3	3.42401	SEM	0.195244
		Tissue	Hb	Hb/tissue	Hb/tissue						Rbpj-KO 4	2.24609
		ug/ul	ug/ul	ug/mg	ng/mg	AVG	Ratio to 1	Hemorrhage index			Rbpj-KO 5	1.92987
Control Group 2	Control 1	67.9375	0.0927636	0.00136543	1.36543	1.49479	0.668992	0.91346			Rbpj-KO 6	1.6056
	Control 2	31.61	0.0417034	0.00131931	1.31931		0.668992	0.882609			Rbpj-KO 7	2.08601
	Control 3	49.97	0.089927	0.00179962	1.79962		0.668992	1.20393			Rbpj-KO 8	2.02645
Rbpj-KO Group 2	Rbpj-KO 1	24.29	0.0700702	0.00288473	2.88473		0.668992	1.92987
	Rbpj-KO 2	41.015	0.098437	0.00240002	2.40002		0.668992	1.6056
	Rbpj-KO 3	46.125	0.143824	0.00311813	3.11813		0.668992	2.08601
	Rbpj-KO 4	42.33	0.128222	0.00302911	3.02911		0.668992	2.02645

## Sheet: Fig 1d
Figure 1d	Red blood cell extravasation in different brain regions at P10
	Coronal sections: Bregma 0						Coronal sections: Bregma -2mm						SUMMARY						Ordinary one-way ANOVA with Tukey's multiple comparisons test
	Id.	Brain region	Total area	RBC area	Ratio		Id.	Brain region	Total area	RBC area	Ratio			AVG	Bregma 0	Bregma -2	AVG		Number of families	1
	Rbpj-KO 1	Isocortex	1.37099e+07	900234	0.0656631		Rbpj-KO 1	Isocortex	1.11019e+07	1.00442e+06	0.0904729			Isocortex	Caudoputamen	HPF	Brain stem		Number of comparisons per family	6
	Rbpj-KO 2	Isocortex	1.31984e+07	1.27126e+06	0.0963195		Rbpj-KO 2	Isocortex	1.11088e+07	985383	0.0887032		Rbpj-KO 1	0.078068	0.0490858	0.0395982	0.00107775		Alpha	0.05
	Rbpj-KO 3	Isocortex	1.34152e+07	1.33571e+06	0.0995675		Rbpj-KO 3	Isocortex	1.1676e+07	631567	0.0540912		Rbpj-KO 2	0.0925113	0.0857499	0.0442705	0.00221489
	Rbpj-KO 4	Isocortex	1.32638e+07	988002	0.0744887		Rbpj-KO 4	Isocortex	1.32817e+07	1.0033e+06	0.0755401		Rbpj-KO 3	0.0768293	0.0955712	0.0243061	0.00204202		Tukey's multiple comparisons test	Mean Diff.	95.00% CI of diff.	Significant?	Summary	Adjusted P Value
	Rbpj-KO 5	Isocortex	1.35137e+07	979539	0.072485		Rbpj-KO 5	Isocortex	1.23951e+07	814572	0.0657171		Rbpj-KO 4	0.0750144	0.0108263	0.0261743	0.00312921		Isocortex vs. Caudoputamen	0.02343	-0.01160 to 0.05845	No	ns	0.2614	A-B
													Rbpj-KO 5	0.069101	0.0331612	0.0189641	0.0169343		Isocortex vs. HPF	0.04764	0.01262 to 0.08267	Yes	**	0.0064	A-C
	Rbpj-KO 1	Caudoputamen	7.48555e+06	367434	0.0490858		Rbpj-KO 1	HPF	6.57979e+06	260548	0.0395982		AVG	0.0783048	0.0548789	0.0306627	0.00507964		Isocortex vs. Brain stem and pallidum	0.07323	0.03820 to 0.1082	Yes	***	0.0001	A-D
	Rbpj-KO 2	Caudoputamen	7.24482e+06	621242	0.0857499		Rbpj-KO 2	HPF	9.08955e+06	402399	0.0442705		STDEV	0.00865441	0.0355483	0.010752	0.00666683		Caudoputamen vs. HPF	0.02422	-0.01081 to 0.05924	No	ns	0.2368	B-C
	Rbpj-KO 3	Caudoputamen	7.56083e+06	722598	0.0955712		Rbpj-KO 3	HPF	8.15909e+06	198316	0.0243061		SEM	0.00387037	0.0158977	0.00480845	0.0029815		Caudoputamen vs. Brain stem and pallidum	0.0498	0.01478 to 0.08482	Yes	**	0.0045	B-D
	Rbpj-KO 4	Caudoputamen	7.6478e+06	82797.6	0.0108263		Rbpj-KO 4	HPF	8.87922e+06	232408	0.0261743								HPF vs. Brain stem and pallidum	0.02558	-0.009441 to 0.06061	No	ns	0.1984	C-D
	Rbpj-KO 5	Caudoputamen	5.77572e+06	191530	0.0331612		Rbpj-KO 5	HPF	4.57481e+06	86757.4	0.0189641
																			Test details	Mean 1	Mean 2	Mean Diff.	SE of diff.	n1	n2	q	DF
	Rbpj-KO 1	Brain stem	4.65852e+06	10041.4	0.00215549		Rbpj-KO 1	Brain stem	1.18891e+07	0	0								Isocortex vs. Caudoputamen	0.0783	0.05488	0.02343	0.01224	5	5	2.706	16
	Rbpj-KO 2	Brain stem	5.58054e+06	21178.1	0.00379499		Rbpj-KO 2	Brain stem	1.24037e+07	7873.81	0.000634795								Isocortex vs. HPF	0.0783	0.03066	0.04764	0.01224	5	5	5.504	16
	Rbpj-KO 3	Brain stem	6.10829e+06	24946.5	0.00408404		Rbpj-KO 3	Brain stem	1.3446e+07	0	0								Isocortex vs. Brain stem and pallidum	0.0783	0.00508	0.07323	0.01224	5	5	8.459	16
	Rbpj-KO 4	Brain stem	9.01745e+06	52405.3	0.00581154		Rbpj-KO 4	Brain stem	1.34372e+07	6004.93	0.000446888								Caudoputamen vs. HPF	0.05488	0.03066	0.02422	0.01224	5	5	2.798	16
	Rbpj-KO 5	Brain stem	4.91724e+06	125192	0.0254598		Rbpj-KO 5	Brain stem	1.08494e+07	91230.5	0.00840881								Caudoputamen vs. Brain stem and pallidum	0.05488	0.00508	0.0498	0.01224	5	5	5.753	16
																			HPF vs. Brain stem and pallidum	0.03066	0.00508	0.02558	0.01224	5	5	2.955	16

## Sheet: Fig 1e
Figure 1e	Quantitation of vascular area and vascular density in brain cortices from Control and Rbpj-KO mice at P10.
	Vascular area
		Id.	Vascular area (um2)			Id.	Vascular area (um2)						SUMMARY Vascular area (Relative to control)						Unpaired t test
	Group 1	Control 1.1	78847.6		Group 1	Rbpj-KO 1.1	214252						Id.	Vascular area		Id.	Vascular area		Table Analyzed	Vascular area and density
		Control 1.2	143841			Rbpj-KO 1.2	250203						Control 1	90.5871		Rbpj-KO 1	165.081
		Control 1.3	180120			Rbpj-KO 1.3	269601						Control 2	78.7046		Rbpj-KO 2	126.976		Column B	Vascular area_KO
		Control 2.1	92400.7			Rbpj-KO 2.1	187635						Control 3	127.25		Rbpj-KO 3	136.295		vs.	vs.
		Control 2.2	120451			Rbpj-KO 2.2	183297						Control 4	103.458		Rbpj-KO 4	144.7		Column A	Vascular area_CTRL
		Control 2.3	137120			Rbpj-KO 2.3	193685						Control 5	76.3351		Rbpj-KO 5	144.269
		Control 3.1	141221			Rbpj-KO 3.1	192303						Control 6	107.495		Rbpj-KO 6	125.464		Unpaired t test
		Control 3.2	196466			Rbpj-KO 3.2	187459						Control 7	116.17		Rbpj-KO 7	115.317		P value	0.0022
		Control 3.3	228149			Rbpj-KO 3.3	226293						AVG	100		AVG	136.872		P value summary	**
		Control 4.1	147663			Rbpj-KO 4.1	180062						STDEV	19.0363		STDEV	16.3542		Significantly different (P < 0.05)?	Yes
		Control 4.2	174789			Rbpj-KO 4.2	202406						SEM	7.19505		SEM	6.18131		One- or two-tailed P value?	Two-tailed
		Control 4.3	137592			Rbpj-KO 4.3	260962												t, df	t=3.887, df=12
	Group 2	Control 5.1	81737.2		Group 2	Rbpj-KO 4.1	168319
		Control 5.2	106306			Rbpj-KO 4.2	178856												How big is the difference?
		Control 5.3	108501			Rbpj-KO 4.3	186169												Mean of column A	100
		Control 5.4	86550.2			Rbpj-KO 4.4	155798												Mean of column B	136.9
		Control 5.5	90319.5			Rbpj-KO 4.5	194708												Difference between means (B - A) ± SEM	36.87 ± 9.486
		Control 5.6	93084.1			Rbpj-KO 4.6	186796												95% confidence interval	16.20 to 57.54
		Control 6.1	128546			Rbpj-KO 5.1	137527												R squared (eta squared)	0.5574
		Control 6.2	122114			Rbpj-KO 5.2	151071
		Control 6.3	150145			Rbpj-KO 5.3	150478												F test to compare variances
		Control 6.4	118563			Rbpj-KO 5.4	164369												F, DFn, Dfd	1.355, 6, 6
		Control 6.5	128640			Rbpj-KO 5.5	164177												P value	0.7217
		Control 6.6	149730			Rbpj-KO 5.6	163471												P value summary	ns
		Control 7.1	145139			Rbpj-KO 6.1	144865												Significantly different (P < 0.05)?	No
		Control 7.2	127631			Rbpj-KO 6.2	116883
		Control 7.3	148709			Rbpj-KO 6.3	139348												Data analyzed
		Control 7.4	140610			Rbpj-KO 6.4	133920												Sample size, column A	7
		Control 7.5	141449			Rbpj-KO 6.5	145099												Sample size, column B	7
		Control 7.6	158584			Rbpj-KO 6.6	175672
		Averages per animal				Averages per animal
		Id.	Vascular area (um2)			Id.	Vascular area (um2)
		Control 1	134270			Rbpj-KO 1	244685
		Control 2	116657			Rbpj-KO 2	188206
		Control 3	188612			Rbpj-KO 3	202019
		Control 4	153348			Rbpj-KO 4	214477
		AVG Group 1	148222			AVG Group 1	212347
		Control 5	94416.3			Rbpj-KO 4	178441
		Control 6	132956			Rbpj-KO 5	155182
		Control 7	143687			Rbpj-KO 6	142631
		AVG Group 2	123687			AVG Group 2	158752
		Relative to control (contro set as 100)				Relative to control (contro set as 100)
		Id.	Vascular area (um2)			Id.	Vascular area (um2)
		Control 1	90.5871			Rbpj-KO 1	165.081
		Control 2	78.7046			Rbpj-KO 2	126.976
		Control 3	127.25			Rbpj-KO 3	136.295
		Control 4	103.458			Rbpj-KO 4	144.7
		Control 5	76.3351			Rbpj-KO 5	144.269
		Control 6	107.495			Rbpj-KO 6	125.464
		Control 7	116.17			Rbpj-KO 7	115.317
		AVG	100			AVG	136.872
		STDEV	19.0363			STDEV	16.3542
		SEM	7.19505			SEM	6.18131
	Vascular density
		Id.	Vascular area (um2)	Vascular perimeter (um)	Ratio Perimeter/Area			Id.	Vascular area (um2)	Vascular perimeter (um)	Ratio Perimeter/Area		SUMMARY Vascular density (Relative to control)						Unpaired t test
	Group 1	Control 1.1	61858.7	12438.6	0.201081		Group 1	Rbpj-KO 1.1	66075.9	11509.6	0.174187		Id.	Vascular density		Id.	Vascular density		Table Analyzed	Vascular area and density
		Control 1.2	76121	14746.9	0.193729			Rbpj-KO 1.2	82651	13851.4	0.167589		Control 1	85.0645		Rbpj-KO 1	78.2765
		Control 1.3	81744.2	14295.5	0.174881			Rbpj-KO 1.3	61762.2	11268.8	0.182454		Control 2	116.455		Rbpj-KO 2	77.6568		Column D	Vascular complexity_KO
		Control 2.1	44840.4	12245.5	0.27309			Rbpj-KO 2.1	58795.3	11432.2	0.194441		Control 3	103.719		Rbpj-KO 3	74.1496		vs.	vs.
		Control 2.2	38208.5	8500.28	0.222471			Rbpj-KO 2.2	56051.6	11092.2	0.197894		Control 4	94.7614		Rbpj-KO 4	67.5166		Column C	Vascular complexity_CTRL
		Control 2.3	34686.6	9863.4	0.284357			Rbpj-KO 2.3	60139	7682.46	0.127745		Control 5	115.731		Rbpj-KO 5	82.1261
		Control 3.1	50011.7	11446.8	0.228882			Rbpj-KO 3.1	60816.1	9881.27	0.162478		Control 6	94.6968		Rbpj-KO 6	76.9609		Unpaired t test
		Control 3.2	53511.7	13477.4	0.25186			Rbpj-KO 3.2	52131.6	8563.69	0.164271		Control 7	89.5721					P value	0.001
		Control 3.3	70784.5	15139.6	0.213882			Rbpj-KO 3.3	44336.7	7530.32	0.169844		AVG	100		AVG	76.1144		P value summary	**
		Control 4.1	51434.9	11915.8	0.231667		Group 2	Rbpj-KO 4.1	168319	23715.3	0.140895		STDEV	12.3791		STDEV	4.93339		Significantly different (P < 0.05)?	Yes
		Control 4.2	57789.9	13128	0.227168			Rbpj-KO 4.2	178856	24241.9	0.135539		SEM	4.67885		SEM	2.01405		One- or two-tailed P value?	Two-tailed
		Control 4.3	61491.8	10810.1	0.175797			Rbpj-KO 4.3	186169	25006.6	0.134322								t, df	t=4.413, df=11
	Group 2	Control 5.1	81737.2	19922	0.243732			Rbpj-KO 4.4	155798	23671.8	0.151939
		Control 5.2	106306	22898.1	0.215399			Rbpj-KO 4.5	194708	24110.1	0.123827								How big is the difference?
		Control 5.3	108501	24362.4	0.224536			Rbpj-KO 4.6	186796	23513	0.125875								Mean of column C	100
		Control 5.4	86550.2	21304.2	0.246148			Rbpj-KO 5.1	137527	25133.8	0.182755								Mean of column D	76.11
		Control 5.5	90319.5	21424.1	0.237204			Rbpj-KO 5.2	151071	24905.4	0.164859								Difference between means (D - C) ± SEM	-23.89 ± 5.413
		Control 5.6	93084.1	20992.3	0.22552			Rbpj-KO 5.3	150478	25041.9	0.166415								95% confidence interval	-35.80 to -11.97
		Control 6.1	128546	24826.7	0.193135			Rbpj-KO 5.4	164369	28506.2	0.173428								R squared (eta squared)	0.639
		Control 6.2	122114	24728.1	0.2025			Rbpj-KO 5.5	164177	24460.4	0.148988
		Control 6.3	150145	29288.9	0.195071			Rbpj-KO 5.6	163471	24805.1	0.151741								F test to compare variances
		Control 6.4	118563	23853.7	0.201189			Rbpj-KO 6.1	144865	21752.8	0.150159								F, DFn, Dfd	6.296, 6, 5
		Control 6.5	128640	21660.9	0.168383			Rbpj-KO 6.2	116883	21248.9	0.181796								P value	0.0618
		Control 6.6	149730	26826.2	0.179163			Rbpj-KO 6.3	139348	22049.5	0.158233								P value summary	ns
		Control 7.1	145139	27054.4	0.186403			Rbpj-KO 6.4	133920	21348.7	0.159414								Significantly different (P < 0.05)?	No
		Control 7.2	127631	24186.1	0.1895			Rbpj-KO 6.5	145099	19689.4	0.135696
		Control 7.3	148709	27639.5	0.185864			Rbpj-KO 6.6	175672	24723.5	0.140736								Data analyzed
		Control 7.4	140610	25864.6	0.183945														Sample size, column C	7
		Control 7.5	141449	24694.8	0.174584														Sample size, column D	6
		Control 7.6	158584	24974.2	0.157482
		Averages per animal						Averages per animal
		Id.	Vascular area (um2)	Vascular perimeter (um)	Ratio Perimeter/Area			Id.	Vascular area (um2)	Vascular perimeter (um)	Ratio Perimeter/Area
		Control 1	73241.3	13827	0.189897			Rbpj-KO 1	70163.1	12209.9	0.174743
		Control 2	39245.2	10203	0.259973			Rbpj-KO 2	58328.6	10069	0.17336
		Control 3	58102.6	13354.6	0.231541			Rbpj-KO 3	52428.1	8658.43	0.165531
		Control 4	56905.5	11951.3	0.211544			AVG Group 1	60306.6	10312.4	0.171211
		AVG Group 1	56873.7	12334	0.223239
		Control 5	94416.3	21817.2	0.23209			Rbpj-KO 4	178441	24043.1	0.135399
		Control 6	132956	25197.4	0.189907			Rbpj-KO 5	155182	25475.5	0.164697
		Control 7	143687	25735.6	0.17963			Rbpj-KO 6	142631	21802.1	0.154339
		AVG Group 2	123687	24250.1	0.200542			AVG Group 2	158752	23773.6	0.151479
		Relative to control (contro set as 100)						Relative to control (contro set as 100)
		Id.			Ratio Perimeter/Area			Id.			Ratio Perimeter/Area
		Control 1			85.0645			Rbpj-KO 1			78.2765
		Control 2			116.455			Rbpj-KO 2			77.6568
		Control 3			103.719			Rbpj-KO 3			74.1496
		Control 4			94.7614			Rbpj-KO 4			67.5166
		Control 5			115.731			Rbpj-KO 5			82.1261
		Control 6			94.6968			Rbpj-KO 6			76.9609
		Control 7			89.5721					AVG	76.1144
				AVG	100					STDEV	4.93339
				STDEV	12.3791					SEM	2.01405
				SEM	4.67885

## Sheet: Fig 1g
Figure 1g	Vessel diameter in capillareis, arteries and veins at P10
	Capillaries diameter
		Id.		Value 1	Value 2	Value 3	Value 4	Value 5	AVG			Id.		Value 1	Value 2	Value 3	Value 4	Value 5	AVG		SUMMARY								Brown-Forsythe and Welch ANOVA tests
	Control 1	Control 1.1	Vessel 1	9.10288	9.11974	8.7134	8.2411	8.11028	8.65748		Rbpj-KO 1	Rbpj-KO 1.1	Vessel 1	10.6817	10.4921	10.394	10.5104	10.5496	10.5256			Control			Rbpj-KO				Number of families	1
			Vessel 2	10.1525	10.1827	10.4421	10.423	10.5047	10.341				Vessel 2	9.73124	10.2959	11.3081	12.074	12.9891	11.2797			Arteries	Capillaries	Veins	Arteries	Capillaries	Veins		Number of comparisons per family	3
			Vessel 3	11.6034	12.0871	12.334	12.5368	12.5786	12.228				Vessel 3	12.5681	11.469	10.2029	9.64716	9.79204	10.7358		Number of values	8	8	8	8	8	8		Alpha	0.05
			Vessel 4	9.69272	9.47537	8.97781	8.83696	8.75396	9.14736				Vessel 4	12.5681	11.469	10.2029	9.64716	9.79204	10.7358		Minimum	14.93	7.726	15.34	16.2	14.06	22.17
			Vessel 5	10.8514	10.7632	10.6569	10.5134	10.4191	10.6408				Vessel 5	27.7458	27.7108	27.9303	28.0269	28.2514	27.933		Maximum	21.5	12.35	24.69	23.42	21.03	51.6		Tamhane's T2 multiple comparisons test	Mean Diff.	95.00% CI of diff.	Significant?	Summary	Adjusted P Value
		Control 1.2	Vessel 1	12.8117	12.7271	12.349	12.2617	11.9321	12.4163			Rbpj-KO 1.2	Vessel 1	11.0139	10.8638	10.7906	10.6575	10.5188	10.7689		Range	6.573	4.622	9.348	7.217	6.973	29.43		Arteries_CTRL vs. Arteries_KO	-1.632	-4.852 to 1.589	No	ns	0.4703	A-D
			Vessel 2	9.75581	9.76682	9.62499	9.54082	9.25893	9.58948				Vessel 2	10.4744	10.2369	10.0324	10.0222	9.8579	10.1248		AVG	18.62	10.68	21.13	20.25	17.32	36.74		Capillaries_CTRL vs. Capillaries_KO	-6.631	-9.205 to -4.058	Yes	****	<0.0001	B-E
			Vessel 3	11.2038	11.0674	11.0144	11.3106	11.4521	11.2097				Vessel 3	10.3685	10.2032	9.73445	9.36954	9.14953	9.76504		STDEV	2.213	1.315	3.073	2.521	2.246	8.957		Veins_CTRL vs. Veins_KO	-15.61	-25.49 to -5.734	Yes	**	0.004	C-F
			Vessel 4	11.4708	11.7247	12.0838	12.0394	12.1573	11.8952				Vessel 4	16.5405	16.581	16.4494	16.0319	15.3779	16.1961		SEM	0.7826	0.4648	1.087	0.8913	0.7939	3.167
			Vessel 5	11.7969	11.3533	11.5249	11.2366	11.2043	11.4232				Vessel 5	8.44308	8.42046	8.59443	8.71062	8.86393	8.60651										Test details	Mean 1	Mean 2	Mean Diff.	SE of diff.	n1	n2	t	DF
		Control 1.3	Vessel 1	10.4898	10.0471	10.0753	9.22852	8.73345	9.71483			Rbpj-KO 1.3	Vessel 1	36.9712	12.5334	13.2307	14.0359	36.5074	22.6557										Arteries_CTRL vs. Arteries_KO	18.62	20.25	-1.632	1.186	8	8	1.376	13.77
			Vessel 2	18.3205	17.7022	18.0828	18.4411	18.8875	18.2868				Vessel 2	10.264	10.1649	10.0063	10.18	10.3285	10.1888										Capillaries_CTRL vs. Capillaries_KO	10.68	17.32	-6.631	0.92	8	8	7.208	11.29
			Vessel 3	18.4711	18.3961	18.3152	18.0079	17.8752	18.2131				Vessel 3	16.5851	15.1364	14.0561	14.0776	15.13	14.997										Veins_CTRL vs. Veins_KO	21.13	36.74	-15.61	3.348	8	8	4.663	8.626
			Vessel 4	9.95085	9.79306	9.5245	9.38372	9.33511	9.59745				Vessel 4	9.69528	9.88403	10.0554	9.4929	24.9903	12.8236
			Vessel 5	14.3256	14.174	13.9726	15.2169	15.1569	14.5692				Vessel 5	22.226	21.4858	20.1915	18.7802	17.7458	20.0859
		Control 1.4	Vessel 1	12.3008	12.7488	14.5707	15.8408	17.0689	14.506			Rbpj-KO 1.4	Vessel 1	11.6746	12.2021	12.7496	13.1962	13.5985	12.6842
			Vessel 2	16.8793	17.0127	17.0882	17.2793	17.3705	17.126				Vessel 2	16.1673	16.0128	15.9546	15.824	16.0501	16.0018
			Vessel 3	18.0484	18.8652	19.6129	19.8906	20.0921	19.3018				Vessel 3	15.1503	15.3563	15.4912	15.656	15.6523	15.4612
			Vessel 4	8.77085	8.8492	8.99757	9.30023	9.57515	9.0986				Vessel 4	13.7315	14.3425	14.9193	15.5731	16.2696	14.9672
			Vessel 5	9.51555	9.13306	8.89322	8.84977	8.6443	9.00718				Vessel 5	15.2136	14.5138	14.3002	14.3282	14.4861	14.5684
	Control 2	Control 2.1	Vessel 1	9.48982	9.41624	9.36192	9.26953	9.43238	9.39398		Rbpj-KO 2	Rbpj-KO 2.1	Vessel 1	31.139	32.0323	33.0366	33.3274	32.6661	32.4403
			Vessel 2	8.62427	8.60402	8.51994	8.43178	8.51065	8.53813				Vessel 2	18.1545	17.5665	17.6843	17.9044	18.6497	17.9919
			Vessel 3	14.227	14.4841	14.572	14.7115	14.4453	14.488				Vessel 3	32.0571	29.0857	27.8382	27.1102	26.6362	28.5455
			Vessel 4	9.24893	9.22898	8.96273	8.74823	8.5214	8.94205				Vessel 4	25.1514	25.765	26.19	26.5122	26.6204	26.0478
			Vessel 5	10.9266	11.2554	11.4576	11.4464	11.2857	11.2743				Vessel 5	24.3496	25.8277	27.5725	28.8503	30.0869	27.3374
		Control 2.2	Vessel 1	7.31102	7.20492	7.05994	6.77145	6.61906	6.99328			Rbpj-KO 2.2	Vessel 1	8.83174	9.06585	9.49161	9.06181	9.25334	9.14087
			Vessel 2	11.3568	11.152	10.7368	10.7211	10.7517	10.9437				Vessel 2	18.521	18.8106	18.764	18.3226	17.1358	18.3108
			Vessel 3	9.19943	9.33763	9.32829	9.07369	8.98388	9.18458				Vessel 3	27.4082	26.3025	25.2636	14.8718	15.0203	21.7733
			Vessel 4	11.1316	11.171	10.7608	10.616	10.4499	10.8258				Vessel 4	16.4416	15.0651	14.4154	13.4709	12.9654	14.4717
			Vessel 5	10.1542	10.3014	10.1013	10.4615	10.5769	10.3191				Vessel 5	17.6516	17.4346	18.4161	22.4079	23.9424	19.9705
		Control 2.3	Vessel 1	12.672	12.8071	12.9604	13.1294	13.1111	12.936			Rbpj-KO 2.3	Vessel 1	10.1508	9.81308	9.32027	8.94396	8.86705	9.41903
			Vessel 2	12.5575	12.5085	12.735	12.7576	12.8081	12.6733				Vessel 2	22.5551	24.0105	24.0644	24.4411	24.3491	23.8841
			Vessel 3	10.8336	10.4954	10.3077	10.0861	10.6354	10.4716				Vessel 3	45.6759	46.1145	46.5569	46.5318	12.5114	39.4781
			Vessel 4	12.5298	11.8585	10.2529	9.74205	9.30724	10.7381				Vessel 4	16.809	16.578	15.8665	15.0252	14.4609	15.7479
			Vessel 5	9.27606	9.15513	9.13794	9.18445	9.28408	9.20753				Vessel 5	14.5243	13.7575	13.4197	12.9254	13.1273	13.5509
		Control 2.4	Vessel 1	14.6783	13.8975	12.6017	12.2403	12.6054	13.2046			Rbpj-KO 2.4	Vessel 1	10.2076	10.0746	10.385	10.1826	11.1004	10.39
			Vessel 2	11.9422	12.1058	12.4964	12.8342	12.9974	12.4752				Vessel 2	10.8964	11.708	11.6182	11.6564	12.7935	11.7345
			Vessel 3	9.10881	8.77474	8.56155	8.50979	8.41531	8.67404				Vessel 3	18.3674	19.3233	20.3213	20.0022	38.5879	23.3204
			Vessel 4	9.79836	9.66022	9.95175	9.60286	9.39499	9.68163				Vessel 4	31.1323	31.3061	31.1687	20.2221	16.9741	26.1607
			Vessel 5	13.8392	14.11	13.7688	13.3833	13.6266	13.7456				Vessel 5	16.2661	15.8477	15.8978	53.5012	52.7084	30.8442
	Control 3	Control 3.1	Vessel 1	9.25278	8.97863	8.79944	8.7042	8.49662	8.84633		Rbpj-KO 3	Rbpj-KO 3.1	Vessel 1	18.5755	18.6927	19.5251	19.5358	20.5217	19.3702
			Vessel 2	11.8166	11.6432	11.8029	11.8004	12.0529	11.8232				Vessel 2	21.3396	21.5452	21.2771	19.9383	17.722	20.3644
			Vessel 3	14.5491	12.2327	13.4747	15.0212	14.7093	13.9974				Vessel 3	12.5905	14.5084	11.6585	10.8667	10.8236	12.0896
			Vessel 4	10.3463	10.2706	10.2805	10.3208	10.3202	10.3077				Vessel 4	10.0553	9.54395	24.4885	23.9066	23.3446	18.2678
			Vessel 5	10.4158	10.6716	9.92544	9.25188	8.6256	9.77807				Vessel 5	14.8466	15.481	15.647	16.109	17.1737	15.8515
		Control 3.2	Vessel 1	9.08897	9.02282	9.11941	9.30157	9.46309	9.19917			Rbpj-KO 3.2	Vessel 1	9.7684	10.3921	10.6166	11.2548	10.8293	10.5722
			Vessel 2	10.0844	11.0159	11.7903	12.5185	12.5248	11.5868				Vessel 2	13.3187	13.74	18.1478	18.0161	17.5284	16.1502
			Vessel 3	11.3179	13.2403	13.6039	13.4685	12.0552	12.7371				Vessel 3	12.3657	12.9659	13.2228	14.0854	29.0657	16.3411
			Vessel 4	11.945	11.4032	11.9884	11.6631	11.6239	11.7247				Vessel 4	17.7439	19.6658	22.37	25.0823	26.3677	22.2459
			Vessel 5	12.3623	12.257	12.2303	11.5057	11.7816	12.0274				Vessel 5	14.9846	15.2207	15.7199	16.9831	18.4522	16.2721
		Control 3.3	Vessel 1	9.83535	9.79771	9.57591	9.49191	9.40126	9.62043			Rbpj-KO 3.3	Vessel 1	21.248	21.0843	21.1207	21.3895	22.0739	21.3833
			Vessel 2	10.3532	10.3276	9.96572	10.0401	9.88864	10.115				Vessel 2	26.0723	25.0661	23.8372	21.6013	18.8832	23.092
			Vessel 3	11.6942	11.5039	10.3583	9.9143	9.74654	10.6435				Vessel 3	12.6667	12.476	12.3945	12.44	12.6952	12.5345
			Vessel 4	10.138	10.4201	10.3743	10.5657	10.6758	10.4348				Vessel 4	10.97	10.6987	10.3435	9.95935	9.80151	10.3546
			Vessel 5	10.6968	11.7312	11.0829	11.1457	10.9786	11.127				Vessel 5	19.6969	20.1932	20.6218	20.8922	20.55	20.3908
		Control 3.4	Vessel 1	9.11306	9.71356	9.36446	9.0653	8.95345	9.24197			Rbpj-KO 3.4	Vessel 1	25.6345	25.8578	26.0874	26.2143	25.8287	25.9246
			Vessel 2	9.78151	10.0703	10.0799	9.50859	9.39592	9.76724				Vessel 2	15.1538	15.1002	15.3807	15.2541	14.7684	15.1315
			Vessel 3	9.53315	9.14773	8.85854	8.79893	8.94892	9.05745				Vessel 3	11.9816	11.8528	11.8298	11.6565	11.4943	11.763
			Vessel 4	9.43005	9.43005	9.55974	9.52922	9.54067	9.49794				Vessel 4	24.0594	23.9988	23.7658	23.2822	22.7398	23.5692
			Vessel 5	7.63816	7.83946	8.62721	8.68345	9.04591	8.36684				Vessel 5	13.6597	13.1794	12.7415	12.6611	12.4998	12.9483
	Control 4	Control 4.1	Vessel 1	10.1862	9.86796	9.85626	9.90126	10.1929	10.0009		Rbpj-KO 4	Rbpj-KO 4.1	Vessel 1	15.1695	15.4947	15.6855	15.9785	16.5903	15.7837
			Vessel 2	9.47014	9.14138	9.12534	8.8527	9.08986	9.13588				Vessel 2	8.86145	8.88236	8.88037	8.85649	8.96896	8.88992
			Vessel 3	10.2793	10.167	9.64691	9.65908	9.74227	9.89893				Vessel 3	11.6948	11.6638	11.914	12.2862	12.5938	12.0305
			Vessel 4	9.51221	10.0823	10.1306	10.6059	10.5931	10.1848				Vessel 4	14.3024	12.4665	13.2598	13.8307	12.1593	13.2038
			Vessel 5	15.6076	15.6732	15.6251	15.904	16.2334	15.8087				Vessel 5	20.2949	19.2428	18.2447	17.4383	17.0578	18.4557
		Control 4.2	Vessel 1	11.8297	11.621	11.4072	11.2699	11.1705	11.4596			Rbpj-KO 4.2	Vessel 1	19.8859	20.8939	21.2731	20.4543	18.3131	20.164
			Vessel 2	9.04512	9.0609	9.11109	9.19625	9.29723	9.14212				Vessel 2	14.6845	14.8793	14.9798	15.0526	14.925	14.9042
			Vessel 3	9.13992	9.17503	9.22177	9.22894	9.37779	9.22869				Vessel 3	16.096	15.4155	15.2233	15.0091	14.8222	15.3132
			Vessel 4	10.6498	10.4103	10.2406	10.1094	9.93708	10.2694				Vessel 4	12.1701	12.019	12.0581	11.9398	11.841	12.0056
			Vessel 5	9.92601	9.69816	9.57851	9.29399	9.24822	9.54898				Vessel 5	49.1293	49.2463	49.2896	48.7908	47.9602	48.8833
		Control 4.3	Vessel 1	12.6114	13.114	13.7228	14.1156	14.5976	13.6323			Rbpj-KO 4.3	Vessel 1	13.8694	13.1409	12.9736	13.4055	13.1449	13.3069
			Vessel 2	10.6746	11.0723	11.2647	11.2501	11.1731	11.087				Vessel 2	12.2043	12.9381	16.8832	15.8776	15.4776	14.6762
			Vessel 3	10.1474	10.5939	11.3049	15.3061	14.6279	12.396				Vessel 3	11.5849	11.8844	11.9261	12.4487	13.2885	12.2265
			Vessel 4	13.2491	14.6328	15.6224	15.9491	16.2068	15.132				Vessel 4	14.7926	13.8981	13.4469	13.6191	14.3599	14.0233
			Vessel 5	9.83873	9.77422	9.07566	9.25102	9.06561	9.40105				Vessel 5	11.1795	12.0125	12.8258	13.2736	13.7695	12.6122
		Control 4.4	Vessel 1	10.149	10.1488	10.5516	10.9639	11.2434	10.6114			Rbpj-KO 4.4	Vessel 1	14.6353	15.2424	15.5723	15.7332	15.8225	15.4011
			Vessel 2	11.9616	12.0389	10.7972	13.0016	12.9053	12.1409				Vessel 2	10.6626	9.75671	8.76094	8.8423	9.09593	9.4237
			Vessel 3	9.68327	9.90219	10.3357	10.7639	11.0072	10.3385				Vessel 3	29.7256	27.7203	27.0693	23.6551	22.6542	26.1649
			Vessel 4	8.58749	8.59345	8.8217	8.89911	9.02939	8.78623				Vessel 4	10.5092	11.0051	11.6956	12.0644	12.9281	11.6405
			Vessel 5	10.9638	9.50489	9.2758	9.42891	9.92351	9.81939				Vessel 5	10.5315	10.9085	10.6358	10.8049	12.0638	10.9889
	Control 5	Control 5.1	Vessel 1	12.4141	12.6614	12.2524	12.0314	11.0912	12.0901		Rbpj-KO 5	Rbpj-KO 5.1	Vessel 1	17.6216	17.5832	17.7387	17.7567	17.4514	17.6303
			Vessel 2	14.2012	13.4225	12.8811	12.7106	12.335	13.1101				Vessel 2	15.1877	16.2382	17.0564	17.2692	17.156	16.5815
			Vessel 3	13.3878	13.8405	13.5421	5.78043	5.67182	10.4445				Vessel 3	13.1667	13.6182	13.8642	13.9822	14.1114	13.7485
			Vessel 4	11.6243	11.6867	11.8946	11.808	5.64666	10.532				Vessel 4	18.1763	17.8284	17.4632	16.999	16.5547	17.4043
			Vessel 5	6.27452	6.3236	6.39137	5.7541	5.94349	6.13741				Vessel 5	21.0587	21.0975	21.1798	21.3155	21.4593	21.2222
		Control 5.2	Vessel 1	12.9205	13.0279	13.0765	13.126	13.1819	13.0665			Rbpj-KO 5.2	Vessel 1	22.5002	23.0389	23.2811	23.7853	24.0001	23.3211
			Vessel 2	16.4667	15.7407	14.1442	13.9106	13.7898	14.8104				Vessel 2	19.9898	19.9177	20.0698	20.2738	19.9821	20.0466
			Vessel 3	7.46356	9.26471	9.82866	10.2502	10.5447	9.47037				Vessel 3	15.6496	15.9848	16.1796	16.2743	16.4188	16.1014
			Vessel 4	11.7047	11.489	11.6542	11.452	10.9309	11.4462				Vessel 4	15.12	15.747	16.1182	16.3251	17.0039	16.0628
			Vessel 5	10.219	10.3946	10.7035	10.8117	10.7523	10.5762				Vessel 5	21.6754	22.2511	23.0005	23.6639	24.9328	23.1047
		Control 5.3	Vessel 1	10.448	10.516	10.7225	10.7214	5.75805	9.63319			Rbpj-KO 5.3	Vessel 1	15.3688	15.4731	15.5392	15.511	15.302	15.4388
			Vessel 2	13.718	13.5487	13.6696	13.2854	13.3874	13.5218				Vessel 2	20.9729	21.1917	21.2735	20.9979	20.593	21.0058
			Vessel 3	11.9184	12.129	12.2442	12.3164	12.4658	12.2148				Vessel 3	18.728	19.3792	19.7792	20.5417	21.1709	19.9198
			Vessel 4	9.88033	10.2828	10.3293	10.2692	6.49918	9.45216				Vessel 4	26.8072	26.7026	26.5992	26.7212	26.2926	26.6246
			Vessel 5	9.9007	9.89664	9.88385	9.66856	9.88118	9.84619				Vessel 5	15.4618	15.8774	15.8998	16.1377	16.5305	15.9814
	Control 6	Control 6.1	Vessel 1	9.15073	10.1453	10.9291	12.0949	12.6227	10.9886		Rbpj-KO 6	Rbpj-KO 6.1	Vessel 1	15.9151	15.905	16.1653	16.0483	15.6039	15.9275
			Vessel 2	10.1635	10.188	10.0567	6.59875	6.41435	8.68427				Vessel 2	16.5689	15.8662	14.8604	14.3049	15.145	15.3491
			Vessel 3	8.54942	8.22274	7.66722	7.16268	6.42398	7.60521				Vessel 3	17.9083	17.7985	17.6117	17.3757	17.1502	17.5689
			Vessel 4	6.7067	6.9628	6.94146	6.72673	6.57226	6.78199				Vessel 4	19.4725	19.2853	19.1163	18.5174	18.0439	18.8871
			Vessel 5	8.54103	7.23276	7.01059	6.56839	5.97033	7.06462				Vessel 5	12.4918	12.6452	12.8655	12.85	12.6334	12.6972
		Control 6.2	Vessel 1	5.74068	5.79875	5.9995	6.0836	6.11607	5.94772			Rbpj-KO 6.2	Vessel 1	7.98611	8.03177	14.583	14.6772	14.4789	11.9514
			Vessel 2	13.8442	13.2239	12.4871	12.021	11.6215	12.6395				Vessel 2	16.7709	16.7923	16.8623	16.9762	17.1568	16.9117
			Vessel 3	5.41028	5.39591	5.24255	5.5111	6.04508	5.52098				Vessel 3	19.7635	22.1902	23.1684	22.4779	10.8902	19.6981
			Vessel 4	6.80225	6.72394	7.01423	7.52693	7.8339	7.18025				Vessel 4	8.49964	8.59122	8.85619	9.05283	9.23461	8.8469
			Vessel 5	6.80975	6.63807	6.83155	6.5871	6.81231	6.73575				Vessel 5	25.8341	26.7082	27.9369	27.9542	26.9498	27.0766
		Control 6.3	Vessel 1	6.59863	6.65701	7.19251	7.31153	7.50438	7.05281			Rbpj-KO 6.3	Vessel 1	16.1891	16.1144	16.0234	15.9663	16.2918	16.117
			Vessel 2	10.7675	8.98065	8.24385	8.09435	8.21731	8.86072				Vessel 2	13.6339	13.7287	13.7754	13.8089	13.8928	13.768
			Vessel 3	5.66972	5.73921	6.07934	6.36031	6.88394	6.14651				Vessel 3	13.3789	14.4366	15.1073	15.69	16.1503	14.9526
			Vessel 4	6.80129	6.08832	5.45164	5.19825	5.22375	5.75265				Vessel 4	13.5962	13.4189	13.3312	13.2596	13.4545	13.4121
			Vessel 5	8.11251	8.65464	9.08961	9.32566	9.462	8.92889				Vessel 5	17.4048	17.7091	17.9181	17.8825	17.9174	17.7664
	Control 7	Control 7.1	Vessel 1	11.9165	12.2218	12.7549	12.8892	12.9023	12.537		Rbpj-KO 7	Rbpj-KO 7.1	Vessel 1	22.7651	23.229	23.3727	23.7606	23.4738	23.3202
			Vessel 2	14.7896	15.1661	7.17513	6.63506	6.48141	10.0495				Vessel 2	16.001	16.7089	16.9627	17.0025	16.6739	16.6698
			Vessel 3	10.7863	10.4674	10.2136	9.78438	9.01062	10.0525				Vessel 3	15.3699	15.5063	15.776	15.6574	15.6815	15.5982
			Vessel 4	13.4996	13.0229	13.2628	13.1923	13.0539	13.2063				Vessel 4	16.8516	16.5706	16.4707	16.6955	16.3042	16.5785
			Vessel 5	8.61264	9.01957	10.6599	5.34597	5.17159	7.76193				Vessel 5	16.3482	16.378	16.6015	16.2619	16.1155	16.341
		Control 7.2	Vessel 1	8.82727	8.72114	8.64307	8.5017	8.25668	8.58997			Rbpj-KO 7.2	Vessel 1	20.9552	21.2218	21.2025	21.2701	21.2171	21.1734
			Vessel 2	7.54698	8.04106	8.44086	9.03966	9.69939	8.55359				Vessel 2	20.8211	20.4614	20.3452	19.9469	19.3714	20.1892
			Vessel 3	10.2213	10.775	11.3883	11.8911	12.313	11.3177				Vessel 3	24.8666	24.8119	24.6045	24.1295	23.8744	24.4574
			Vessel 4	10.5712	11.164	11.5517	12.4612	12.9198	11.7336				Vessel 4	15.5552	20.5575	20.7651	20.978	20.4904	19.6693
			Vessel 5	6.1184	5.94249	6.0272	5.91035	6.25483	6.05065				Vessel 5	19.0324	18.6829	17.7672	16.9811	16.7666	17.8461
		Control 7.3	Vessel 1	6.08261	6.4143	13.582	13.1626	12.6509	10.3785			Rbpj-KO 7.3	Vessel 1	13.6621	13.624	13.7802	13.9148	13.9714	13.7905
			Vessel 2	14.8678	15.3169	15.8563	15.7139	15.0263	15.3562				Vessel 2	21.5511	27.7306	29.0556	29.8493	29.7706	27.5914
			Vessel 3	12.0374	11.5523	10.9961	10.6572	9.9586	11.0403				Vessel 3	20.5084	20.262	19.5046	18.165	16.8791	19.0638
			Vessel 4	14.3739	14.1884	13.8139	13.3158	12.622	13.6628				Vessel 4	17.417	17.7572	17.993	18.3863	19.0604	18.1228
			Vessel 5	15.7939	16.496	16.9286	17.2632	7.65151	14.8266				Vessel 5	16.3779	16.56	16.7021	16.9734	17.2065	16.764
	Control 8	Control 8.1	Vessel 1	10.8621	10.4819	10.266	10.1627	10.1227	10.3791		Rbpj-KO 8	Rbpj-KO 8.1	Vessel 1	11.7009	11.8502	11.9966	12.3873	12.3273	12.0525
			Vessel 2	12.621	12.5209	12.5619	12.5355	12.1962	12.4871				Vessel 2	12.2318	12.1661	13.177	13.2664	12.8805	12.7444
			Vessel 3	15.9013	15.8871	15.5602	15.4049	15.3994	15.6306				Vessel 3	6.11541	5.9727	5.7311	5.69566	21.3855	8.98008
			Vessel 4	10.5333	10.3938	10.2252	10.101	9.96664	10.244				Vessel 4	14.7111	14.5845	15.3203	16.1956	16.5089	15.4641
			Vessel 5	13.1899	12.4641	12.1343	12.3702	12.9673	12.6252				Vessel 5	22.0077	22.12	21.6607	21.5764	21.823	21.8376
		Control 8.2	Vessel 1	12.393	12.0727	12.2487	11.9323	11.7683	12.083			Rbpj-KO 8.2	Vessel 1	11.4301	11.8844	12.0905	12.5583	12.2969	12.052
			Vessel 2	10.8102	10.753	10.6755	10.659	10.627	10.7049				Vessel 2	11.8066	22.5716	21.9555	21.9263	21.7169	19.9954
			Vessel 3	8.54065	8.42839	8.58628	8.32054	8.36072	8.44731				Vessel 3	6.58579	5.88168	5.84096	4.97068	4.31469	5.51876
			Vessel 4	8.52516	8.79872	9.38378	10.4073	10.6622	9.55544				Vessel 4	14.4394	15.3455	16.2275	17.3797	18.2342	16.3253
			Vessel 5	11.0088	10.833	10.9266	10.6688	10.2504	10.7375				Vessel 5	8.32923	16.1171	17.0145	17.8628	17.7499	15.4147
		Control 8.3	Vessel 1	11.4292	11.8665	12.446	13.0654	13.4449	12.4504			Rbpj-KO 8.3	Vessel 1	24.344	23.9666	24.3886	21.356	21.3412	23.0793
			Vessel 2	9.47774	9.77289	10.1686	10.7337	11.2537	10.2813				Vessel 2	22.5897	22.5158	22.4975	22.6838	22.5108	22.5595
			Vessel 3	11.7528	12.1079	13.0958	13.4447	13.4517	12.7706				Vessel 3	24.4715	23.3586	7.73818	8.19602	16.3486	16.0226
			Vessel 4	9.40926	9.5003	9.7867	9.57559	9.49253	9.55287				Vessel 4	16.8041	16.7952	30.4009	30.9811	31.4718	25.2906
			Vessel 5	7.49475	8.07972	8.94204	10.237	10.9189	9.13448				Vessel 5	14.786	14.2232	13.4754	12.8362	12.3348	13.5311
	Averages per area										Averages per area
	Id.		AVG								Id.		AVG
	Control 1	Control 1.1	10.2029								Rbpj-KO 1	Rbpj-KO 1.1	14.242
		Control 1.2	11.3068									Rbpj-KO 1.2	11.0923
		Control 1.3	14.0763									Rbpj-KO 1.3	16.1502
		Control 1.4	13.8079									Rbpj-KO 1.4	14.7366
	Control 2	Control 2.1	10.5273								Rbpj-KO 2	Rbpj-KO 2.1	26.4726
		Control 2.2	9.65329									Rbpj-KO 2.2	16.7334
		Control 2.3	11.2053									Rbpj-KO 2.3	20.416
		Control 2.4	11.5562									Rbpj-KO 2.4	20.49
	Control 3	Control 3.1	10.9505								Rbpj-KO 3	Rbpj-KO 3.1	17.1887
		Control 3.2	11.455									Rbpj-KO 3.2	16.3163
		Control 3.3	10.3882									Rbpj-KO 3.3	17.551
		Control 3.4	9.18629									Rbpj-KO 3.4	17.8673
	Control 4	Control 4.1	11.0058								Rbpj-KO 4	Rbpj-KO 4.1	13.6727
		Control 4.2	9.92977									Rbpj-KO 4.2	22.2541
		Control 4.3	12.3297									Rbpj-KO 4.3	13.369
		Control 4.4	10.3393									Rbpj-KO 4.4	14.7238
	Control 5	Control 5.1	10.4628								Rbpj-KO 5	Rbpj-KO 5.1	17.3174
		Control 5.2	11.8739									Rbpj-KO 5.2	19.7274
		Control 5.3	10.9336									Rbpj-KO 5.3	19.7941
	Control 6	Control 6.1	8.22493								Rbpj-KO 6	Rbpj-KO 6.1	16.086
		Control 6.2	7.60485									Rbpj-KO 6.2	16.8969
		Control 6.3	7.34832									Rbpj-KO 6.3	15.2032
	Control 7	Control 7.1	10.7214								Rbpj-KO 7	Rbpj-KO 7.1	17.7016
		Control 7.2	9.2491									Rbpj-KO 7.2	20.6671
		Control 7.3	13.0529									Rbpj-KO 7.3	19.0665
	Control 8	Control 8.1	12.2732								Rbpj-KO 8	Rbpj-KO 8.1	14.2157
		Control 8.2	10.3057									Rbpj-KO 8.2	13.8612
		Control 8.3	10.8379									Rbpj-KO 8.3	20.0966
	Averages per animal										Averages per animal
	Id.	AVG									Id.	AVG
	Control 1	12.3485									Rbpj-KO 1	14.0553
	Control 2	10.7355									Rbpj-KO 2	21.028
	Control 3	10.495									Rbpj-KO 3	17.2308
	Control 4	10.9011									Rbpj-KO 4	16.0049
	Control 5	11.0901									Rbpj-KO 5	18.9463
	Control 6	7.72603									Rbpj-KO 6	16.062
	Control 7	11.0078									Rbpj-KO 7	19.145
	Control 8	11.1389									Rbpj-KO 8	16.0579
	AVG	10.6804									AVG	17.3163
	STDEV	1.31379									STDEV	2.2455
	SEM	0.464493									SEM	0.793906
	Arteries and Veins diameter
	Control	Arteries	Diameter (um)		Control	Veins	Diameter (um)		Rbpj-KO	Arteries	Diameter (um)		Rbpj-KO	Veins	Diameter (um)
	Control 1	1	18.0517		Control 1	1	23.2343		Rbpj-KO 1	1	21.1223		Rbpj-KO 1	1	38.064
		2	28.191			2	15.6647			2	20.9943			2	37.084
		3	24.6197			3	33.36			3	19.281			3	28.4363
		4	19.4683		Control 2	1	23.5303			4	23.4007		Rbpj-KO 2	1	41.8707
		5	17.176			2	26.4653			5	23.3157			2	48.2687
	Control 2	1	19.7967			3	15.7613			6	13.5943			3	64.6463
		2	17.7663		Control 3	1	20.1853		Rbpj-KO 2	1	18.061			4	30.7133
		3	20.9153			2	17.7907			2	29.881		Rbpj-KO 3	1	22.2193
		4	13.4323			3	27.6687			3	16.8977			2	20.4913
		5	18.0193			4	19.944			4	18.701			3	23.557
	Control 3	1	17.704			5	24.958			5	14.03			4	22.405
		2	18.316		Control 4	1	24.5427			6	17.8003		Rbpj-KO 4	1	24.502
		3	22.17			2	19.244		Rbpj-KO 3	1	22.4033			2	31.3103
		4	16.68			3	22.366			2	22.689			3	26.5187
		5	22.816			4	19.5027			3	18.453			4	57.3553
	Control 4	1	21.0093			5	21.1007			4	20.706			5	46.2043
		2	24.002			6	23.454		Rbpj-KO 4	1	20.6837		Rbpj-KO 5	1	26.6633
		3	20.0033		Control 5	1	12.3747			2	26.5397			2	31.2447
		4	19.996			2	14.7647			3	17.5047			3	25.9647
		5	22.14			3	11.6987			4	26.9513			4	48.992
		6	20.3473			4	31.7153			5	23.6037		Rbpj-KO 6	1	26.646
	Control 5	1	13.9203			5	52.899		Rbpj-KO 5	1	19.2907			2	21.1057
		2	15.8113		Control 6	1	14.604			2	21.998			3	34.6753
		3	11.6823			2	14.7623			3	22.9033			4	47.5403
		4	10.8613			3	14.636			4	20.4653		Rbpj-KO 7	1	29.026
		5	15.9587			4	11.9437			5	21.5877			2	50.042
		6	20.0173			5	34.4503		Rbpj-KO 6	1	18.875			3	30.0827
		7	16.25		Control 7	1	18.8227			2	16.456		Rbpj-KO 8	1	31.523
	Control 6	1	16.3747			2	12.7937			3	16.386			2	58.9843
		2	18.4563			3	15.0687			4	17.838			3	41.742
		3	16.9777			4	14.6867			5	18.0253			4	74.1487
		4	18.9177		Control 8	1	15.2683		Rbpj-KO 7	1	18.0213
		5	14.1287			2	14.99			2	20.0903
		6	13.9			3	33.0553			3	33.6377
		7	12.7013							4	21.9123
		8	21.8387						Rbpj-KO 8	1	17.072
	Control 7	1	23.1493							2	13.7773
		2	16.336							3	17.024
		3	18.0187							4	16.9207
		4	20.077
		5	21.053
		6	14.3807
		7	19.807
	Contorl 8	1	17.5997
		2	16.4127
		3	20.423
		4	19.8947
		5	14.069
		6	20.3123
	Averages per animal				Averages per animal				Averages per animal				Averages per animal
	Id.	AVG			Id.	AVG			Id.	AVG			Id.	AVG
	Control 1	21.5013			Rbpj-KO 1	24.0863			Rbpj-KO 1	20.2847			Rbpj-KO 1	34.5281
	Control 2	17.986			Rbpj-KO 2	21.919			Rbpj-KO 2	19.2285			Rbpj-KO 2	46.3747
	Control 3	19.5372			Rbpj-KO 3	22.1093			Rbpj-KO 3	21.0628			Rbpj-KO 3	22.1682
	Control 4	21.2497			Rbpj-KO 4	21.7017			Rbpj-KO 4	23.0566			Rbpj-KO 4	37.1781
	Control 5	14.9288			Rbpj-KO 5	24.6905			Rbpj-KO 5	21.249			Rbpj-KO 5	33.2162
	Control 6	16.6619			Rbpj-KO 6	18.0793			Rbpj-KO 6	17.5161			Rbpj-KO 6	32.4918
	Control 7	18.9745			Rbpj-KO 7	15.3429			Rbpj-KO 7	23.4154			Rbpj-KO 7	36.3836
	Control 8	18.1186			Rbpj-KO 8	21.1046			Rbpj-KO 8	16.1985			Rbpj-KO 8	51.5995
	AVG	18.6197			AVG	21.1292			AVG	20.2515			AVG	36.7425
	STDEV	2.2135			STDEV	3.07346			STDEV	2.52103			STDEV	8.95742
	SEM	0.78259			SEM	1.08663			SEM	0.89132			SEM	3.16693

## Sheet: Fig 1j
Figure 1j	Quantitation of sprouting at P10
		Area (µm2)	Sprouts	Sprouts/100um2			Area (µm2)	Sprouts	Sprouts/100um2			SUMMARY						Unpaired t test with Welch's correction
	Control 1	66342.4	24	0.036176		Rbpj-KO 1	95807.4	3	0.00313128			Sprouting % (relative to control)						Table Analyzed	Sprouting (% relative to control)
		73710.7	23	0.0312031			73703	1	0.0013568				Sprouting			Sprouting
		73207.1	19	0.0259538			118770	3	0.00252589			Control 1	62.6313		Rbpj-KO 1	4.70674		Column B	KO
	Control 2	38674.9	28	0.0723983		Rbpj-KO 2	60663.5	3	0.00494532			Control 2	115.818		Rbpj-KO 2	10.8796		vs.	vs.
		65837.8	28	0.0425287			62743	5	0.00796902			Control 3	123.123		Rbpj-KO 3	10.051		Column A	CTRL
		36417.3	21	0.0576649			60635.7	2	0.00329839			Control 4	98.4271		Rbpj-KO 4	11.646
	Control 3	46331.4	34	0.0733844		Rbpj-KO 3	72560.8	5	0.00689077			AVG	100		AVG	9.32083		Unpaired t test with Welch's correction
		50377.4	28	0.0555804			93237.7	4	0.00429011			STDEV	26.9802		STDEV	3.14426		P value	0.0063
		51364.1	28	0.0545128			79009.5	3	0.00379701			SEM	13.4901		SEM	1.57213		P value summary	**
	Control 4	67002.5	33	0.0492519		Rbpj-KO 4	56221.1	4	0.00711477									Significantly different (P < 0.05)?	Yes
		75068.3	29	0.0386315			65774.6	4	0.00608137									One- or two-tailed P value?	Two-tailed
		76540.8	45	0.0587922			72138.1	3	0.00415869									Welch-corrected t, df	t=6.677, df=3.081
	Average per animal																	How big is the difference?
	Id.	Area (µm2)	Sprouts	Sprouts/100um2		Id.	Area (µm2)	Sprouts	Sprouts/100um2									Mean of column A	100
	Control 1	71086.7	22	0.0311109		Rbpj-KO 1	96093.5	2.33333	0.00233799									Mean of column B	9.321
	Control 2	46976.7	25.6667	0.0575306		Rbpj-KO 2	61347.4	3.33333	0.00540424									Difference between means (B - A) ± SEM	-90.68 ± 13.58
	Control 3	49357.6	30	0.0611592		Rbpj-KO 3	81602.7	4	0.00499263									95% confidence interval	-133.3 to -48.10
	Control 4	72870.6	35.6667	0.0488918		Rbpj-KO 4	64711.3	3.66667	0.00578494									R squared (eta squared)	0.9353
	AVG			0.0496732		AVG			0.00462995
	STDEV			0.0134019		STDEV			0.00156185									F test to compare variances
	SEM			0.00670097		SEM			0.000780927									F, DFn, Dfd	73.63, 3, 3
																		P value	0.0052
	Relative to control (control set as 100)																	P value summary	**
	Id.			Sprouting		Id.			Sprouting									Significantly different (P < 0.05)?	Yes
	Control 1			62.6313		Rbpj-KO 1			4.70674
	Control 2			115.818		Rbpj-KO 2			10.8796									Data analyzed
	Control 3			123.123		Rbpj-KO 3			10.051									Sample size, column A	4
	Control 4			98.4271		Rbpj-KO 4			11.646									Sample size, column B	4
	AVG			100		AVG			9.32083
	STDEV			26.9802		STDEV			3.14426
	SEM			13.4901		SEM			1.57213

## Sheet: Fig 1l
Figure 1l	Quantitation of endothelial cell (EC) proliferation at P7
		Area (um2)	Erg1+ nuclei	EdU+nuclei	Erg1+EdU+	Prolif EC per 100um2			Area (um2)	Erg1+ nuclei	EdU+nuclei	Erg1+EdU+	Prolif EC per 100um2		SUMMARY						Unpaired t test with Welch's correction
	Control_1.1	8084.57	122	17	9	0.111323		Rbpj_KO 1.1	14980.1	167	70	47	0.31375			Prolif EC per 100um2			Prolif EC per 100um2		Table Analyzed	EdU-Erg1 per 100um2 vascular area
	Control_1.2	8567.2	92	24	13	0.151742		Rbpj_KO 1.2	7074.93	117	42	29	0.409898		Control 1	0.163018		Rbpj-KO 1	0.416674
	Control_1.3	11062.5	142	44	25	0.225988		Rbpj_KO 1.3	6269.32	94	44	33	0.526373		Control 2	0.124946		Rbpj-KO 2	0.303399		Column B	KO
	Control_2.1	10038.5	94	18	7	0.0697315		Rbpj_KO 2.1	6559.5	125	42	29	0.442107		Control 3	0.185612		Rbpj-KO 3	0.377248		vs.	vs.
	Control_2.2	9436.07	105	27	17	0.18016		Rbpj_KO 2.2	7286.39	116	23	12	0.164691		Control 4	0.110166		Rbpj-KO 4	0.188284		Column A	Control
	Control_3.1	8895.69	128	35	16	0.179862		Rbpj_KO 3.1	10320.9	150	54	25	0.242228		Control 5	0.113701		Rbpj-KO 5	0.171428
	Control_3.2	9472.83	96	36	19	0.200574		Rbpj_KO 3.2	12965.7	183	100	74	0.570738		Control 6	0.0738946		Rbpj-KO 6	0.250601		Unpaired t test with Welch's correction
	Control_3.3	7936.52	75	29	14	0.1764		Rbpj_KO 3.3	8783.54	97	36	28	0.318778		Control 7	0.0966755		Rbpj-KO 7	0.177369		P value	0.0071
	Control_4.1	21716.7	243	61	24	0.110514		Rbpj_KO 4.1	27036.1	361.5	117.5	45	0.166444		Control 8	0.112475					P value summary	**
	Control_4.2	25230.7	251.5	54.5	21.5	0.0852137		Rbpj_KO 4.2	26632.9	356	129	57.5	0.215899		AVG	0.122561		AVG	0.269286		Significantly different (P < 0.05)?	Yes
	Control_4.3	24486.2	227.5	62	33	0.13477		Rbpj_KO 4.3	31231.5	409	159	57	0.182508		STDEV	0.0358373		STDEV	0.0995641		One- or two-tailed P value?	Two-tailed
	Control_5.1	17811.5	232	58	25.5	0.143166		Rbpj_KO 5.1	23093.2	314.5	89	35	0.15156		SEM	0.0126704		SEM	0.0376317		Welch-corrected t, df	t=3.695, df=7.356
	Control_5.2	20959.3	227.5	58.5	20	0.0954229		Rbpj_KO 5.2	20908.4	293	91	33	0.157831
	Control_5.3	19021.6	232	62.5	19.5	0.102515		Rbpj_KO 5.3	19766.4	273	89	40.5	0.204893								How big is the difference?
	Control_6.1	24935	266.5	59.5	16	0.0641667		Rbpj_KO 6.1	18931.6	278	99	46	0.242981								Mean of column A	0.1226
	Control_6.2	27050.3	259.5	50.5	15	0.0554523		Rbpj_KO 6.2	18337.3	282	112	42	0.229041								Mean of column B	0.2693
	Control_6.3	27433.5	268	61.5	28	0.102065		Rbpj_KO 6.3	17513.6	283.5	86.5	49	0.279783								Difference between means (B - A) ± SEM	0.1467 ± 0.03971
	Control_7.1	15001.9	210	61	16.5	0.109986		Rbpj_KO 7.1	17798.2	276.5	85	28.5	0.160129								95% confidence interval	0.05375 to 0.2397
	Control_7.2	21494.7	223.5	58	18.5	0.0860677		Rbpj_KO 7.2	18195.2	291.5	90.5	39	0.214343								R squared (eta squared)	0.6499
	Control_7.3	23411.1	265	62	22	0.0939726		Rbpj_KO 7.3	19982.7	294.5	79.5	31.5	0.157636
	Control_8.1	22429.6	245	50.5	22	0.0980846															F test to compare variances
	Control_8.2	22083.3	243.5	66	28.5	0.129057															F, DFn, Dfd	7.719, 6, 7
	Control_8.3	20402.2	215.5	55.5	22.5	0.110282															P value	0.0164
																					P value summary	*
																					Significantly different (P < 0.05)?	Yes
		Area (um2)	Erg1+ nuclei	EdU+nuclei	Erg1+EdU+	Prolif EC per 100um2			Area (um2)	Erg1+ nuclei	EdU+nuclei	Erg1+EdU+	Prolif EC per 100um2
	Control 1	9238.1	118.667	28.3333	15.6667	0.163018		Rbpj-KO 1	9441.44	126	52	36.3333	0.416674								Data analyzed
	Control 2	9737.28	99.5	22.5	12	0.124946		Rbpj-KO 2	6922.94	120.5	32.5	20.5	0.303399								Sample size, column A	8
	Control 3	8768.35	99.6667	33.3333	16.3333	0.185612		Rbpj-KO 3	10690	143.333	63.3333	42.3333	0.377248								Sample size, column B	7
	Control 4	23811.2	240.667	59.1667	26.1667	0.110166		Rbpj-KO 4	28300.2	375.5	135.167	53.1667	0.188284
	Control 5	19264.1	230.5	59.6667	21.6667	0.113701		Rbpj-KO 5	21256	293.5	89.6667	36.1667	0.171428
	Control 6	26472.9	264.667	57.1667	19.6667	0.0738946		Rbpj-KO 6	18260.8	281.167	99.1667	45.6667	0.250601
	Control 7	19969.2	232.833	60.3333	19	0.0966755		Rbpj-KO 7	18658.7	287.5	85	33	0.177369
	Control 8	21638.4	234.667	57.3333	24.3333	0.112475
	AVG					0.122561		AVG					0.269286
	STDEV					0.0358373		STDEV					0.0995641
	SEM					0.0126704		SEM					0.0376317
* Fractioned values in total count of nuclei are due to averaging of more than one field quantified per sample or section.

## Sheet: Fig 1n
Figure 1n	Gene expression analysis of tip-cell and proliferation markers by RT-qPCR
	Dll4 P7											SUMMARY										Brown-Forsythe and Welch ANOVA tests:	Dll4 P7 and P10. Control vs Rbpj-KO.
	File Name	6201_P7_EC_CTRLvsKO_Screen4.pcrd											Gene expression at P7					Gene expression at P10				Number of families	1
	Well	Target	Sample	Cq	ACTB Cq	dCt sample	dCT calibrator	ddCt	Normalized	AVG			Dll4	Esm1	Myc			Dll4	Esm1	Myc		Number of comparisons per family	2
	A01	Mm Dll4	Control 1	28.387	23.7009	4.68606	4.91948	-0.233417	1.17562	1.17537		Control 1	1.17537	0.934013	1.16849		Control 1	1.29394	1.64755	0.742458		Alpha	0.05
	A02	Mm Dll4	Control 1	28.3843	23.7009	4.68335	4.91948	-0.236126	1.17783			Control 2	1.28031	1.13679	0.877205		Control 2	0.90821	1.01212	1.26448
	A03	Mm Dll4	Control 1	28.3906	23.7009	4.68968	4.91948	-0.229798	1.17267			Control 3	0.875747	1.22838	0.914075		Control 3	1.0538	0.923086	0.936719		Tamhane's T2 multiple comparisons test	Mean Diff.	95.00% CI of diff.	Significant?	Summary	Adjusted P Value
	A04	Mm Dll4	Control 2	28.3624	23.8215	4.54091	4.91948	-0.378567	1.30005	1.28031		Control 4	0.759219	0.829176	1.09594		Control 4	0.831389	0.774997	1.15666		Dll4 CTRL P7 vs. Dll4 KO P7	0.3914	-0.1058 to 0.8886	No	ns	0.1138	A-B
	A05	Mm Dll4	Control 2	28.4184	23.8215	4.59686	4.91948	-0.322619	1.2506			AVG	1.02266	1.03209	1.01393		Control 5	0.87226	0.995671	1.44568		Dll4 CTRL P10 vs. Dll4 KO P10	0.8465	0.6770 to 1.016	Yes	****	<0.0001	C-D
	A06	Mm Dll4	Control 2	28.3733	23.8215	4.55181	4.91948	-0.36767	1.29027			STDEV	0.245416	0.182835	0.14057		Control 6	1.08749	1.21923	0.840516
	A07	Mm Dll4	Control 3	29.2085	24.0755	5.13295	4.91948	0.213472	0.862459	0.875747		SEM	0.122708	0.0914177	0.070285		Control 7	1.17697	0.793718	1.27629		Test details	Mean 1	Mean 2	Mean Diff.	SE of diff.	n1	n2	t	DF
	A08	Mm Dll4	Control 3	29.1908	24.0755	5.11529	4.91948	0.195811	0.873082								Control 8	0.899529	1.13043	0.673786		Dll4 CTRL P7 vs. Dll4 KO P7	1.023	0.6313	0.3914	0.1678	4	4	2.333	5.971
	A09	Mm Dll4	Control 3	29.1604	24.0755	5.08485	4.91948	0.165369	0.891701								AVG	1.01545	1.0621	1.04207		Dll4 CTRL P10 vs. Dll4 KO P10	1.015	0.169	0.8465	0.06463	8	8	13.1	10.1
	A10	Mm Dll4	Control 4	29.4706	24.2033	5.26731	4.91948	0.347835	0.785762	0.759219							STDEV	0.164587	0.28102	0.282205
	A11	Mm Dll4	Control 4	29.547	24.2033	5.34367	4.91948	0.424188	0.745258								SEM	0.0581903	0.0993555	0.0997747		Ordinary one-way ANOVA:	Esm1 P7 and P10. Control vs Rbpj-KO.
	A12	Mm Dll4	Control 4	29.5443	24.2033	5.341	4.91948	0.421524	0.746636													Number of families	1
	E01	Mm Dll4	Rbpj-KO 1	29.1747	24.0933	5.08136	4.91948	0.16188	0.893859	0.899568		Rbpj-KO 1	0.899568	0.54041	1.60571		Rbpj-KO 1	0.15395	0.154338	5.6137		Number of comparisons per family	2
	E02	Mm Dll4	Rbpj-KO 1	29.213	24.0933	5.11964	4.91948	0.200165	0.870451			Rbpj-KO 2	0.538613	0.406417	1.83291		Rbpj-KO 2	0.079893	0.160416	10.1873		Alpha	0.05
	E03	Mm Dll4	Rbpj-KO 1	29.1107	24.0933	5.01737	4.91948	0.0978964	0.934394			Rbpj-KO 3	0.368687	0.32763	2.2868		Rbpj-KO 3	0.168507	0.167547	2.43204
	E04	Mm Dll4	Rbpj-KO 2	28.7685	22.9121	5.85638	4.91948	0.936897	0.522355	0.538613		Rbpj-KO 4	0.718167	0.873895	1.86136		Rbpj-KO 4	0.0270838	0.179903	9.12956		Sidak's multiple comparisons test	Mean Diff.	95.00% CI of diff.	Significant?	Summary	Adjusted P Value
	E05	Mm Dll4	Rbpj-KO 2	28.6569	22.9121	5.74471	4.91948	0.825236	0.56439			AVG	0.631259	0.537088	1.8967		Rbpj-KO 5	0.24626	0.284731	4.42687		Esm1 CTRL P7 vs. Esm1 KO P7	0.495	0.1303 to 0.8598	Yes	**	0.0075	E-F
	E06	Mm Dll4	Rbpj-KO 2	28.75	22.9121	5.83788	4.91948	0.9184	0.529095			STDEV	0.228816	0.241107	0.284123		Rbpj-KO 6	0.238475	0.438277	4.19641		Esm1 CTRL P10 vs. Esm1 KO P10	0.8142	0.5563 to 1.072	Yes	****	<0.0001	G-H
	E07	Mm Dll4	Rbpj-KO 3	29.4069	23.0406	6.3663	4.91948	1.44682	0.36683	0.368687		SEM	0.114408	0.120553	0.142061		Rbpj-KO 7	0.228745	0.379875	5.11554
	E08	Mm Dll4	Rbpj-KO 3	29.3421	23.0406	6.30147	4.91948	1.38199	0.38369								Rbpj-KO 8	0.208883	0.21784	3.72011		Test details	Mean 1	Mean 2	Mean Diff.	SE of diff.	n1	n2	t	DF
	E09	Mm Dll4	Rbpj-KO 3	29.452	23.0406	6.41138	4.91948	1.4919	0.355543								AVG	0.168975	0.247866	5.60269		Esm1 CTRL P7 vs. Esm1 KO P7	1.032	0.5371	0.495	0.1509	4	4	3.28	20
	E10	Mm Dll4	Rbpj-KO 4	28.6822	23.3755	5.30675	4.91948	0.387267	0.764576	0.718167							STDEV	0.0795191	0.109158	2.68999		Esm1 CTRL P10 vs. Esm1 KO P10	1.062	0.2479	0.8142	0.1067	8	8	7.631	20
	E11	Mm Dll4	Rbpj-KO 4	28.6896	23.3755	5.31415	4.91948	0.394676	0.76066								SEM	0.0281142	0.0385932	0.951054
	E12	Mm Dll4	Rbpj-KO 4	28.9632	23.3755	5.58774	4.91948	0.668261	0.629265													Brown-Forsythe and Welch ANOVA tests:	Myc P7 and P10. Control vs Rbpj-KO.
	A01	Actin	Control 1	23.6964																		Number of families	1
	A02	Actin	Control 1	23.6471																		Number of comparisons per family	2
	A03	Actin	Control 1	23.7593																		Alpha	0.05
	A04	Actin	Control 2	23.8231
	A05	Actin	Control 2	23.8362																		Tamhane's T2 multiple comparisons test	Mean Diff.	95.00% CI of diff.	Significant?	Summary	Adjusted P Value
	A06	Actin	Control 2	23.8053																		Myc CTRL P7 vs. Myc KO P7	-0.8828	-1.411 to -0.3549	Yes	**	0.0077	I-J
	A07	Actin	Control 3	24.0427																		Myc CTRL P10 vs. Myc KO P10	-4.561	-7.254 to -1.867	Yes	**	0.0038	K-L
	A08	Actin	Control 3	24.1356
	A09	Actin	Control 3	24.0483																		Test details	Mean 1	Mean 2	Mean Diff.	SE of diff.	n1	n2	t	DF
	A10	Actin	Control 4	24.182																		Myc CTRL P7 vs. Myc KO P7	1.014	1.897	-0.8828	0.1585	4	4	5.57	4.386
	A11	Actin	Control 4	24.2422																		Myc CTRL P10 vs. Myc KO P10	1.042	5.603	-4.561	0.9563	8	8	4.769	7.154
	A12	Actin	Control 4	24.1857
	E01	Actin	Rbpj-KO 1	24.147
	E02	Actin	Rbpj-KO 1	24.0427
	E03	Actin	Rbpj-KO 1	24.0904
	E04	Actin	Rbpj-KO 2	22.96
	E05	Actin	Rbpj-KO 2	22.9471
	E06	Actin	Rbpj-KO 2	22.8293
	E07	Actin	Rbpj-KO 3	23.0331
	E08	Actin	Rbpj-KO 3	23.0669
	E09	Actin	Rbpj-KO 3	23.0217
	E10	Actin	Rbpj-KO 4	23.3832
	E11	Actin	Rbpj-KO 4	23.2259
	E12	Actin	Rbpj-KO 4	23.5173
	Dll4 P10
	File Name	6201_FACS_EC_KOvsCTRL_Screen3_021216.pcrd
	Well	Target	Sample	Cq	AVG hkg	dCq	dCq calibrator	ddCq	Normalized	AVG
	A01	Dll4	Control 1	30.196	23.4532	6.74282	7.3988	-0.655984	1.57569	1.29394
	A02	Dll4	Control 1	30.647	23.4532	7.19389	7.3988	-0.204908	1.15261
	A03	Dll4	Control 1	30.6459	23.4532	7.19278	7.3988	-0.206021	1.1535
	B01	Dll4	Control 2	31.799	24.0734	7.72562	7.3988	0.326824	0.797289	0.90821
	B02	Dll4	Control 2	31.4912	24.0734	7.41779	7.3988	0.0189854	0.986927
	B03	Dll4	Control 2	31.5609	24.0734	7.48743	7.3988	0.088634	0.940413
	C01	Dll4	Control 3	30.8082	23.6831	7.12501	7.3988	-0.27379	1.20898	1.0538
	C02	Dll4	Control 3	31.135	23.6831	7.45183	7.3988	0.0530268	0.963912
	C03	Dll4	Control 3	31.0986	23.6831	7.41549	7.3988	0.0166943	0.988495
	D01	Dll4	Control 4	31.6873	24.2537	7.43356	7.3988	0.0347607	0.976194	0.831389
	D02	Dll4	Control 4	31.9598	24.2537	7.70608	7.3988	0.307279	0.808165
	D03	Dll4	Control 4	32.147	24.2537	7.8933	7.3988	0.494499	0.709808
	E01	Dll4	Rbpj-KO 1	34.1808	23.9421	10.2387	7.3988	2.83986	0.139675	0.15395
	E02	Dll4	Rbpj-KO 1	33.8271	23.9421	9.88501	7.3988	2.48621	0.178474
	E03	Dll4	Rbpj-KO 1	34.1398	23.9421	10.1977	7.3988	2.79887	0.1437
	F01	Dll4	Rbpj-KO 2	34.5294	23.7529	10.7765	7.3988	3.37766	0.0962106	0.079893
	F02	Dll4	Rbpj-KO 2	34.7182	23.7529	10.9652	7.3988	3.56643	0.0844106
	F03	Dll4	Rbpj-KO 2	35.2334	23.7529	11.4805	7.3988	4.08173	0.0590579
	G01	Dll4	Rbpj-KO 3	34.1363	24.2099	9.92642	7.3988	2.52762	0.173424	0.168507
	G02	Dll4	Rbpj-KO 3	34.3748	24.2099	10.1649	7.3988	2.76612	0.146999
	G03	Dll4	Rbpj-KO 3	34.0423	24.2099	9.83244	7.3988	2.43364	0.185098
	H01	Dll4	Rbpj-KO 4	37.0276	24.2222	12.8054	7.3988	5.40663	0.0235744	0.0270838
	H02	Dll4	Rbpj-KO 4	37.8887	24.2222	13.6666	7.3988	6.26777	0.0129781
	H03	Dll4	Rbpj-KO 4	36.1046	24.2222	11.8824	7.3988	4.48362	0.0446989
	A01	Actb	Control 1	23.4664
	A02	Actb	Control 1	23.4824
	A03	Actb	Control 1	23.4106
	B01	Actb	Control 2	24.1079
	B02	Actb	Control 2	24.0489
	B03	Actb	Control 2	24.0635
	C01	Actb	Control 3	23.6344
	C02	Actb	Control 3	23.6714
	C03	Actb	Control 3	23.7436
	D01	Actb	Control 4	24.2153
	D02	Actb	Control 4	24.2325
	D03	Actb	Control 4	24.3133
	E01	Actb	Rbpj-KO 1	23.8441
	E02	Actb	Rbpj-KO 1	24.0908
	E03	Actb	Rbpj-KO 1	23.8915
	F01	Actb	Rbpj-KO 2	23.7417
	F02	Actb	Rbpj-KO 2	23.7445
	F03	Actb	Rbpj-KO 2	23.7726
	G01	Actb	Rbpj-KO 3	24.1928
	G02	Actb	Rbpj-KO 3	24.2492
	G03	Actb	Rbpj-KO 3	24.1877
	H01	Actb	Rbpj-KO 4	24.3489
	H02	Actb	Rbpj-KO 4	24.4227
	H03	Actb	Rbpj-KO 4	23.8948
	Esm1 P7
	File Name	6201_P7_EC_CTRLvsKO_Screen3.pcrd
	Well	Target	Sample	Cq	ACTB Cq	dCt sample	dCT calibrator	ddCt	Normalized	AVG sample
	B01	Mm Esm1	Control 1	34.5412	24.2215	10.3197	10.2492	0.0705264	0.95229	0.934013
	B02	Mm Esm1	Control 1	34.9359	24.2215	10.7144	10.2492	0.465261	0.72434
	B03	Mm Esm1	Control 1	34.3002	24.2215	10.0787	10.2492	-0.170448	1.12541
	B04	Mm Esm1	Control 2	34.4125	24.3024	10.1101	10.2492	-0.139029	1.10116	1.13679
	B05	Mm Esm1	Control 2	34.459	24.3024	10.1566	10.2492	-0.0925739	1.06627
	B06	Mm Esm1	Control 2	34.2378	24.3024	9.93542	10.2492	-0.31375	1.24293
	B07	Mm Esm1	Control 3	34.0383	24.4765	9.5618	10.2492	-0.687367	1.61034	1.22838
	B08	Mm Esm1	Control 3	34.9549	24.4765	10.4784	10.2492	0.229213	0.8531
	B09	Mm Esm1	Control 3	34.4367	24.4765	9.96027	10.2492	-0.2889	1.22171
	B10	Mm Esm1	Control 4	35.0671	24.6712	10.3959	10.2492	0.146716	0.903304	0.829176
	B11	Mm Esm1	Control 4	35.7076	24.6712	11.0364	10.2492	0.787197	0.579469
	B12	Mm Esm1	Control 4	34.9136	24.6712	10.2423	10.2492	-0.00684539	1.00476
	F01	Mm Esm1	Rbpj-KO 1	36.0507	24.5487	11.502	10.2492	1.25284	0.419622	0.54041
	F02	Mm Esm1	Rbpj-KO 1	35.1646	24.5487	10.6159	10.2492	0.366692	0.775559
	F03	Mm Esm1	Rbpj-KO 1	36.0288	24.5487	11.4801	10.2492	1.23091	0.426048
	F04	Mm Esm1	Rbpj-KO 2	34.4764	23.3622	11.1141	10.2492	0.864977	0.549055	0.406417
	F05	Mm Esm1	Rbpj-KO 2	35.1181	23.3622	11.7559	10.2492	1.50671	0.351913
	F06	Mm Esm1	Rbpj-KO 2	35.263	23.3622	11.9008	10.2492	1.65162	0.318284
	F07	Mm Esm1	Rbpj-KO 3	35.1653	23.4565	11.7088	10.2492	1.45966	0.363579	0.32763
	F08	Mm Esm1	Rbpj-KO 3	35.2866	23.4565	11.8301	10.2492	1.5809	0.334272
	F09	Mm Esm1	Rbpj-KO 3	35.5164	23.4565	12.0599	10.2492	1.81076	0.28504
	F10	Mm Esm1	Rbpj-KO 4	34.586	23.9862	10.5998	10.2492	0.350655	0.784228	0.873895
	F11	Mm Esm1	Rbpj-KO 4	34.2751	23.9862	10.2888	10.2492	0.0396781	0.972872
	F12	Mm Esm1	Rbpj-KO 4	34.4453	23.9862	10.4591	10.2492	0.20992	0.864585
	B01	Actin	Control 1	24.2705
	B02	Actin	Control 1	24.1947
	B03	Actin	Control 1	24.1992
	B04	Actin	Control 2	24.3184
	B05	Actin	Control 2	24.3211
	B06	Actin	Control 2	24.2676
	B07	Actin	Control 3	24.4437
	B08	Actin	Control 3	24.4649
	B09	Actin	Control 3	24.5208
	B10	Actin	Control 4	24.6419
	B11	Actin	Control 4	24.696
	B12	Actin	Control 4	24.6758
	F01	Actin	Rbpj-KO 1	24.5569
	F02	Actin	Rbpj-KO 1	24.549
	F03	Actin	Rbpj-KO 1	24.5403
	F04	Actin	Rbpj-KO 2	23.3939
	F05	Actin	Rbpj-KO 2	23.3534
	F06	Actin	Rbpj-KO 2	23.3394
	F07	Actin	Rbpj-KO 3	23.4907
	F08	Actin	Rbpj-KO 3	23.4548
	F09	Actin	Rbpj-KO 3	23.424
	F10	Actin	Rbpj-KO 4	24.0222
	F11	Actin	Rbpj-KO 4	23.9515
	F12	Actin	Rbpj-KO 4	23.985
	Esm1 P10
	File Name	6201_FACS_EC_KOvsCTRL_Screen3_021216.pcrd			2ul cDNA
	Well	Target	Sample	Cq	AVG hkg	dCq	dCq calibrator	ddCq	Normalized	AVG
	A04	Esm1	Control 1	40.5238	23.3979	17.1258	18.1662	-1.04032	2.05669	1.64755
	A05	Esm1	Control 1	40.7761	23.3979	17.3781	18.1662	-0.788019	1.7267
	A06	Esm1	Control 1	41.3509	23.3979	17.953	18.1662	-0.213214	1.15927
	B04	Esm1	Control 2	41.9739	24.0086	17.9654	18.1662	-0.200791	1.14933	1.01212
	B05	Esm1	Control 2	42.5298	24.0086	18.5213	18.1662	0.355111	0.781809
	B06	Esm1	Control 2	42.0304	24.0086	18.0218	18.1662	-0.144332	1.10522
	C04	Esm1	Control 3	41.3335	23.7723	17.5612	18.1662	-0.604943	1.52092	0.923086
	C05	Esm1	Control 3	42.3001	23.7723	18.5278	18.1662	0.361633	0.778283
	C06	Esm1	Control 3	43.0276	23.7723	19.2553	18.1662	1.0891	0.470055
	D04	Esm1	Control 4	43.1998	24.4341	18.7657	18.1662	0.599524	0.659972	0.774997
	D05	Esm1	Control 4	42.6048	24.4341	18.1707	18.1662	0.00456999	0.996837
	D06	Esm1	Control 4	43.1819	24.4341	18.7479	18.1662	0.581686	0.668183
	E04	Esm1	Rbpj-KO 1	44.9685	24.1114	20.8571	18.1662	2.69096	0.154861	0.154338
	E05	Esm1	Rbpj-KO 1	44.9622	24.1114	20.8508	18.1662	2.6846	0.155544
	E06	Esm1	Rbpj-KO 1	44.9897	24.1114	20.8783	18.1662	2.71209	0.152609
	F04	Esm1	Rbpj-KO 2	44.788	23.7374	21.0506	18.1662	2.88443	0.135425	0.160416
	F05	Esm1	Rbpj-KO 2	44.3242	23.7374	20.5868	18.1662	2.42059	0.186779
	F06	Esm1	Rbpj-KO 2	44.5561	23.7374	20.8187	18.1662	2.65251	0.159043
	G04	Esm1	Rbpj-KO 3	44.9892	24.1345	20.8546	18.1662	2.68847	0.155127	0.167547
	G05	Esm1	Rbpj-KO 3	44.7749	24.1345	20.6404	18.1662	2.47419	0.179967
	G06	Esm1	Rbpj-KO 3	44.8781	24.1345	20.7435	18.1662	2.57736	0.167547
	H04	Esm1	Rbpj-KO 4	44.6	23.8571	20.7429	18.1662	2.57675	0.167618	0.179903
	H05	Esm1	Rbpj-KO 4	44.4026	23.8571	20.5456	18.1662	2.37941	0.192187
	H06	Esm1	Rbpj-KO 4	44.4979	23.8571	20.6409	18.1662	2.47471	0.179903
	A04	Actb	Control 1	23.4123
	A05	Actb	Control 1	23.3959
	A06	Actb	Control 1	23.3856
	B04	Actb	Control 2	24.0146
	B05	Actb	Control 2	24.0609
	B06	Actb	Control 2	23.9502
	C04	Actb	Control 3	23.6877
	C05	Actb	Control 3	23.7817
	C06	Actb	Control 3	23.8475
	D04	Actb	Control 4	24.3231
	D05	Actb	Control 4	24.425
	D06	Actb	Control 4	24.5541
	E04	Actb	Rbpj-KO 1	24.0993
	E05	Actb	Rbpj-KO 1	24.0526
	E06	Actb	Rbpj-KO 1	24.1823
	F04	Actb	Rbpj-KO 2	23.6892
	F05	Actb	Rbpj-KO 2	23.7082
	F06	Actb	Rbpj-KO 2	23.8149
	G04	Actb	Rbpj-KO 3	24.1337
	G05	Actb	Rbpj-KO 3	24.1727
	G06	Actb	Rbpj-KO 3	24.0972
	H04	Actb	Rbpj-KO 4	23.9099
	H05	Actb	Rbpj-KO 4	23.8461
	H06	Actb	Rbpj-KO 4	23.8151
	Myc P7
	File Name	6201_P7_EC_CTRLvsKO_Screen7.pcrd
	Well	Target	Sample	Cq	ACTB Cq	dCt sample	dCT calibrator	ddCt	Normalized	AVG sample
	C01	Mm Myc	Control 1	34.814	24.311	10.503	10.5592	-0.0561849	1.03971	1.16849
	C02	Mm Myc	Control 1	34.4165	24.311	10.1054	10.5592	-0.45376	1.36961
	C03	Mm Myc	Control 1	34.7378	24.311	10.4268	10.5592	-0.132447	1.09615
	C04	Mm Myc	Control 2	35.1047	24.4124	10.6923	10.5592	0.133083	0.911881	0.877205
	C05	Mm Myc	Control 2	35.0969	24.4124	10.6845	10.5592	0.12528	0.916826
	C06	Mm Myc	Control 2	35.2883	24.4124	10.8759	10.5592	0.316691	0.802909
	C07	Mm Myc	Control 3	35.3836	24.6858	10.6978	10.5592	0.138586	0.908409	0.914075
	C08	Mm Myc	Control 3	35.1174	24.6858	10.4316	10.5592	-0.127603	1.09248
	C09	Mm Myc	Control 3	35.6768	24.6858	10.991	10.5592	0.431794	0.741339
	C10	Mm Myc	Control 4	35.4377	24.7997	10.638	10.5592	0.0787897	0.946852	1.09594
	C11	Mm Myc	Control 4	35.1324	24.7997	10.3327	10.5592	-0.226499	1.16999
	C12	Mm Myc	Control 4	35.1312	24.7997	10.3315	10.5592	-0.227731	1.17099
	G01	Mm Myc	Rbpj-KO 1	34.7985	25.0706	9.72791	10.5592	-0.831291	1.77928	1.60571
	G02	Mm Myc	Rbpj-KO 1	34.6967	25.0706	9.62607	10.5592	-0.93313	1.90941
	G03	Mm Myc	Rbpj-KO 1	35.4555	25.0706	10.3849	10.5592	-0.174314	1.12843
	G04	Mm Myc	Rbpj-KO 2	33.416	23.7051	9.71084	10.5592	-0.848358	1.80045	1.83291
	G05	Mm Myc	Rbpj-KO 2	33.4516	23.7051	9.74648	10.5592	-0.812714	1.75651
	G06	Mm Myc	Rbpj-KO 2	33.307	23.7051	9.60183	10.5592	-0.957368	1.94176
	G07	Mm Myc	Rbpj-KO 3	33.4582	23.6016	9.85665	10.5592	-0.70255	1.62738	2.2868
	G08	Mm Myc	Rbpj-KO 3	32.8582	23.6016	9.25661	10.5592	-1.30259	2.46672
	G09	Mm Myc	Rbpj-KO 3	32.6928	23.6016	9.09123	10.5592	-1.46797	2.76632
	G10	Mm Myc	Rbpj-KO 4	32.9425	23.2445	9.69801	10.5592	-0.861189	1.81654	1.86136
	G11	Mm Myc	Rbpj-KO 4	32.8618	23.2445	9.61733	10.5592	-0.941867	1.92101
	G12	Mm Myc	Rbpj-KO 4	32.9188	23.2445	9.67437	10.5592	-0.88483	1.84655
	C01	Actin	Control 1	24.3111
	C02	Actin	Control 1	24.2993
	C03	Actin	Control 1	24.3226
	C04	Actin	Control 2	24.4134
	C05	Actin	Control 2	24.4567
	C06	Actin	Control 2	24.367
	C07	Actin	Control 3	24.7202
	C08	Actin	Control 3	24.6749
	C09	Actin	Control 3	24.6623
	C10	Actin	Control 4	24.8174
	C11	Actin	Control 4	24.7573
	C12	Actin	Control 4	24.8245
	G01	Actin	Rbpj-KO 1	25.1086
	G02	Actin	Rbpj-KO 1	25.052
	G03	Actin	Rbpj-KO 1	25.0514
	G04	Actin	Rbpj-KO 2	23.7289
	G05	Actin	Rbpj-KO 2	23.6766
	G06	Actin	Rbpj-KO 2	23.7099
	G07	Actin	Rbpj-KO 3	23.6585
	G08	Actin	Rbpj-KO 3	23.5937
	G09	Actin	Rbpj-KO 3	23.5525
	G10	Actin	Rbpj-KO 4	23.29
	G11	Actin	Rbpj-KO 4	23.2324
	G12	Actin	Rbpj-KO 4	23.2109
	Myc P10
	File Name	6201_FACS_EC_KOvsCTRL_Screen3_021216.pcrd
	Well	Target	Sample	Cq	AVG hkg	dCq	dCq calibrator	ddCq	Normalized	AVG
	A10	Myc	Control 1	37.4597	23.4255	14.0341	13.6228	0.411306	0.751943	0.742458
	A11	Myc	Control 1	37.4018	23.4255	13.9762	13.6228	0.353399	0.782738
	A12	Myc	Control 1	37.5781	23.4255	14.1525	13.6228	0.529714	0.692692
	B10	Myc	Control 2	37.3278	24.041	13.2868	13.6228	-0.336046	1.26229	1.26448
	B11	Myc	Control 2	37.2237	24.041	13.1827	13.6228	-0.440074	1.35667
	B12	Myc	Control 2	37.4318	24.041	13.3908	13.6228	-0.232019	1.17448
	C10	Myc	Control 3	37.3962	23.7277	13.6685	13.6228	0.045701	0.968819	0.936719
	C11	Myc	Control 3	37.2999	23.7277	13.5721	13.6228	-0.0506752	1.03575
	C12	Myc	Control 3	37.6624	23.7277	13.9347	13.6228	0.311888	0.805587
	D10	Myc	Control 4	37.8993	24.3439	13.5554	13.6228	-0.067364	1.0478	1.15666
	D11	Myc	Control 4	37.5069	24.3439	13.1631	13.6228	-0.459751	1.3753
	D12	Myc	Control 4	37.9006	24.3439	13.5567	13.6228	-0.0660781	1.04687
	E10	Myc	Rbpj-KO 1	35.1574	23.9896	11.1678	13.6228	-2.45506	5.48335	5.6137
	E11	Myc	Rbpj-KO 1	35.3772	23.9896	11.3876	13.6228	-2.2352	4.70826
	E12	Myc	Rbpj-KO 1	34.8792	23.9896	10.8896	13.6228	-2.73324	6.64948
	F10	Myc	Rbpj-KO 2	34.1076	23.7452	10.3624	13.6228	-3.26042	9.58261	10.1873
	F11	Myc	Rbpj-KO 2	33.8552	23.7452	10.11	13.6228	-3.51282	11.4147
	F12	Myc	Rbpj-KO 2	34.1103	23.7452	10.3651	13.6228	-3.25771	9.56461
	G10	Myc	Rbpj-KO 3	36.3872	24.1722	12.215	13.6228	-1.40779	2.65331	2.43204
	G11	Myc	Rbpj-KO 3	36.7652	24.1722	12.593	13.6228	-1.0298	2.04174
	G12	Myc	Rbpj-KO 3	36.4159	24.1722	12.2437	13.6228	-1.3791	2.60106
	H10	Myc	Rbpj-KO 4	34.5749	24.1214	10.4535	13.6228	-3.16935	8.9964	9.12956
	H11	Myc	Rbpj-KO 4	34.414	24.1214	10.2926	13.6228	-3.33025	10.0578
	H12	Myc	Rbpj-KO 4	34.6852	24.1214	10.5637	13.6228	-3.05909	8.33445
	A01	Actb	Control 1	23.4664
	A02	Actb	Control 1	23.4824
	A03	Actb	Control 1	23.4106
	A04	Actb	Control 1	23.4123
	A05	Actb	Control 1	23.3959
	A06	Actb	Control 1	23.3856
	B01	Actb	Control 2	24.1079
	B02	Actb	Control 2	24.0489
	B03	Actb	Control 2	24.0635
	B04	Actb	Control 2	24.0146
	B05	Actb	Control 2	24.0609
	B06	Actb	Control 2	23.9502
	C01	Actb	Control 3	23.6344
	C02	Actb	Control 3	23.6714
	C03	Actb	Control 3	23.7436
	C04	Actb	Control 3	23.6877
	C05	Actb	Control 3	23.7817
	C06	Actb	Control 3	23.8475
	D01	Actb	Control 4	24.2153
	D02	Actb	Control 4	24.2325
	D03	Actb	Control 4	24.3133
	D04	Actb	Control 4	24.3231
	D05	Actb	Control 4	24.425
	D06	Actb	Control 4	24.5541
	E01	Actb	Rbpj-KO 1	23.8441
	E02	Actb	Rbpj-KO 1	23.8678
	E03	Actb	Rbpj-KO 1	23.8915
	E04	Actb	Rbpj-KO 1	24.0993
	E05	Actb	Rbpj-KO 1	24.0526
	E06	Actb	Rbpj-KO 1	24.1823
	F01	Actb	Rbpj-KO 2	23.7417
	F02	Actb	Rbpj-KO 2	23.7445
	F03	Actb	Rbpj-KO 2	23.7726
	F04	Actb	Rbpj-KO 2	23.6892
	F05	Actb	Rbpj-KO 2	23.7082
	F06	Actb	Rbpj-KO 2	23.8149
	G01	Actb	Rbpj-KO 3	24.1928
	G02	Actb	Rbpj-KO 3	24.2492
	G03	Actb	Rbpj-KO 3	24.1877
	G04	Actb	Rbpj-KO 3	24.1337
	G05	Actb	Rbpj-KO 3	24.1727
	G06	Actb	Rbpj-KO 3	24.0972
	H01	Actb	Rbpj-KO 4	24.3489
	H02	Actb	Rbpj-KO 4	24.4227
	H03	Actb	Rbpj-KO 4	24.3858
	H04	Actb	Rbpj-KO 4	23.9099
	H05	Actb	Rbpj-KO 4	23.8461
	H06	Actb	Rbpj-KO 4	23.8151
	Dll4, Esm1 and Myc P10
	File Name	FACS_6201_3296-3315_EC_Screen2_160218.pcrd			2ul of cDNA
	Well	Target	Sample	Cq	AVG hkg	dCq	dCq calibrator	ddCq	Normalized	AVG
	A01	Dll4	Control 5	30.0188	24.0816	5.93718	5.62747	0.309709	0.806804	0.87226
	A02	Dll4	Control 5	29.8625	24.0816	5.78092	5.62747	0.153451	0.899097
	A03	Dll4	Control 5	29.8437	24.0816	5.76214	5.62747	0.134669	0.910879
	A04	Esm1	Control 5	37.0355	24.0171	13.0184	12.9543	0.0641383	0.956516	0.995671
	A05	Esm1	Control 5	37.3879	24.0171	13.3708	12.9543	0.41653	0.749224
	A06	Esm1	Control 5	36.6138	24.0171	12.5967	12.9543	-0.357578	1.28127
	A07	Myc	Control 5	35.6101	23.9904	11.6196	12.498	-0.878366	1.83829	1.44568
	A08	Myc	Control 5	35.932	23.9904	11.9416	12.498	-0.556387	1.47058
	A09	Myc	Control 5	36.4484	23.9904	12.4579	12.498	-0.0400644	1.02816
	B01	Dll4	Control 6	30.4865	24.881	5.60551	5.62747	-0.0219576	1.01534	1.08749
	B02	Dll4	Control 6	30.2664	24.881	5.3854	5.62747	-0.242071	1.18269
	B03	Dll4	Control 6	30.4184	24.881	5.53739	5.62747	-0.0900819	1.06443
	B04	Esm1	Control 6	38.1203	24.8252	13.2952	12.9543	0.340875	0.789562	1.21923
	B05	Esm1	Control 6	37.0515	24.8252	12.2263	12.9543	-0.727952	1.65629
	B06	Esm1	Control 6	37.5023	24.8252	12.6771	12.9543	-0.277185	1.21183
	B07	Myc	Control 6	37.3126	24.7823	12.5304	12.498	0.0323644	0.977816	0.840516
	B08	Myc	Control 6	37.6027	24.7823	12.8204	12.498	0.322397	0.79974
	B09	Myc	Control 6	37.7069	24.7823	12.9247	12.498	0.426641	0.743992
	C01	Dll4	Control 7	29.1619	23.8004	5.36148	5.62747	-0.26599	1.20246	1.17697
	C02	Dll4	Control 7	29.2014	23.8004	5.40094	5.62747	-0.226528	1.17002
	C03	Dll4	Control 7	29.2157	23.8004	5.4153	5.62747	-0.21217	1.15843
	C04	Esm1	Control 7	36.7328	23.7734	12.9594	12.9543	0.00513715	0.996446	0.793718
	C05	Esm1	Control 7	37.2485	23.7734	13.4751	12.9543	0.520834	0.696969
	C06	Esm1	Control 7	37.2677	23.7734	13.4943	12.9543	0.540065	0.68774
	C07	Myc	Control 7	36.0763	23.8213	12.255	12.498	-0.243006	1.18346	1.27629
	C08	Myc	Control 7	35.9444	23.8213	12.1232	12.498	-0.374836	1.29669
	C09	Myc	Control 7	35.8877	23.8213	12.0664	12.498	-0.431591	1.34872
	D01	Dll4	Control 8	29.2042	23.4254	5.77879	5.62747	0.151322	0.900425	0.899529
	D02	Dll4	Control 8	29.1454	23.4254	5.71998	5.62747	0.0925135	0.937887
	D03	Dll4	Control 8	29.27	23.4254	5.8446	5.62747	0.217133	0.860273
	D04	Esm1	Control 8	36.1308	23.4163	12.7145	12.9543	-0.239745	1.18078	1.13043
	D05	Esm1	Control 8	36.1556	23.4163	12.7393	12.9543	-0.214958	1.16067
	D06	Esm1	Control 8	36.3004	23.4163	12.8841	12.9543	-0.0701617	1.04983
	D07	Myc	Control 8	36.2352	23.4075	12.8277	12.498	0.329661	0.795724	0.673786
	D08	Myc	Control 8	36.5934	23.4075	13.1859	12.498	0.687875	0.620768
	D09	Myc	Control 8	36.6309	23.4075	13.2233	12.498	0.725313	0.604866
	E01	Dll4	Rbpj-KO 5	32.9328	25.2338	7.699	5.62747	2.07153	0.237907	0.24626
	E02	Dll4	Rbpj-KO 5	33.0023	25.2338	7.76849	5.62747	2.14102	0.22672
	E03	Dll4	Rbpj-KO 5	32.7283	25.2338	7.49442	5.62747	1.86695	0.274152
	E04	Esm1	Rbpj-KO 5	40.167	25.2318	14.9352	12.9543	1.98094	0.253325	0.284731
	E05	Esm1	Rbpj-KO 5	40.1209	25.2318	14.8891	12.9543	1.93485	0.261548
	E06	Esm1	Rbpj-KO 5	39.7454	25.2318	14.5136	12.9543	1.55927	0.339322
	E07	Myc	Rbpj-KO 5	35.5736	25.1413	10.4324	12.498	-2.06564	4.18618	4.42687
	E08	Myc	Rbpj-KO 5	35.3982	25.1413	10.257	12.498	-2.24103	4.72733
	E09	Myc	Rbpj-KO 5	35.5126	25.1413	10.3713	12.498	-2.12667	4.36709
	F01	Dll4	Rbpj-KO 6	31.9029	24.1165	7.78647	5.62747	2.159	0.223911	0.238475
	F02	Dll4	Rbpj-KO 6	31.7838	24.1165	7.66737	5.62747	2.0399	0.243181
	F03	Dll4	Rbpj-KO 6	31.7536	24.1165	7.63711	5.62747	2.00964	0.248335
	F04	Esm1	Rbpj-KO 6	38.1377	24.0459	14.0918	12.9543	1.13756	0.454526	0.438277
	F05	Esm1	Rbpj-KO 6	38.487	24.0459	14.4411	12.9543	1.48686	0.356787
	F06	Esm1	Rbpj-KO 6	37.9901	24.0459	13.9442	12.9543	0.989889	0.503517
	F07	Myc	Rbpj-KO 6	34.6364	24.0225	10.6139	12.498	-1.88406	3.69113	4.19641
	F08	Myc	Rbpj-KO 6	34.4028	24.0225	10.3804	12.498	-2.11764	4.33984
	F09	Myc	Rbpj-KO 6	34.332	24.0225	10.3095	12.498	-2.18848	4.55826
	G01	Dll4	Rbpj-KO 7	31.0905	23.408	7.68247	5.62747	2.055	0.240649	0.228745
	G02	Dll4	Rbpj-KO 7	31.2525	23.408	7.84448	5.62747	2.21702	0.215086
	G03	Dll4	Rbpj-KO 7	31.1527	23.408	7.74462	5.62747	2.11715	0.230501
	G04	Esm1	Rbpj-KO 7	37.9959	23.3138	14.6821	12.9543	1.7278	0.301912	0.379875
	G05	Esm1	Rbpj-KO 7	37.6616	23.3138	14.3479	12.9543	1.39357	0.380621
	G06	Esm1	Rbpj-KO 7	37.3975	23.3138	14.0837	12.9543	1.12944	0.457092
	G07	Myc	Rbpj-KO 7	33.4934	23.3071	10.1863	12.498	-2.31176	4.96488	5.11554
	G08	Myc	Rbpj-KO 7	33.5332	23.3071	10.2261	12.498	-2.27195	4.82975
	G09	Myc	Rbpj-KO 7	33.3321	23.3071	10.025	12.498	-2.47301	5.552
	H01	Dll4	Rbpj-KO 8	31.4138	23.3047	8.10911	5.62747	2.48164	0.179041	0.208883
	H02	Dll4	Rbpj-KO 8	31.099	23.3047	7.79433	5.62747	2.16686	0.222694
	H03	Dll4	Rbpj-KO 8	31.0847	23.3047	7.78003	5.62747	2.15256	0.224913
	H04	Esm1	Rbpj-KO 8	38.7062	23.2029	15.5033	12.9543	2.54904	0.170869	0.21784
	H05	Esm1	Rbpj-KO 8	38.2966	23.2029	15.0937	12.9543	2.13942	0.226971
	H06	Esm1	Rbpj-KO 8	38.1248	23.2029	14.9219	12.9543	1.96759	0.255679
	H07	Myc	Rbpj-KO 8	33.8981	23.265	10.6331	12.498	-1.8649	3.64243	3.72011
	H08	Myc	Rbpj-KO 8	33.7914	23.265	10.5265	12.498	-1.97153	3.92185
	H09	Myc	Rbpj-KO 8	33.9166	23.265	10.6516	12.498	-1.84642	3.59607
	A01	Actb	Control 5	24.1226
	A02	Actb	Control 5	24.0402
	A03	Actb	Control 5	24.082
	A04	Actb	Control 5	24.0393
	A05	Actb	Control 5	24.0503
	A06	Actb	Control 5	23.9616
	A07	Actb	Control 5	23.9846
	A08	Actb	Control 5	23.952
	A09	Actb	Control 5	24.0346
	B01	Actb	Control 6	24.9216
	B02	Actb	Control 6	24.826
	B03	Actb	Control 6	24.8954
	B04	Actb	Control 6	24.8128
	B05	Actb	Control 6	24.8342
	B06	Actb	Control 6	24.8285
	B07	Actb	Control 6	24.7623
	B08	Actb	Control 6	24.7945
	B09	Actb	Control 6	24.7899
	C01	Actb	Control 7	23.7271
	C02	Actb	Control 7	23.8677
	C03	Actb	Control 7	23.8065
	C04	Actb	Control 7	23.7188
	C05	Actb	Control 7	23.8202
	C06	Actb	Control 7	23.7812
	C07	Actb	Control 7	23.8376
	C08	Actb	Control 7	23.8198
	C09	Actb	Control 7	23.8064
	D01	Actb	Control 8	23.4441
	D02	Actb	Control 8	23.3484
	D03	Actb	Control 8	23.4837
	D04	Actb	Control 8	23.3861
	D05	Actb	Control 8	23.4501
	D06	Actb	Control 8	23.4127
	D07	Actb	Control 8	23.3664
	D08	Actb	Control 8	23.4153
	D09	Actb	Control 8	23.441
	E01	Actb	Rbpj-KO 5	25.2392
	E02	Actb	Rbpj-KO 5	25.2376
	E03	Actb	Rbpj-KO 5	25.2247
	E04	Actb	Rbpj-KO 5	25.2524
	E05	Actb	Rbpj-KO 5	25.2068
	E06	Actb	Rbpj-KO 5	25.2363
	E07	Actb	Rbpj-KO 5	25.2103
	E08	Actb	Rbpj-KO 5	25.149
	E09	Actb	Rbpj-KO 5	25.0646
	F01	Actb	Rbpj-KO 6	24.1167
	F02	Actb	Rbpj-KO 6	24.0996
	F03	Actb	Rbpj-KO 6	24.133
	F04	Actb	Rbpj-KO 6	24.0711
	F05	Actb	Rbpj-KO 6	24.0369
	F06	Actb	Rbpj-KO 6	24.0296
	F07	Actb	Rbpj-KO 6	24.0725
	F08	Actb	Rbpj-KO 6	24.0529
	F09	Actb	Rbpj-KO 6	23.942
	G01	Actb	Rbpj-KO 7	23.3456
	G02	Actb	Rbpj-KO 7	23.4297
	G03	Actb	Rbpj-KO 7	23.4488
	G04	Actb	Rbpj-KO 7	23.3198
	G05	Actb	Rbpj-KO 7	23.2911
	G06	Actb	Rbpj-KO 7	23.3304
	G07	Actb	Rbpj-KO 7	23.2766
	G08	Actb	Rbpj-KO 7	23.3689
	G09	Actb	Rbpj-KO 7	23.2759
	H01	Actb	Rbpj-KO 8	23.3506
	H02	Actb	Rbpj-KO 8	23.2616
	H03	Actb	Rbpj-KO 8	23.3019
	H04	Actb	Rbpj-KO 8	23.1596
	H05	Actb	Rbpj-KO 8	23.2488
	H06	Actb	Rbpj-KO 8	23.2003
	H07	Actb	Rbpj-KO 8	23.2786
	H08	Actb	Rbpj-KO 8	23.2391
	H09	Actb	Rbpj-KO 8	23.2772

## Sheet: Fig 2d
Figure 2d	Quantitation of astrocyte endfeet coverage in control and Rbpj-KO mice at P10
	Id.	Vascular area (um2)	Aqp4+ area (um2)	Aqp4 coverage			Vascular area (um2)	Aqp4+ area (um2)	Aqp4 Coverage		SUMMARY						Unpaired t test
	Control 1.1	25539.1	7041.1	0.275699		Rbpj-KO 1.1	36841.7	7717.69	0.209483			Aqp4 Coverage			Aqp4 Coverage		Table Analyzed	Aqp4 coverage
	Control 1.2	35464.9	9498.61	0.267831		Rbpj-KO 1.2	38280	11620.6	0.303568		Control 1	109.424		Rbpj-KO 1	112.903
	Control 1.3	41524.5	5986.41	0.144166		Rbpj-KO 1.3	49001	9629.41	0.196515		Control 2	121.561		Rbpj-KO 2	106.636		Column B	KO
	Control 2.1	21122.3	5722.57	0.270926		Rbpj-KO 2.1	35755.3	7469.01	0.208893		Control 3	87.0101		Rbpj-KO 3	77.4112		vs.	vs.
	Control 2.2	28994.9	7418	0.255838		Rbpj-KO 2.2	46482.5	7251.18	0.155998		Control 4	82.0052		Rbpj-KO 4	118.182		Column A	Control
	Control 2.3	27156.4	6441.89	0.237214		Rbpj-KO 2.3	34099.3	10410.1	0.305287		AVG	100		AVG	103.783
	Control 3.1	26505.9	4497.78	0.16969		Rbpj-KO 3.1	43626.2	4403	0.100926		STDEV	18.6748		STDEV	18.2036		Unpaired t test
	Control 3.2	40620.8	6675.24	0.164331		Rbpj-KO 3.2	42896.3	7476.77	0.174299		SEM	9.33738		SEM	9.10179		P value	0.7815
	Control 3.3	35916.1	7643.42	0.212813		Rbpj-KO 3.3	28497.5	6021.05	0.211283								P value summary	ns
	Control 4.1	33672.1	6172.19	0.183303		Rbpj-KO 4.1	38944	6333.84	0.16264								Significantly different (P < 0.05)?	No
	Control 4.2	40869	8809.27	0.215549		Rbpj-KO 4.2	43243.4	9703.51	0.224393								One- or two-tailed P value?	Two-tailed
	Control 4.3	35426.1	4128.12	0.116528		Rbpj-KO 4.3	27900.8	9924.45	0.355705								t, df	t=0.2901, df=6
	Average per animal																How big is the difference?
	Id.	Vascular area (um2)	Aqp4+ area (um2)	Aqp4 coverage		Id.	Vascular area (um2)	Aqp4+ area (um2)	Aqp4 Coverage								Mean of column A	100
	Control 1	34176.2	7508.71	0.229232		Rbpj-KO 1	41374.2	9655.89	0.236522								Mean of column B	103.8
	Control 2	25757.9	6527.49	0.254659		Rbpj-KO 2	38779	8376.76	0.223393								Difference between means (B - A) ± SEM	3.783 ± 13.04
	Control 3	34347.6	6272.15	0.182278		Rbpj-KO 3	38340	5966.94	0.162169								95% confidence interval	-28.12 to 35.69
	Control 4	36655.7	6369.86	0.171793		Rbpj-KO 4	36696.1	8653.93	0.247579								R squared (eta squared)	0.01383
	AVG	32734.3	6669.55	0.209491		AVG	38797.3	8163.38	0.217416
	STDEV	4786.43	569.242	0.0391219		STDEV	1937.8	1563.98	0.0381348								F test to compare variances
	SEM	2393.22	284.621	0.0195609		SEM	968.898	781.99	0.0190674								F, DFn, Dfd	1.052, 3, 3
																	P value	0.9675
	Relative to control (control set as 100)																P value summary	ns
	Id.			Aqp4 coverage		Id.			Aqp4 coverage								Significantly different (P < 0.05)?	No
	Control 1			109.424		Rbpj-KO 1			112.903
	Control 2			121.561		Rbpj-KO 2			106.636								Data analyzed
	Control 3			87.0101		Rbpj-KO 3			77.4112								Sample size, column A	4
	Control 4			82.0052		Rbpj-KO 4			118.182								Sample size, column B	4
	AVG			100		AVG			103.783
	STDEV			18.6748		STDEV			18.2036
	SEM			9.33738		SEM			9.10179

## Sheet: Fig 2f
Figure 2f	Quantitation of blood flow speen in brain blood vessels from control and Rbpj-KO mice at P10
	Id.	Arteries	Veins	Capillaries		Id.	Arteries	Veins	Capillaries		SUMMARY					Ordinary one-way ANOVA with Sidak's multiple comparison test
	Control 1	2.89	2.51	0.38		Rbpj-KO 1	2.1	0.88	0.61		Id.	Arteries	Veins	Capillaries		Number of families	1
		2.56	1.87	0.62			1.02	1.11	0.94		Control 1	2.255	2.29	0.561		Number of comparisons per family	3
		1.44	2.49	0.71			2.79	0.84	0.25		Control 2	2.3	1.83	0.558		Alpha	0.05
		2.13		0.15				1.49	0.6		Control 3	3.1225	1.57	0.491429
				0.29					0.43		Control 4	2.355	1.585	0.75		Sidak's multiple comparisons test	Mean Diff.	95.00% CI of diff.	Significant?	Summary	Adjusted P Value
				1.28					0.8		AVG	2.50813	1.81875	0.590107		Capillaries CTRL vs. Capillaries KO	0.02667	-0.9297 to 0.9831	No	ns	0.9998	A-B
				0.93					0.6		STDEV	0.41162	0.336015	0.111327		Arteries CTRL vs. Arteries KO	0.24	-0.7164 to 1.196	No	ns	0.8828	C-D
				0.53					0.59		SEM	0.20581	0.168008	0.0556636		Veins CTRL vs. Veins KO	1.017	0.06027 to 1.973	Yes	*	0.0357	E-F
				0.38
				0.34							Id.	Arteries	Veins	Capillaries		Test details	Mean 1	Mean 2	Mean Diff.	SE of diff.	n1	n2	t	DF
	Control 2	2.29	1.83	0.66		Rbpj-KO 2	1.14	0.57	0.37		Rbpj-KO 1	1.97	1.08	0.6025		Capillaries CTRL vs. Capillaries KO	0.59	0.5633	0.02667	0.3562	4	3	0.07487	15
		2.31		0.85			1.67	0.39	0.75		Rbpj-KO 2	1.405	0.48	0.43375		Arteries CTRL vs. Arteries KO	2.51	2.27	0.24	0.3562	4	3	0.6738	15
				0.14					0.27		Rbpj-KO 3	3.43	0.85	0.656667		Veins CTRL vs. Veins KO	1.82	0.8033	1.017	0.3562	4	3	2.854	15
				0.19					0.3		AVG	2.26833	0.803333	0.564306
				0.95					0.73		STDEV	1.04494	0.30271	0.116263
									0.65		SEM	0.603299	0.17477	0.0671244
									0.2
									0.2
	Control 3	3	1.44	0.8		Rbpj-KO 3	3.64	0.69	0.69
		2.99	1.29	0.47			3.49	0.78	0.81
		2.86	1.88	0.68			3.16	1.08	0.47
		3.64	1.67	0.28
				0.79
				0.33
				0.26
				0.92
				0.32
				0.25
				0.31
				0.79
				0.43
				0.25
	Control 4	2.16	1.74	0.74
		2.55	1.43	0.76
				0.29
				1.01
				0.53
				1.17
	Averages per animal
	Id.	Arteries	Veins	Capillaries		Id.	Arteries	Veins	Capillaries
	Control 1	2.255	2.29	0.561		Rbpj-KO 1	1.97	1.08	0.6025
	Control 2	2.3	1.83	0.558		Rbpj-KO 2	1.405	0.48	0.43375
	Control 3	3.1225	1.57	0.491429		Rbpj-KO 3	3.43	0.85	0.656667
	Control 4	2.355	1.585	0.75
	AVG	2.50813	1.81875	0.590107		AVG	2.26833	0.803333	0.564306
	STDEV	0.41162	0.336015	0.111327		STDEV	1.04494	0.30271	0.116263
	SEM	0.20581	0.168008	0.0556636		SEM	0.603299	0.17477	0.0671244

## Sheet: Fig 2h
Figure 2f	Quantitation of pericyte coverage in control and Rbpj-KO mice at P10
	Id.	Glut1+ area (um2)	Pdgfrb+ area (um2)	Pdgfrb+/Glut1+		Id.	Glut1+ area (um2)	Pdgfrb+ area (um2)	Pdgfrb+/Glut1+		SUMMARY						Unpaired t test with Welch's correction
	Control_1.1	137125	95233	0.694496		Rbpj-KO 1.1	148661	87628.7	0.589454		Id.	Mural cell coverage		Id.	Mural cell coverage		Table Analyzed	PC coverage (relative to control)
	Control_1.2	133699	74010.9	0.553564		Rbpj-KO 1.2	115433	50460.3	0.43714		Control 1	98.8721		Rbpj-KO 1	81.874
	Control_1.3	107821	75269.9	0.698099		Rbpj-KO 1.3	160639	93970.6	0.58498		Control 2	101.021		Rbpj-KO 2	80.413		Column B	KO
	Control_2.1	67656.5	40026.3	0.591611		Rbpj-KO 2.1	97875	44114.5	0.450723		Control 3	101.193		Rbpj-KO 3	96.0276		vs.	vs.
	Control_2.2	111169	76928.1	0.691991		Rbpj-KO 2.2	109185	49884.4	0.45688		Control 4	98.9136		Rbpj-KO 4	99.1966		Column A	CTRL
	Control_2.3	74411.5	52449.3	0.704855		Rbpj-KO 2.3	103331	69770.9	0.675216		AVG	100		AVG	89.3778
	Control_3.1	79490.1	57147.8	0.71893		Rbpj-KO 3.1	105515	75621.7	0.71669		STDEV	1.28048		STDEV	9.61428		Unpaired t test with Welch's correction
	Control_3.2	85754.5	49956.7	0.582554		Rbpj-KO 3.2	125661	71713.5	0.570692		SEM	0.64024		SEM	4.80714		P value	0.1131
	Control_3.3	104120	71881.1	0.690366		Rbpj-KO 3.3	107518	64810.5	0.602787								P value summary	ns
	Control_4.1	113298	77664.4	0.68549		Rbpj-KO 4.1	101157	66980.5	0.662141								Significantly different (P < 0.05)?	No
	Control_4.2	118065	73561.8	0.623062		Rbpj-KO 4.2	105612	65566.4	0.620821								One- or two-tailed P value?	Two-tailed
	Control_4.3	121806	77763.9	0.638424		Rbpj-KO 4.3	117829	78896.1	0.669584								Welch-corrected t, df	t=2.190, df=3.106
	Average per animal					Average per animal											How big is the difference?
	Id.	Glut1+ area (um2)	Pdgfrb+ area (um2)	Pdgfrb+/Glut1+		Id.	Glut1+ area (um2)	Pdgfrb+ area (um2)	Pdgfrb+/Glut1+								Mean of column A	100
	Control 1	126215	81504.6	0.64872		Rbpj-KO 1	141577	77353.2	0.537192								Mean of column B	89.38
	Control 2	84412.4	56467.9	0.662819		Rbpj-KO 2	103464	54589.9	0.527606								Difference between means (B - A) ± SEM	-10.62 ± 4.850
	Control 3	89788.3	59661.9	0.66395		Rbpj-KO 3	112898	70715.2	0.630056								95% confidence interval	-25.76 to 4.517
	Control 4	117723	76330	0.648992		Rbpj-KO 4	108199	70481	0.650849								R squared (eta squared)	0.607
	AVG			0.65612		AVG			0.586426
	STDEV			0.00840148		STDEV			0.0630812								F test to compare variances
	SEM			0.00420074		SEM			0.0315406								F, DFn, Dfd	56.38, 3, 3
																	P value	0.0078
	Relative to control (control set as 100)																P value summary	**
	Id.			PC coverage		Id.			PC coverage								Significantly different (P < 0.05)?	Yes
	Control 1			98.8721		Rbpj-KO 1			81.874
	Control 2			101.021		Rbpj-KO 2			80.413								Data analyzed
	Control 3			101.193		Rbpj-KO 3			96.0276								Sample size, column A	4
	Control 4			98.9136		Rbpj-KO 4			99.1966								Sample size, column B	4
	AVG			100		AVG			89.3778
	STDEV			1.28048		STDEV			9.61428
	SEM			0.64024		SEM			4.80714

[truncated: 63 more sheets: Fig 3c, Fig 3e, Fig 3f, Fig 3g, Fig 3h, Fig 4b, Fig 4g, Fig 4j, Fig 4k, Fig 5a, Fig 5c, Fig 5e, Fig 5h, Fig 5i, Fig 5j, Fig 5k, Fig 6b, Fig 7b, Fig 7d, Fig 7e …]
